# Supplementary material for: A high-density genetic map of Arachis duranensis, a diploid ancestor of cultivated peanut
Source: BMC Genomics. 2012 Sep 11;13:469. doi: 10.1186/1471-2164-13-469 (PMC3542255; doi:10.1186/1471-2164-13-469)
Supplement: Additional file 1 — SNP markers on Illumina GoldenGate array. Marker ID along with sequence information for OPAs and target ESTs are provided. [file 1471-2164-13-469-S1.xlsx]

## Sheet: MAPPED MARKERS
Marker	GenBank Accession	Alias	OPA_oligo1	OPA_oligo2	OPA_oligo3	Illumicode Seq	Ilumina Strand	SNP	Genomic Sequence
SNP1	GF111563	Ah2n_TOG894064_1_004_00001_Jan09_349	ACTTCGTCAGTAACGGACAAGGACACCCTTTGAAGGTGACATT	GAGTCGAGGTCATATCGTAAGGACACCCTTTGAAGGTGACATC	CAAACTTCTCAAACTTTTCAGGTGACGTTTAGGTCTGACGACGTGGTCTGCCTATAGTGAGTC	TGACGTTTAGGTCTGACGACGTG	BOT	[T/C]	TTATATATTGCAGACTGTTCAATATCCAGTGGAACACCCTGAAAAGTTTGAGAAGTTTGG[A/G]ATGTCACCTTCAAAGGGTGTCCTTTTCTATGGTCCTCCTGGTTGTGGTAAAACGCTTTT
SNP2	GF111564	Ah2n_TOG894070_1_004_00001_Jan09_1029	ACTTCGTCAGTAACGGACTAGGGGCAACCAAGGGCATTTT	GAGTCGAGGTCATATCGTTAGGGGCAACCAAGGGCATTTC	TGCCTTATATAATGATAAGGGCCTCCTCCCAGACGGAATAGTGCGTCTGCCTATAGTGAGTC	CTCCTCCCAGACGGAATAGTGC	BOT	[T/C]	CAAATTTTATCACGAGTTACAAGAGAAAAAAAaTGAGGCCCTTATCATTATATAAGGCAT[A/G]AAATGCCCTTGGTTGCCCCTACWTTTTGCCATCAAACATAGGCCCCCCcATAGGGGTCAT
SNP3	GF111566	Ah2n_TOG894171_2_004_00001_Jan09_51	ACTTCGTCAGTAACGGACGGAACCAAAGAAATTCGGCCTTCTT	GAGTCGAGGTCATATCGTGGAACCAAAGAAATTCGGCCTTCTC	CAAACTGGCAAAGAGAGTACACGCGATTCATAGACCCGTTTCCGGTCTGCCTATAGTGAGTC	GCGATTCATAGACCCGTTTCCG	BOT	[T/C]	ggtAGTATGTCCTCCATAGTGTACTCTCTTTGCCAGTTTGC[A/G]AGAAGGCCGAATTTCTTTGGTTCAACCTGTTTTCATTCACAAGTCTATAAATCTTGCTAC
SNP4	GF111567	Ah2n_TOG894192_1_004_00001_Jan09_568	ACTTCGTCAGTAACGGACGATCATTCATTCTTTGCATTTAGGA	GAGTCGAGGTCATATCGTGATCATTCATTCTTTGCATTTAGGG	TTTTGTTTCATACTTAATGCTATCAAACAGTCGCCGAGTCTCATCAACGTCTGCCTATAGTGAGTC	AACAGTCGCCGAGTCTCATCAAC	TOP	[A/G]	GAACTTTTTAACTGGATATCCTTTTTTGGTCTTATATATCATTCATTCTTTGCATTTAGG[A/G]ATTTTGTTTCATACTTAATGCTATCATATGTTGGTTCCAGGGTGATGCCGACAGTGCACT
SNP5	GF111568	Ah2n_TOG894224_1_003_00001_Jan09_763	ACTTCGTCAGTAACGGACGCAGTCTTGGAAAATTGATTGTCTGGTT	GAGTCGAGGTCATATCGTGCAGTCTTGGAAAATTGATTGTCTGGTC	TTAGATGTGTTTGCAAGTTTTTGGCAATACTTCACCGGGCGTGATGTCTGCCTATAGTGAGTC	GCAATACTTCACCGGGCGTGAT	BOT	[T/C]	CTTCAAGACCTCCCTTTCCCTCCATTCTCTCCAAAACAAAAACTTGCAAACACATCTAAC[A/G]ACCAGACAATCAATTTTCCAAGACTGAATTATTCAGACAGATTAAGGCACTAAATAAACT
SNP6	GF111569	Ah2n_TOG894236_1_005_00001_Jan09_1516	ACTTCGTCAGTAACGGACGCCAACAGATGAGACTCATTGGCTATAA	GAGTCGAGGTCATATCGTGCCAACAGATGAGACTCATTGGCTATAG	GCAGACATGTGTCATATGCACACGCGGATTGACTGTCCAGAAGGTCTGCCTATAGTGAGTC	ACGCGGATTGACTGTCCAGAAG	TOP	[A/G]	CAAcgCTAATGGATATGTCGGGTATGGCTAGATTCCAACAGATGAGACTCATTGGCTATA[A/G]GGCAGACATGTGTCATATGCACTTGTATGTTTTGTTTGAGTATGCATTTGTTTTGGCTTG
SNP7	GF111571	Ah2n_TOG894257_1_004_00001_Jan09_360	ACTTCGTCAGTAACGGACGGACATGCTCACGGATTAAAAGGGA	GAGTCGAGGTCATATCGTGGACATGCTCACGGATTAAAAGGGG	ATCTCAACAAGTGCCAGATTCGATAGCTTGGGCACAACCCGTAGTCTGCCTATAGTGAGTC	GATAGCTTGGGCACAACCCGTA	TOP	[A/G]	CTCTCTCTACCAGGTTTCGCATTCGGCACCCTAATTGACATGCTCACGGATTAAAAGGG[A/G]AATCTCAACAAGTGCCAGATTCATACATAGAAACGTGTAAATCTTTAAACCAAATTTCTA
SNP8	GF111573	Ah2n_TOG894287_2_004_00001_Jan09_605	ACTTCGTCAGTAACGGACGTGTGGAAATTGATAGCATTTTTAGCTGT	GAGTCGAGGTCATATCGTGTGTGGAAATTGATAGCATTTTTAGCTGG	GTAAATAATCTTGTATGAGTTTAAGGGATCTCCGGCGTGCAAAGATGTCGTCTGCCTATAGTGAGTC	ATCTCCGGCGTGCAAAGATGTC	BOT	[T/G]	ACACCAATAAGACCAAAACAATTTGATTCCCTTAAACTCATACAAGATTATTTACC[A/C]CAGCTAAAAATGCTATCAATTTCCACAAATAACAAAAAGAANNNNNAAAAAAGGCCCT
SNP9	GF111574	Ah2n_TOG894338_2_004_00001_Jan09_438	ACTTCGTCAGTAACGGACTGCAGTATGACACCATCTCCACCT	GAGTCGAGGTCATATCGTTGCAGTATGACACCATCTCCACCC	AGCAAGCCACAAAATCTACTTCGAGATGGCGAAAAATCGTGTACTGTCTGCCTATAGTGAGTC	CGAGATGGCGAAAAATCGTGTACT	BOT	[T/C]	AATATTTCAATGCCTTTGATCCAGTGATCTACATGATCAAGTAGATTTTGTGGCTTGCTT[A/G]GGTGGAGATGGTGTCATACTGCATGCTTCAAATCTGTTCGGAGGAGCTGTTCCCCCGATT
SNP10	GF111577	Ah2n_TOG894371_1_003_00001_Jan09_556	ACTTCGTCAGTAACGGACGCCTCACCGGGGCATAAAAATCA	GAGTCGAGGTCATATCGTGCCTCACCGGGGCATAAAAATCG	TATGGTGTTGTCCTTATTAACTCCTCGCCGAACATACGGGTTCTAGGTCTGCCTATAGTGAGTC	TCGCCGAACATACGGGTTCTAG	TOP	[A/G]	CTGACATCTAAAATAAACTCCATTTATTTATGGAAGCCCCCTCACCGGGGCATAAAAATC[A/G]GTATGGTGTTGTCCTTATTAACTCCTCTATGGAGAATAAAGTTAATGCTCCATGATATCA
SNP11	GF111578	Ah2n_TOG894393_2_004_00001_Jan09_93	ACTTCGTCAGTAACGGACGTGAAGTAGGGCACGCAAAGAAGA	GAGTCGAGGTCATATCGTGTGAAGTAGGGCACGCAAAGAAGC	GCTAAGAAAAGAGGTGCGGGCCGGTCCTAGTATATCGGGACGTCTGCCTATAGTGAGTC	GCCGGTCCTAGTATATCGGGAC	TOP	[A/C]	GCTACGAGCTTAAAATCGTAAAGAAGGCAAATTTGAAGTGAAGTAGGGCACGCAAAGAAG[A/C]AGCTAAGAAAAGAGGTGCGGAGAGTAATGGAATAGAAAACGAAGATACATGAAGTTTGCC
SNP12	GF111579	Ah2n_TOG894415_2_003_00001_Jan09_538	ACTTCGTCAGTAACGGACCGCCCAGGAAGTAGGTTGTTGT	GAGTCGAGGTCATATCGTCGCCCAGGAAGTAGGTTGTTGC	TTTTAGTTCAGTCTGTTTCAATTTCGGTTGCTCAAACGAAATTCTCGTGTCTGCCTATAGTGAGTC	CGGTTGCTCAAACGAAATTCTCGT	BOT	[T/C]	CATACTATACGATCTACATTACTGAATGAAAAMATAAATTGAAACAGACTGAACTAAAAA[A/G]CAACAACCTACTTCCTGGGCGCCTTCtTCGCTGATTAA
SNP13	GF111580	Ah2n_TOG894454_2_004_00001_Jan09_255	ACTTCGTCAGTAACGGACGGCCCCCACAACCTAAATTCACAA	GAGTCGAGGTCATATCGTGGCCCCCACAACCTAAATTCACAT	ACAAAACTTATCACTAGCTCACAACACGGTATTGTGGGCACAGGATGTCTGCCTATAGTGAGTC	CACGGTATTGTGGGCACAGGAT	TOP	[A/T]	CACCATTCTCAGCTTCATCAATATCCATTTGATCAATTGCCCCCACAACCTAAATTCACA[A/T]GACAAAACTTATCACTAGCTCACAATAGCAAGTATCTATCAAAACTATTCACAGTATTTA
SNP14	GF111581	Ah2n_TOG894638_1_003_00001_Jan09_138	ACTTCGTCAGTAACGGACGCCATGTCCATGACAAAAACCAAGACA	GAGTCGAGGTCATATCGTGCCATGTCCATGACAAAAACCAAGACG	CGAATTTAAACAAAATATCATTATCAGGTCAAAGTTACATTCGGCCACAGTCTGCCTATAGTGAGTC	AGGTCAAAGTTACATTCGGCCACA	TOP	[A/G]	TAAAGGAAAAATACATAACCAAATATAATTGGTCTCCATGTCCATGACAAAAACCAAGAC[A/G]TCGAATTTAAACAAAATATCATTATCTGAAAACACCATCAGGAACAAATAGACATGACTT
SNP15	GF111582	Ah2n_TOG894712_1_004_00001_Jan09_208	ACTTCGTCAGTAACGGACACTCTTGCAGCATCCGTATCTCCA	GAGTCGAGGTCATATCGTACTCTTGCAGCATCCGTATCTCCC	ATTTGAACTCTAAAAGATAAACAATGCGGGCAACTTAGTACGTTCTCTGGTCTGCCTATAGTGAGTC	CGGGCAACTTAGTACGTTCTCTG	TOP	[A/C]	TGATGCATAGCCTCAGCTGATCCATTATTCCAAACTCTTGCAGCATCCGTATCTCC[A/C]AATTTGAACTCTAAAaGATAAACAATGAAAAGAgAGAATAATATTAAAACTTCGGTCTTA
SNP16	GF111583	Ah2n_TOG894747_1_004_00001_Jan09_205	ACTTCGTCAGTAACGGACGCATAAGTTAATTGAAATTTGGAAATCTA	GAGTCGAGGTCATATCGTGCATAAGTTAATTGAAATTTGGAAATCTC	ATCAATATTTGTCAGAACTTAAATCTCTCAATCTTTGCGAGACACGTCGGTCTGCCTATAGTGAGTC	CTCAATCTTTGCGAGACACGTCG	TOP	[A/C]	AGAATAGCTAGATAGTATTGTYAATCTTACAAGCATAAGTTAATTGAAATTTGGAAATCT[A/C]AATCAATAtTTGTCAGAACTTAAATCTTTCATTTGAaAGACAAACCATATcTGGAAGATA
SNP17	GF111584	Ah2n_TOG894844_1_004_00001_Jan09_638	ACTTCGTCAGTAACGGACGCAATAGACCATCCACCAGGAAGCA	GAGTCGAGGTCATATCGTGCAATAGACCATCCACCAGGAAGCG	TTACCTATATGGGCAATCAAAATGAAGAGTTTGCATTCGTAGGCACGTCTGCCTATAGTGAGTC	TGAAGAGTTTGCATTCGTAGGCAC	TOP	[A/G]	TCTAAACAAAACTCTTGTCCCTCATTTTCTCTTCTTTCAATAGACCATCCACCAGGAAGC[A/G]TTTACCTATATGGGCAATCAAAAGCAATTCGTaTGGATTGACAAGAATGATCTATATCCC
SNP18	GF111585	Ah2n_TOG894880_2_003_00001_Jan09_734	ACTTCGTCAGTAACGGACGTCTTGACCTTTTGGATTCTCTGCT	GAGTCGAGGTCATATCGTGTCTTGACCTTTTGGATTCTCTGCG	CCTTTGATTTGATTCGATTTGTGCAAGATGCGGTTGGACTCCTGTCTGCCTATAGTGAGTC	TGCAAGATGCGGTTGGACTCCT	BOT	[T/G]	ACAAACACTCCAGTTCCCTGAATATCATCGAATCAAATCAAATCGAATCAAATCAAAGGA[A/C]GCAGAGAATCCAAAAGGTCAAGACTTACCTCAATAACAATGTCAATTCCAAGCTCAGCCC
SNP19	GF111587	Ah2n_TOG894987_1_004_00001_Jan09_466	ACTTCGTCAGTAACGGACGCCAGGCTTGAATAAGATTTTCAATCATA	GAGTCGAGGTCATATCGTGCCAGGCTTGAATAAGATTTTCAATCATG	ATTTGGAACAGAAATTTTTATTTTGACGAGCCCTATCGGTGTTGAGGTCTGCCTATAGTGAGTC	GACGAGCCCTATCGGTGTTGAG	TOP	[A/G]	CTGAATCTACTGTTATCAACAAAAATGGATCTCCAGGCTTGAATAAGATTTTCAATCAT[A/G]TATTTGGAACAGAAATTTTTATTTTAAATGATTAAGTATGTAGACAAGTTTGGAAGTCAG
SNP20	GF111588	Ah2n_TOG895030_2_004_00001_Jan09_127	ACTTCGTCAGTAACGGACCAATTGAGTTGTATTGCAGGTCAGGA	GAGTCGAGGTCATATCGTCAATTGAGTTGTATTGCAGGTCAGGC	AATCTGTTGAATGCATCAATTTCATAGCGGGATCGTAAGCGTGAGTCTGCCTATAGTGAGTC	CATAGCGGGATCGTAAGCGTGA	TOP	[A/C]	ATATATTTGATTTTATCATCATCATNNNCATATTACAATTGAGTTGTATTGCAGGTCAGG[A/C]AAATCTGTTGAATGCATCAATTTTGGTTGTGGGAGCTGGAGGATTGGGTTCCCCTGCATT
SNP21	GF111589	Ah2n_TOG895054_1_004_00001_Jan09_1339_down	ACTTCGTCAGTAACGGACGAACTTGCTCTGCAGATCCATTTTT	GAGTCGAGGTCATATCGTGAACTTGCTCTGCAGATCCATTTTC	AATGAATTAGTTGTATACATACTTGTGGCGTACTGCTAAATGGCGATTGGGTCTGCCTATAGTGAGTC	GCGTACTGCTAAATGGCGATTGG	BOT	[T/C]	TGGTCTCAAATTTCTATCTTTCTTGTGGCACAAGTATGTATACAACTAATTCATTN[A/G]AAAATGGATCTGCAGAGCAAGTTCTTTGAGACATTTGCAGcTctttcaaaaaaggaagca
SNP22	GF111590	Ah2n_TOG895072_2_004_00001_Jan09_566	ACTTCGTCAGTAACGGACGGCTTCACCAATTCATCATCATAGATAGAA	GAGTCGAGGTCATATCGTGGCTTCACCAATTCATCATCATAGATAGAG	TCAGAATCTGTTTTATCTAACAAGAGGTTCCGCTAATGAACTTCCGGGTCTGCCTATAGTGAGTC	GGTTCCGCTAATGAACTTCCGG	TOP	[A/G]	AAAAATAANNAAATTCTTGAACTTCCTATCTTGCTTCACCAATTCATCATCATAGATAGA[A/G]CTCAGAATCTGTTTTATCTAACAAGAAAATGGTGCCGAACTCAGATCTCTCTATCTTA
SNP23	GF111591	Ah2n_TOG895333_2_004_00001_Jan09_206	ACTTCGTCAGTAACGGACGTTTTCTCTATTCCTCACTTTTCCCTCA	GAGTCGAGGTCATATCGTGTTTTCTCTATTCCTCACTTTTCCCTCG	GTCCTTGCTATGAGATCCTTTTCTTCGTAAGTGAGGCCGGTTCAGTCTGCCTATAGTGAGTC	CTTCGTAAGTGAGGCCGGTTCA	TOP	[A/G]	TTGATGTGAAGATCTTCATTNNTTACTTCTTACTTTTCTCTATTCCTCACTTTTCCCTC[A/G]TGTCCTTGCTATGAGATCCTTTTYCTTCAATGAGAATATTCACCTNNAGCTTAAAATAG
SNP24	GF111592	Ah2n_TOG895374_2_003_00001_Jan09_783	ACTTCGTCAGTAACGGACGCGGTATCCTTTAAACATCCATAAAGCTA	GAGTCGAGGTCATATCGTGCGGTATCCTTTAAACATCCATAAAGCTT	ACAAATCAAATTCTATGACTGAGTCACGGCCTCATCCCATTTCGTGAGTCTGCCTATAGTGAGTC	ACGGCCTCATCCCATTTCGTGA	TOP	[A/T]	ACAGCCGAGCCTAGACCAAAAATTGTCAACTTCGGTATCCTTTAAACATCCATAAAGCT[A/T]CACAAATCAAATTCTATGACTGAGTCATTTATCTAATCATCTGTCAGAATCACTAGATCC
SNP25	GF111594	Ah2n_TOG895448_2_002_00001_Jan09_556	ACTTCGTCAGTAACGGACCATAACATGAGAGTCAGTTTCATGCACT	GAGTCGAGGTCATATCGTCATAACATGAGAGTCAGTTTCATGCACC	AAAAAATTGATGTGTGAACTGTGCGAAGCTGCGTCTGTTACAAGAGGTCTGCCTATAGTGAGTC	CGAAGCTGCGTCTGTTACAAGAG	BOT	[T/C]	TAATCCACTTTATTTATTTTATTTATATTTCACAGTTCACACATCAATTTTTTWAAATTT[A/G]GTGCATGAAACTGACTCTCATGTTATGCTATTTATATGTTTTTTGGGAGTCATCCCATCA
SNP26	GF111595	Ah2n_TOG895467_1_004_00001_Jan09_59	ACTTCGTCAGTAACGGACGGGCATCTGCATGATTCAATCCAA	GAGTCGAGGTCATATCGTGGGCATCTGCATGATTCAATCCAG	TGTCAAACACAGACACAAATTTCTAGGCAAGGGCGTCTTACCGTGTCTGCCTATAGTGAGTC	CTAGGCAAGGGCGTCTTACCGT	TOP	[A/G]	aGttCTGTGTTGATGAAGACTGTAACAAGCTTGGCATCTGCATGATTCAATCCA[A/G]ATGTCAAACACAGACACAAATTTTGCAGGACTTTCATTGCCATGCAGATTAACATTAAAT
SNP27	GF111596	Ah2n_TOG895571_1_004_00001_Jan09_409	ACTTCGTCAGTAACGGACAAATGTGACGCTAATCTATCCCCAA	GAGTCGAGGTCATATCGTAAATGTGACGCTAATCTATCCCCAC	TTAGTAGTGACATCATTGACACCGGGTATATGCCAAAACGGACTTGGGTCTGCCTATAGTGAGTC	GGGTATATGCCAAAACGGACTTGG	TOP	[A/C]	TTAAACAATTTCACATACAATAGCCCTTGATCTAGAAAATGTGACGCTAATCTATCCCCA[A/C]GTTAGTAGTGACATCATTGACACCCTATCTTATAGAATGACATGATGATAAATGAAAAAT
SNP28	GF111597	Ah2n_TOG895578_1_002_00001_Jan09_1177	ACTTCGTCAGTAACGGACTTCATTTGATTTGGGTTTATTGCCA	GAGTCGAGGTCATATCGTTTCATTTGATTTGGGTTTATTGCCG	TCGGTTGGTTCAATCTAATTGGTCTAACAGCGCAGTGAGGATCGTCTGCCTATAGTGAGTC	GTCTAACAGCGCAGTGAGGATC	TOP	[A/G]	TTAATCTTTGAGACAGCAGGTTTATTATGGTTAATATTCATTTGATTTGGGTTTATTGCC[A/G]TTCGGTTGGTTCAATCTAATTGACTAATTGTTAAGGAGAGACCGATATTATCGGTACTTA
SNP29	GF111598	Ah2n_TOG895690_2_003_00001_Jan09_302	ACTTCGTCAGTAACGGACGGAGAAGGGAAAAGCAAAATACATAT	GAGTCGAGGTCATATCGTGGAGAAGGGAAAAGCAAAATACATAG	AGACTAGGCCAAGTCAATAACAATGACCTCTAACGCATCGGGTCGTCTGCCTATAGTGAGTC	ATGACCTCTAACGCATCGGGTC	BOT	[T/G]	AAGATTGGTCTGGTTTTCAAAACTATGGTCCTTACTTGTTATTGACTTGGCCTAGTCTT[A/C]TATGTATTTTGCTTTTCCCTTCTCCWTCCTAATACAGTTTTATTGAATGTATGCTGCTT
SNP30	GF111599	Ah2n_TOG895704_1_003_00001_Jan09_144	ACTTCGTCAGTAACGGACAAGGCAAAAGTAACATTTCATATAGGCA	GAGTCGAGGTCATATCGTAAGGCAAAAGTAACATTTCATATAGGCG	TTCAGAATTTGAGAACTGCTACAATTCCTGTGTATCGCAGACGAAACGTCTGCCTATAGTGAGTC	ATTCCTGTGTATCGCAGACGAAAC	TOP	[A/G]	AACCCTCTAACAAGTAACTGATCTTTCTAGGGAAAGGCAAAAGTAACATTTCATATAGGC[A/G]ATTCAGAATTTGAGAACTGCTACAGATATCAAAATTAAGAACTTTAGTTTATCAGTTTGC
SNP31	GF111602	Ah2n_TOG895760_1_004_00001_Jan09_1090	ACTTCGTCAGTAACGGACGCTTCGGTTTTAGAGCTGATTACTCTC	GAGTCGAGGTCATATCGTGCTTCGGTTTTAGAGCTGATTACTCTG	GCATTTCTATGTAATTCAATTACCATCGACTGGACGGCTAACTTTGCGTCTGCCTATAGTGAGTC	TCGACTGGACGGCTAACTTTGC	TOP	[C/G]	TTTGTAGAACAATATTTTAATATCTTGAATGTAAGCTTCGGTTTTAGAGCTGATTACTCT[C/G]TGCATTTCTATGTAATTCAATTACCAATCATGTGAAATATGCAATTTCTGAGGTGCGG
SNP32	GF111603	Ah2n_TOG895781_1_003_00001_Jan09_804	ACTTCGTCAGTAACGGACGGTGGCAAACCGAGGTGCTTCA	GAGTCGAGGTCATATCGTGGTGGCAAACCGAGGTGCTTCC	TTAGAGTTGGAAGGGACACAGTACGTTTCCAGTGCCATCAGCGGTCTGCCTATAGTGAGTC	TACGTTTCCAGTGCCATCAGCG	TOP	[A/C]	ATTTTTTTTATTAATTAATCCATGTATTGCATGTAGGGTGTGGCAAACCGAGGTGCTTC[A/C]GTTAGAGTTGGAAGGGACACAGAGAAAGAAGGGAAGGGATATTTTGAGGACAGGAGACCA
SNP33	GF111604	Ah2n_TOG895816_1_003_00001_Jan09_485	ACTTCGTCAGTAACGGACGCCATAAGTATTGCCTCACAGCATCT	GAGTCGAGGTCATATCGTGCCATAAGTATTGCCTCACAGCATCC	CAGTACCCTGCAATGATAATGGATTGTCAGAGCCGAACGCTGAGTCTGCCTATAGTGAGTC	GATTGTCAGAGCCGAACGCTGA	BOT	[T/C]	GGCACTTCATGTGATATTTCAACAAATCTAAGGTNNTCATTATCATTGCAGGGTACTGC[A/G]GATGCTGTGAGGCAATACTTATGGCTTTTTGAGGAGCACAAGTTTTGGAATTCTTAGTT
SNP34	GF111606	Ah2n_TOG895820_1_003_00001_Jan09_427	ACTTCGTCAGTAACGGACGATGCCAGAGCACTGGCTAGTGTA	GAGTCGAGGTCATATCGTGATGCCAGAGCACTGGCTAGTGTG	ATGTATTTATTCAACTCAACAGCTATCCACAATCAGTGCGTCGCCTGTCTGCCTATAGTGAGTC	ATCCACAATCAGTGCGTCGCCT	TOP	[A/G]	TTAAGCCAGTTATAGATTGTTGTATATATAACTTGTCTATGCCAGAGCACTGGCTAGTGT[A/G]TATGTATTTATTCAACTCAACAGCTAAACCRAATTYTCTTTCAGGARCGACAAGATGCTA
SNP35	GF111607	Ah2n_TOG895871_2_004_00001_Jan09_506	ACTTCGTCAGTAACGGACTCAATTCATCATCATGAGTATGTAGAAGT	GAGTCGAGGTCATATCGTTCAATTCATCATCATGAGTATGTAGAAGC	ATCATGAAACCTAATTAAAGTTTCACATGTATGACGGCTCCTTATGTGGGTCTGCCTATAGTGAGTC	CATGTATGACGGCTCCTTATGTGG	BOT	[T/C]	TTTTTGCACTCTTCAACAATACTGTGTTCACTTATGAAACTTTAATTAGGTTTCATGATT[A/G]CTTCTACATACTCATGATGATGAATTGATTATTGTAGATTTTGATTTTATTATTTTTTAC
SNP36	GF111608	Ah2n_TOG895877_1_004_00001_Jan09_78	ACTTCGTCAGTAACGGACGCACTGCTTGGTGCTTGGAAGGTAT	GAGTCGAGGTCATATCGTGCACTGCTTGGTGCTTGGAAGGTAA	TCCATACTTCACTTCCTTGGTACCTGTTAGCCAAATAGACGAGCTGTCTGCCTATAGTGAGTC	ACCTGTTAGCCAAATAGACGAGCT	BOT	[T/A]	ATATGTACATTAAATAAAGCACGTCGAACAAAAGAGAACCAAGGAAGTGAAGTATGGAT[A/T]TACCTTCCAAGCACCAAGCAGTGAGAGCCGTGGTGCCTGATGACGTGTTCACACTGCAA
SNP37	GF111609	Ah2n_TOG895983_1_004_00001_Jan09_121	ACTTCGTCAGTAACGGACGCTAATCTCGTTCTTTGCAGGTTCTT	GAGTCGAGGTCATATCGTGCTAATCTCGTTCTTTGCAGGTTCTC	TAGGCACTGATTCTCACACTTTCATCGCCAACAGCTCTAAGGCGTCTGCCTATAGTGAGTC	TCATCGCCAACAGCTCTAAGGC	BOT	[T/C]	AATCCCCGTAGCAATTGACCAAATGCTCCAGCAGTACAAGTGTGAGAATCAGTGCCTAA[A/G]AGAACCTGCAAAGAACGAGATTAGCCAAAAAGTAGGTAGTGGAATCCTTCAGATATCC
SNP38	GF111610	Ah2n_TOG896007_1_004_00001_Jan09_322	ACTTCGTCAGTAACGGACTGCAGCCTTCAATTCTTCTAATGATTT	GAGTCGAGGTCATATCGTTGCAGCCTTCAATTCTTCTAATGATTC	ATATTTCTATTCACAATGAATCCATTGCAGGAAGGGCGATCCGAATGTCTGCCTATAGTGAGTC	TTGCAGGAAGGGCGATCCGAAT	BOT	[T/C]	TTGGTTAATGTCACAAGCAAGTAGTTTTGTTGCATTGGATTCATTGTGAAtAGAAATATA[A/G]AATCATTAGAAGAATTGAAGGCTGCATGTTGCATTGGTTTGCCATTTATTATGATTGTTT
SNP39	GF111611	Ah2n_TOG896050_1_004_00002_Jan09_744	ACTTCGTCAGTAACGGACGCTCAGACTCAAACTTATGAAGACAAGA	GAGTCGAGGTCATATCGTGCTCAGACTCAAACTTATGAAGACAAGG	TGGATGAATTAAGAATAAGATTATTTTGAACTGCGGTGTTAGATCCAGGGTCTGCCTATAGTGAGTC	TGAACTGCGGTGTTAGATCCAGG	TOP	[A/G]	GGAAAAAGATGAGAACAGAATAAACTTATTAAGCTCAGACTCAAACTTATGAAGACAAG[A/G]TTGGATGAATTAAGAATAAGATTATTTTGTCAGAAAGGATGAAACACTCTTTCAAGTATA
SNP40	GF111612	Ah2n_TOG896091_2_004_00001_Jan09_231	ACTTCGTCAGTAACGGACAAGAATCCCATCTCTTGCAGCTGT	GAGTCGAGGTCATATCGTAAGAATCCCATCTCTTGCAGCTGC	AAAGTTGGGTAGCATACAGCTCGTTGAGCCTCTACTACCGACAGTCTGCCTATAGTGAGTC	CGTTGAGCCTCTACTACCGACA	BOT	[T/C]	GCTCTAATTGACTGTTGTATTCTCAGAACCACCTGAGCAGCTGTATGCTACCCAACTTTC[A/G]CAGCTGCAAGAGATGGGATTCTTCGACACGCAAGAAAACATAAGGGCTCTTATCGCCACA
SNP41	GF111613	Ah2n_TOG896159_2_004_00001_Jan09_96	ACTTCGTCAGTAACGGACTCCACATTTAAGATCTGCATCGTT	GAGTCGAGGTCATATCGTTCCACATTTAAGATCTGCATCGTC	GTATCTGTTGCTTCTTATGTACGGGACATGAGTGCATTGCTCCGCTGTCTGCCTATAGTGAGTC	GACATGAGTGCATTGCTCCGCT	BOT	[T/C]	TTCGTAAATCCCTGAAAACATGCACAAACAAACATCCGTACATAAGAAGCAACAGATACC[A/G]ACGATGCAGATCTTAAATGTGGATAACCAGACCTGTTTGATAAARTATCCAACAGCATTG
SNP42	GF111614	Ah2n_TOG896168_1_002_00001_Jan09_274	ACTTCGTCAGTAACGGACGGATGTTTTCCCACTTTTTTGGCTGT	GAGTCGAGGTCATATCGTGGATGTTTTCCCACTTTTTTGGCTGA	AAATTCAGAAAGTGTCAACTTTTAGGTCGCTATCCAACTCGGATCGTCTGCCTATAGTGAGTC	AGGTCGCTATCCAACTCGGATC	BOT	[T/A]	ATCTTAAAAGTTGACACTTCCTAAAACTGAGCTCTTAAAAGTTGACACTTTCTGAATTTC[A/T]CAGCCAAAAAAGTGGGAAAACATCATGCATAAATTCACACAACCTTGGAACAATTACATT
SNP43	GF111615	Ah2n_TOG896197_1_003_00001_Jan09_523	ACTTCGTCAGTAACGGACGCTTCTGGATCTGTTCCCATCACAA	GAGTCGAGGTCATATCGTGCTTCTGGATCTGTTCCCATCACAT	GGAGCCATCAGCATAAATTATACTGGTCATTATTCGTGGGAGCTGGTCTGCCTATAGTGAGTC	ACTGGTCATTATTCGTGGGAGCTG	TOP	[A/T]	ggatttatTTTCATTTCTTCTTGTGCACGTCTCATTTCTTCTGGATCTGTTCCCATCACA[A/T]CATMATGGAGCCATCAGCATAAATTATGCAAAGTGTAGSGTAATATACTAATATGCTGCT
SNP44	GF111616	Ah2n_TOG896202_2_004_00001_Jan09_715	ACTTCGTCAGTAACGGACTGCTACACTTGTAGAAAAAGAGAACGCA	GAGTCGAGGTCATATCGTTGCTACACTTGTAGAAAAAGAGAACGCG	GAACCTCAATAATTAAATTGTTTAAGAAGCCGCTCTTCTTAGTGATCTGGTCTGCCTATAGTGAGTC	GAAGCCGCTCTTCTTAGTGATCTG	TOP	[A/G]	ATAAATTCCACTGCAATCAAAAGAACAGAATATGCTACACTTGTAGAAAAAGAGAACGC[A/G]AGAACCTCAATAATTAAATTGTTTAAGTAACCGAGGACGGCAAATCCAAATTTAGATGG
SNP45	GF111619	Ah2n_TOG896253_1_003_00002_Jan09_141	ACTTCGTCAGTAACGGACTGTCCATGGATCGCTTACACCTT	GAGTCGAGGTCATATCGTTGTCCATGGATCGCTTACACCTC	AATTTTCTTACTGTAGGTTGTTTTCGATAGGGTCTGGACGCAAACTGGTCTGCCTATAGTGAGTC	GATAGGGTCTGGACGCAAACTG	BOT	[T/C]	CTTGGTAGTTCCAGGTTGTGTACGACCCCCAGTGAAAACAACCTACAGTAAGAAAATTT[A/G]AGGTGTAAGCGATCCATGGACATCTAAGTCTACATAAATCAAGTAACCAACTATGCT
SNP46	GF111620	Ah2n_TOG896361_2_004_00001_Jan09_703	ACTTCGTCAGTAACGGACTGATTCTCTGTTTCCCATCTCATGAAA	GAGTCGAGGTCATATCGTTGATTCTCTGTTTCCCATCTCATGAAG	TTTGCCTATCCTAGTTTTGATTTAGTCGATGGGACTCTTAGCCTCGTCTGCCTATAGTGAGTC	AGTCGATGGGACTCTTAGCCTC	TOP	[A/G]	ATAATAGAAACcGAGTCATGTTGAATATAAATAATGATTCTCTGTTTCCCATCTCATGAA[A/G]TTTTGCCTATCCTAGTTTTGATTTCAAAATGACTCAGGTTGACCTGTTTGCTGTTTTGAC
SNP47	GF111621	Ah2n_TOG896362_1_004_00001_Jan09_110	ACTTCGTCAGTAACGGACGAACTTTTCCACATATGCATGGAGAA	GAGTCGAGGTCATATCGTGAACTTTTCCACATATGCATGGAGAC	AAAAGAATAAACTAAGGAAATGCACCGACGATAGGTGACCTCATGGGTCTGCCTATAGTGAGTC	CCGACGATAGGTGACCTCATGG	TOP	[A/C]	TGATGTCCATAAATGTAATATAATTGGTAAATCAATAACTTTTCCACATATGCATGGAGA[A/C]CAAAAGAATAAACTAAGGAAATGCAYCTATTACTATGAGAATGAGCTAATTTCAACAGAA
SNP48	GF111622	Ah2n_TOG896372_1_003_00001_Jan09_765	ACTTCGTCAGTAACGGACAAGTGATGAGTCCATTATGATGGGTTA	GAGTCGAGGTCATATCGTAAGTGATGAGTCCATTATGATGGGTTG	GGGGATGAACAATATACAAGTAAATCAGTCGTGCGATGTTCCAAGCGTCTGCCTATAGTGAGTC	ATCAGTCGTGCGATGTTCCAAGC	TOP	[A/G]	ATGATCATAAAGGTGAACTGTCTGCTAACAGTTYAAGTGATGAGTCCATTATGATGGGTT[A/G]TGGGGATGAACAATATACAAGTAAAGgATGTGAAACCAACTTGtTATCTCTGCTTTCATT
SNP49	GF111623	Ah2n_TOG896384_2_004_00001_Jan09_339	ACTTCGTCAGTAACGGACCAAGTTTGGCTGCAAATCAATAAAAA	GAGTCGAGGTCATATCGTCAAGTTTGGCTGCAAATCAATAAAAT	AATCAGAACCACAAATAGGAACGGGCTAACTGTGCTCGGAAGTTGTCTGCCTATAGTGAGTC	GGGCTAACTGTGCTCGGAAGTT	TOP	[A/T]	TCATACCGTaTCCAACAGGAACAAGTTTGGCTGCAAATCAATAAAA[A/T]AAATCAGAACCACAAATAGGAACAATAATGAGCTTTGAGAYGTAAAMTATAAAGTAGAC
SNP50	GF111625	Ah2n_TOG896390_2_004_00001_Jan09_561	ACTTCGTCAGTAACGGACGACACTACCGCATGAATGGTCATCA	GAGTCGAGGTCATATCGTGACACTACCGCATGAATGGTCATCG	AAAGAACGGATGTGATTGCCTCAGAGGGTCGCTGCATAAGCGTCTGCCTATAGTGAGTC	CTCAGAGGGTCGCTGCATAAGC	TOP	[A/G]	TATGTAAYGTCATATCAGTAAAAATAACTACTTTTTACACTACCGCATGAATGGTCATC[A/G]AAAAGAACGGATGTGATTGCACAACTGTATAAAACGTTTTATACTATCAATGCATCAAAA
SNP51	GF111626	Ah2n_TOG896448_2_003_00001_Jan09_1283	ACTTCGTCAGTAACGGACGAGCGAAGGCATGGACAAAGGA	GAGTCGAGGTCATATCGTGAGCGAAGGCATGGACAAAGGG	CCACAGCTACATTCATAATTAAACACGGTTGACGACTGCGACCCATGTCTGCCTATAGTGAGTC	ACGGTTGACGACTGCGACCCAT	TOP	[A/G]	CAGATTTGTGAATCTCATGGGAGGGCACATATGGATTGAGAGCGAAGGCATGGACAAAGG[A/G]ACCACAGCTACATTCATAATTAAACTTGGGATTAGTGGCAATCCCGATTTGGTGGATCGT
SNP52	GF111628	Ah2n_TOG896530_2_004_00001_Jan09_221_down	ACTTCGTCAGTAACGGACGGCTTTGATTCTGAATATGTTTGCTCTATTT	GAGTCGAGGTCATATCGTGGCTTTGATTCTGAATATGTTTGCTCTATTG	AGACTTCTAATTTTATCATATGTTGGCCGGGTACGATCAAAGATAGTGAGGTCTGCCTATAGTGAGTC	CCGGGTACGATCAAAGATAGTGAG	BOT	[T/G]	TTAACCTGTACTTAACTGCTTCTGAAGGTTGCCAACATATGATAAAATTAGAAGTCTN[A/C]AATAGAGCAAACATATTCAGAATCAAAGCATTAAGTCACTTCAAACATGACTAAACCACC
SNP53	GF111629	Ah2n_TOG896540_2_004_00001_Jan09_460	ACTTCGTCAGTAACGGACCCCCTTGGTTTAAGTTGCGACCA	GAGTCGAGGTCATATCGTCCCCTTGGTTTAAGTTGCGACCC	TTATGTTTGTTCCCCAAGTTGGATTTGCCTCAATGCGGAATGTCAGTCTGCCTATAGTGAGTC	GATTTGCCTCAATGCGGAATGTCA	TOP	[A/C]	TAGGACCATAACCKTTGACTATTAGACAGTGTTCTCTGCCCCTTGGTTTAAGTTGCGACC[A/C]GTTATGTTTGTTCCCCAAGTTGTCATSTATTTATMTGTAGCTTTYCTGCTAATGAAGGG
SNP54	GF111630	Ah2n_TOG896578_1_003_00001_Jan09_238_up	ACTTCGTCAGTAACGGACGGTTTTATAGTGATGCTCTCACAGATCTTT	GAGTCGAGGTCATATCGTGGTTTTATAGTGATGCTCTCACAGATCTTG	ATTCTTGTCCTGGTTGGTTTCGTCCATGATCGAACGGCCTAGGTCTGCCTATAGTGAGTC	CGTCCATGATCGAACGGCCTAG	BOT	[T/G]	ATACCTTAATGTATAACAGTTCATTCCACGGTGCAAATCAAACCAACCAGGACAAGAATN[A/C]AAGATCTGTGAGAGCATCACTATAAAACCCAATAAGGAAAACACTAAAACCCAATGATAA
SNP55	GF111633	Ah2n_TOG896615_2_005_00001_Jan09_1071	ACTTCGTCAGTAACGGACTTGCTAACAATGACAAGGCTAAGAA	GAGTCGAGGTCATATCGTTTGCTAACAATGACAAGGCTAAGAC	ATGTAAATTTGTACACCCTAATGATCCTGTTCAATCAAGCGTAGTGAGGTCTGCCTATAGTGAGTC	TCCTGTTCAATCAAGCGTAGTGAG	TOP	[A/C]	TTTGTTTTTGTSGTGGTAAGGGAGGANNNNNNNNNATTGCTAACAATGACAAGGCTAAGA[A/C]AATGTAAATTTGTACACCCTAATGACTTAACCTTAATTAAGGTGCCNAGGCAACACAA
SNP56	GF111634	Ah2n_TOG896681_1_004_00001_Jan09_329	ACTTCGTCAGTAACGGACTGGGAATTCTGTTTACAAGCCTTTAT	GAGTCGAGGTCATATCGTTGGGAATTCTGTTTACAAGCCTTTAG	ATTTTCCTACATATTCTCTGATGTTATGCGTGAGTTGCTAAGCCGTGGTCTGCCTATAGTGAGTC	ATGCGTGAGTTGCTAAGCCGTG	BOT	[T/G]	TCATGTTAGTTCAAGAACAGAAGGTTGCAGATTTAACATCAGAGAATATGTAGGAAAATA[A/C]TAAAGGCTTGTAAACAGAATTCCCACATAAATTTTCCTCCAACAAAGCATCTACTTACTA
SNP57	GF111635	Ah2n_TOG896702_1_004_00001_Jan09_329	ACTTCGTCAGTAACGGACGACATTTTCACCAGCTCAACCCAT	GAGTCGAGGTCATATCGTGACATTTTCACCAGCTCAACCCAG	TTTAGTTACCTAGAATGATCTCAGGCCGAAGCGAGTGTTTAGGTGTATCGTCTGCCTATAGTGAGTC	CCGAAGCGAGTGTTTAGGTGTATC	BOT	[T/G]	TAACTCCATTGTTTCTACAAGGCATTACAGAGCCCCTGAGATCATTCTAGGTAACTAAAT[A/C]TGGGTTGAGCTGGTGAAAATGTGTTTTGGTTGTTTATTGGTCGGTTGACACGCAGTCCTT
SNP58	GF111636	Ah2n_TOG896725_1_004_00001_Jan09_287	ACTTCGTCAGTAACGGACGTGGTTAAAGACATGGTCAAATGGGTT	GAGTCGAGGTCATATCGTGTGGTTAAAGACATGGTCAAATGGGTA	GTATCCTCTGTTGAATGCAGTTATGCGCTTACTCAAGGAAACGTACTGTCTGCCTATAGTGAGTC	TGCGCTTACTCAAGGAAACGTACT	BOT	[T/A]	CGGTAAGTTGCATGCATGTATTCTTAACAATTTGTTAACTGCATTCAACAGAGGATACT[A/T]ACCCATTTGACCATGTCTTTAACCAGTGAAACTCGATATTCGATTGGATGTGAAACCCCA
SNP59	GF111638	Ah2n_TOG896744_1_004_00001_Jan09_1008	ACTTCGTCAGTAACGGACCAGCATCCCACCATTTAGCTTACTC	GAGTCGAGGTCATATCGTCAGCATCCCACCATTTAGCTTACTG	AATAATGCTTAATTCGCAATTTAGTAACTTGGCTCCGACCTAACGGTCTGCCTATAGTGAGTC	GTAACTTGGCTCCGACCTAACG	TOP	[C/G]	TTTTCAGATGGTCACTAATCAAATTTAGTGAAATGACAGCATCCCACCATTTAGCTTACT[C/G]GAATAATGCTTAATTCGCAATTTAAGATTANATTTTCAAATTTAAGAAAGAAAATTTCT
SNP60	GF111639	Ah2n_TOG896767_1_002_00001_Jan09_484	ACTTCGTCAGTAACGGACGAGCAAGCACTGTCAACAGCAGGG	GAGTCGAGGTCATATCGTGAGCAAGCACTGTCAACAGCAGGC	TGTATGTTAATATGACCAGATATACCAGAGCACAAACGTGTATTCGGGCGTCTGCCTATAGTGAGTC	AGAGCACAAACGTGTATTCGGGC	BOT	[G/C]	TGGGACCAGAAAAATATTTCTGTTAGATTCATTGGTATATCTGGTCATATTAACATACAA[C/G]CCTGCTGTTGACAGTGCTTGCTAGTGAAAGGATGGAAAGGTTCAAGTTGGAGCTTCCCTC
SNP61	GF111640	Ah2n_TOG896852_1_004_00001_Jan09_117	ACTTCGTCAGTAACGGACGAAAATATTCCCGGCATGCCTATCT	GAGTCGAGGTCATATCGTGAAAATATTCCCGGCATGCCTATCA	CATTAGCCAGCCTCATGTCCTGAGGTGAACCGTGTCATGCTGTCTGCCTATAGTGAGTC	CTGAGGTGAACCGTGTCATGCT	BOT	[T/A]	TGCTTTCCCTGTGAAGGAAGTGCATAAGATTTCCGTGTTGGACATGAGGCTGGCTAATGT[A/T]GATAGGCATGCCGGGAATATTTTGATCGGCAAGGATGCTGAAAATGGCCAAGCTGTTCTC
SNP62	GF111641	Ah2n_TOG896882_1_004_00001_Jan09_192	ACTTCGTCAGTAACGGACGTTGTTCATCATAAATCTATCTTATTGGGT	GAGTCGAGGTCATATCGTGTTGTTCATCATAAATCTATCTTATTGGGC	TTAATTAAATCTTGAATGAATGATTTTGGGACAGAACGTAAATCCTCCGGTCTGCCTATAGTGAGTC	TGGGACAGAACGTAAATCCTCCG	BOT	[T/C]	AAAATGCATAGATTACTAAAGCCTTAAAAGTTAAATCATTCATTCAAGATTTAATTAAA[A/G]CCCAATAAGATAGATTTATGATGAACAAATATTACAAGAATCAGGTTTATTATTTCAT
SNP63	GF111642	Ah2n_TOG896907_2_005_00001_Jan09_841	ACTTCGTCAGTAACGGACGTTCTGTTTTGTGAGGCTGTGGCT	GAGTCGAGGTCATATCGTGTTCTGTTTTGTGAGGCTGTGGCG	TGTTCGTCTTTGGTAAGTGTCTGTCATTCGTCCGGGTAGCAGAAGTCTGCCTATAGTGAGTC	GTCATTCGTCCGGGTAGCAGAA	BOT	[T/G]	cttgtcatgtcttggtgtctttttatttttgtaccgagacacttaccaaagacgaacag[A/C]gccacagcctcacaaaacagaaactaagcaatcatgtaggcacatgataaagcttcaaa
SNP64	GF111643	Ah2n_TOG896930_2_004_00001_Jan09_660	ACTTCGTCAGTAACGGACGGCTAGCTCTTGTCCCTTTTTCTTAGAGT	GAGTCGAGGTCATATCGTGGCTAGCTCTTGTCCCTTTTTCTTAGAGG	CTATATTTACATCACAGAAGCAAAGACCGGAGAAGTTCGTTACAAACGGTCTGCCTATAGTGAGTC	GACCGGAGAAGTTCGTTACAAACG	BOT	[T/G]	TTTCTTAAGACTTGGATTCTCTTCAAGAGGCTGATTTGCTTCTGTGATGTAAATATAGG[A/C]CTCTAAGAAAAAGGGACAAGAGCTAGCAGCTTGGGAAGCAGATTTGAAAAGGAGAGAGAA
SNP65	GF111644	Ah2n_TOG896942_2_004_00001_Jan09_48	ACTTCGTCAGTAACGGACGTGATGGTTTACGAAAAAAGGACAAGA	GAGTCGAGGTCATATCGTGTGATGGTTTACGAAAAAAGGACAAGG	TACTATTCACCTTCTTCTGTGGAATGGAAGAGCGCCTCTAGCTGAGTCTGCCTATAGTGAGTC	ATGGAAGAGCGCCTCTAGCTGA	TOP	[A/G]	AAATTAGGGAGCCCTTTCTTTTATAGTTGCCACCTTGATGGTTTACGAAAAAAGGACAAG[A/G]GTACTATTCACCTTCTTCTGTGGAGCCTTTATGCCAaccctTTCAc
SNP66	GF111645	Ah2n_TOG896943_1_004_00001_Jan09_725	ACTTCGTCAGTAACGGACGGGCTGAAAACAGACATTTTTCTGTTAAAT	GAGTCGAGGTCATATCGTGGGCTGAAAACAGACATTTTTCTGTTAAAC	TATAGAACAAAAAAGTTAAGCATTACTCCAGATAGCGAGCAGTTACGGGTCTGCCTATAGTGAGTC	TCCAGATAGCGAGCAGTTACGG	BOT	[T/C]	ATCCAATGGACGTTCTGATTCTGATGCAGGTAGTAATGCTTAACTTTTTTGTTCTATAT[A/G]TTTAACAGAAAAATGTCTGTTTTCAGCCAAGATTTGAACTGGACTAAATTTGAAACTTAC
SNP67	GF111647	Ah2n_TOG896979_2_004_00001_Jan09_115	ACTTCGTCAGTAACGGACGTGCTACTCGTTCTCTAGCAAAGGGT	GAGTCGAGGTCATATCGTGTGCTACTCGTTCTCTAGCAAAGGGC	CCAATTTTGATGCTATTATCTCTTCACGATGGATATTCGTCGGAAGAGTCTGCCTATAGTGAGTC	TCACGATGGATATTCGTCGGAAGA	BOT	[T/C]	TGGAAAAGGGTTGCATAAACAAACCTCTTTCAACATAGAGATAATAGCATCAAAATTGGT[A/G]CCCTTTGCTAGAGAACGAGTAGCAGCAGCCTGAAAGGAAAGACTGATAAGTTTGAGAATC
SNP68	GF111648	Ah2n_TOG897003_1_004_00001_Jan09_389	ACTTCGTCAGTAACGGACGTTTTCGATGATGGCTTTAAATTGTAGTA	GAGTCGAGGTCATATCGTGTTTTCGATGATGGCTTTAAATTGTAGTC	GCAACATTAACCTGAATTGTAATGTAGTCTTTGGTCACGCGGGAAGTCTGCCTATAGTGAGTC	GTAGTCTTTGGTCACGCGGGAA	TOP	[A/C]	AGCATGCAAATATTTCTCATGTATGTTAGGCCTTTTCGATGATGGCTTTAAATTGTAGT[A/C]TGCAACATTAACCTGAATTGTAATTTATTTCTTCTAAAGCCATAGAACATGATTGCGTAG
SNP69	GF111650	Ah2n_TOG897059_2_003_00001_Jan09_394	ACTTCGTCAGTAACGGACGGCACAATTTGAATCCTCTAAAGGGGG	GAGTCGAGGTCATATCGTGGCACAATTTGAATCCTCTAAAGGGGC	TGGGGATTCTGATTAAAATGATGCCAAGAGAGTTAGCCCGGTAGTCTGCCTATAGTGAGTC	TGCCAAGAGAGTTAGCCCGGTA	BOT	[G/C]	TGTGGATCTCATCAAATGATCCAAACATAAATGATCTCTCATTTTAATCAGAATCCCCAT[C/G]CCCCTTTAGAGGATTCAAATTGTGCAAGTTAATAGATCAACTTTCAGCTTCTAATTATAA
SNP70	GF111651	Ah2n_TOG897062_2_003_00001_Jan09_273	ACTTCGTCAGTAACGGACGTCTCAGAAGAATTTTACTATAGCCTCCTT	GAGTCGAGGTCATATCGTGTCTCAGAAGAATTTTACTATAGCCTCCTC	ACTTCATCCAAATCTACCAGATTGTCTCGCGTGATAGGAGGACTCGTCTGCCTATAGTGAGTC	GTCTCGCGTGATAGGAGGACTC	BOT	[T/C]	CTATATTGGGTAGAGTAAGCTCCTGTCAATAAGTATAAtCTGGTAGATTTGGATGAAGTT[A/G]AGGAGGCTATAGTAAAATTCTTCTGAGAGGCTTAGAGACGGGCTCCAAACCTTGATATGA
SNP71	GF111652	Ah2n_TOG897188_2_004_00001_Jan09_330	ACTTCGTCAGTAACGGACGAATCATCTGAGTAGCACCCGATACAA	GAGTCGAGGTCATATCGTGAATCATCTGAGTAGCACCCGATACAG	GAATTTGATAAGTAAAACTAAAATTGTCTGGGAGTACCTAGCTTCGGAGTCTGCCTATAGTGAGTC	TCTGGGAGTACCTAGCTTCGGA	TOP	[A/G]	GGAAATGAAGAANNNTCTTTTGGATGTCTCTCATCAATCATCTGAGTAGCACCCGATACA[A/G]TGAATTTGATAAGTAAAACTAAAATTGTTTGCAATATCATTCCAGAGGCAAACATTAGA
SNP72	GF111653	Ah2n_TOG897209_2_004_00001_Jan09_554	ACTTCGTCAGTAACGGACGCTTGTCCGGGAGACGCGCG	GAGTCGAGGTCATATCGTGCTTGTCCGGGAGACGCGCC	TTGATAAAACAATATCCGGTATGATGGTAGAGGTGACTCCCGTCAGTCTGCCTATAGTGAGTC	ATGGTAGAGGTGACTCCCGTCA	BOT	[G/C]	TAAATATGGTTTTGCCCAGTCTACCAGATTCTGCTCCATACCGGATATTGTTTTATCAAC[C/G]GCGCGTCTCCCGGACAAGAGTTCCAACATCACAACCCCAAAGCTATATACATCACTTTTC
SNP73	GF111655	Ah2n_TOG897306_1_003_00001_Jan09_303	ACTTCGTCAGTAACGGACTCTTGCGAAACAGAGTGAGAATGAA	GAGTCGAGGTCATATCGTTCTTGCGAAACAGAGTGAGAATGAC	GAATGATGCTATCTGAAAACACAGAGTCGAATATACCATCGTAACGCGTCTGCCTATAGTGAGTC	GAGTCGAATATACCATCGTAACGC	TOP	[A/C]	TGAAAATTGGAAGACTATAGTTAAACRTATTTTCCATCTTGCGAAACAGAGTGAGAATGA[A/C]TGAATGATGCTATCTGAAAACACATTACACATGACCTCATGTAAACACCAAAYACGGAAC
SNP74	GF111656	Ah2n_TOG897350_2_004_00001_Jan09_302	ACTTCGTCAGTAACGGACGCACCAGCAGAGTTTGCAAAGGTAA	GAGTCGAGGTCATATCGTGCACCAGCAGAGTTTGCAAAGGTAG	TTTCTTTGAGTTTAATTGCATTTGTTTAATCACGCTTATGCCAGCAGGTCTGCCTATAGTGAGTC	GTTTAATCACGCTTATGCCAGCAG	TOP	[A/G]	CTGCAGGATGGTTGGCTTGAAAATGGAGATAAGGTCCCACCAGCAGAGTTTGCAAAGGTA[A/G]TTTTCTTTGAGTTTAATTGCATTTGGTAGGGTTCTTAAGTTAGTGGGTGGTCTGTTCAAA
SNP75	GF111658	Ah2n_TOG897486_1_004_00001_Jan09_476	ACTTCGTCAGTAACGGACGAAAATGGAAGACAGACAATTCCAGGT	GAGTCGAGGTCATATCGTGAAAATGGAAGACAGACAATTCCAGGG	CCTCCGCAACAATTATTATATATTAGTCCGAACCTGCCTATGATTCGGTCTGCCTATAGTGAGTC	AGTCCGAACCTGCCTATGATTCG	BOT	[T/G]	GCAAAACAAACGCTACCTTAGTAATCATGAGTCAAATATATAATAATTGTTGCGGAGGC[A/C]CCTGGAATTGTCTGTCTTCCATTTTATCAGCATCTTTGTGTGGATACATCTCTTCCTTTC
SNP76	GF111659	Ah2n_TOG897521_1_004_00001_Jan09_506	ACTTCGTCAGTAACGGACGACTGGTTGTAGTTGGAAATGCATTTA	GAGTCGAGGTCATATCGTGACTGGTTGTAGTTGGAAATGCATTTG	TGAATATTTGACCCTATAGATCCTCGATAAGCTCGATATGGCGACCGTCTGCCTATAGTGAGTC	CGATAAGCTCGATATGGCGACC	TOP	[A/G]	ATAGTCATAGTAATTTATATCTGAAACTAGTAGACTGGTTGTAGTTGGAAATGCATTT[A/G]CTGAATATTTGACCCTATAGATCCTGTTCCCTTCTCGGTGATTTGATATTTTGTTGTT
SNP77	GF111660	Ah2n_TOG897558_1_005_00001_Jan09_850	ACTTCGTCAGTAACGGACGCCGAATAACCCTTTTCCTGTCGAA	GAGTCGAGGTCATATCGTGCCGAATAACCCTTTTCCTGTCGAC	TTATCCACAAATGAAGAGAGCCTACGGAAGCTCGCAGGTGTTGGTCTGCCTATAGTGAGTC	CTACGGAAGCTCGCAGGTGTTG	TOP	[A/C]	TCATAGTGGAGACCATCATAAATAAGCATCACCCTTTCCGAATAACCCTTTTCCTGTCGA[A/C]ATTATCCACAAATGAAGAGAGCGAAAAAGTTAAGCTATAAGAGGTTGAAAAGAAAACTTA
SNP78	GF111661	Ah2n_TOG897646_2_004_00001_Jan09_283	ACTTCGTCAGTAACGGACGAATCCTGTTTTGGAGGGTTCAAAAA	GAGTCGAGGTCATATCGTGAATCCTGTTTTGGAGGGTTCAAAAT	TGGTTAGCTTTTCCTACTTTTCGAACTTTGGCCCAATCCCGATTTGGTCTGCCTATAGTGAGTC	GAACTTTGGCCCAATCCCGATTTG	TOP	[A/T]	AAAATKGATTTATTGATTTCCTTTATTGATTTTCTTAATCCTGTTTTGGAGGGTTCAAAA[A/T]TTGGTTAGCTTTTCCTACTTTTCCCAACAATGTTAANNNNNNNCTTGGGMTTAGAATTGA
SNP79	GF111662	Ah2n_TOG897648_1_004_00001_Jan09_833	ACTTCGTCAGTAACGGACTTCCCAGACCTGTGTCAAAGACAT	GAGTCGAGGTCATATCGTTTCCCAGACCTGTGTCAAAGACAC	ACGGCATGTGTGGTATGTATTCGTCTTTCGGAGGCAAGCATGGTCTGCCTATAGTGAGTC	TCGTCTTTCGGAGGCAAGCATG	BOT	[T/C]	ACGATGCTTTCTAAATGAGAKCACTATTATATGATAGTCATACATACCACACATGCCGTC[A/G]TGTCTTTGACACAGGTCTGGGAATGGTGTAAGACAGGCTTCTTCGGGTGGAGTGAACAGC
SNP80	GF111663	Ah2n_TOG897680_2_004_00001_Jan09_291	ACTTCGTCAGTAACGGACTGACAAAGATGTCTACTTGTCATACCTA	GAGTCGAGGTCATATCGTTGACAAAGATGTCTACTTGTCATACCTT	CTCTTGCACATATCTTTGATAGGCCTACGAGTGGGTGGTCAACGAGTCTGCCTATAGTGAGTC	CCTACGAGTGGGTGGTCAACGA	TOP	[A/T]	GTTGACTTCTAATCTCCTTTCGTGACAGTTGAATGACAAAGATGTCTACTTGTCATACCT[A/T]CCTCTTGCACATATCTTTGATAGGGTCATTGAAGAGCTATTTATATGGCATGGTGCCTCC
SNP81	GF111666	Ah2n_TOG897884_1_004_00001_Jan09_69	ACTTCGTCAGTAACGGACGTCCGGATTGACATTCTCCAGAAAA	GAGTCGAGGTCATATCGTGTCCGGATTGACATTCTCCAGAAAG	CCCTCCTATGCAACTTTTGTTTGGAAGAGATCGCTGGTTCTGCGTCTGCCTATAGTGAGTC	TGGAAGAGATCGCTGGTTCTGC	TOP	[A/G]	AAGAACAGCACTGACACTTACCATAAGAGCCTGATTTTCCGGATTGACATTCTCCAGAAA[A/G]ACCCTCCTATGCAACTTTTGTTGCTCTACTTGAGGATTTTTTGCCAAAACCTTGCGCATA
SNP82	GF111667	Ah2n_TOG898018_1_004_00001_Jan09_695	ACTTCGTCAGTAACGGACGATCTCCCTCCACATTTTCAGAATCA	GAGTCGAGGTCATATCGTGATCTCCCTCCACATTTTCAGAATCC	CAACGGTCCAATCCATATTCATGCTGGGCTACCGTAACGATACGTCTGCCTATAGTGAGTC	ATGCTGGGCTACCGTAACGATAC	TOP	[A/C]	ATAGGAATCATCCTTCAGTTCCAGAGTAACAACAGGATCTCCCTCCACATTTTCAGAATC[A/C]GCAACGGTCCAATCCATATTCCGTGCAAATCCATGCTGCCAAGAACTCAAGCAGCAAAT
SNP83	GF111668	Ah2n_TOG898026_1_004_00001_Jan09_711	ACTTCGTCAGTAACGGACGGCACCTACAACCAAACGTGATCA	GAGTCGAGGTCATATCGTGGCACCTACAACCAAACGTGATCG	TAATTTACTGAAAAACTCCAAATTGGTGCATACAGAACCGCGTCTCGTCTGCCTATAGTGAGTC	GGTGCATACAGAACCGCGTCTC	TOP	[A/G]	ACAAAATAGAATACCATACTATAGTGTGTTGATCCAGGCACCTACAACCAAACGTGATC[A/G]TTAATTTACTGAAAAACTCCAAATTATTAAATCGTAGAGTAGAAACATATGAAGCAANNA
SNP84	GF111669	Ah2n_TOG898055_1_004_00001_Jan09_113	ACTTCGTCAGTAACGGACGTGTTTGGTTAGTAGCTACTTGTTACCCTT	GAGTCGAGGTCATATCGTGTGTTTGGTTAGTAGCTACTTGTTACCCTC	AGCTCAGCTTATTCTATCTTCAAAGTTGTAACGTCGGAAGCTACCTTGGTCTGCCTATAGTGAGTC	GTTGTAACGTCGGAAGCTACCTTG	BOT	[T/C]	AAGATATGTCATAATTCAACTCCCGTTAAGGATCTTTTGAAGATAGAATAAGCTGAGCTA[A/G]AGGGTAACAAGTAGCTACTAACCAAACAAGCAGAAAATGCTGTCCATTACGGGCATCA
SNP85	GF111670	Ah2n_TOG898095_1_004_00001_Jan09_340	ACTTCGTCAGTAACGGACGATCACATCTAAAATCAAAAGAACTGGT	GAGTCGAGGTCATATCGTGATCACATCTAAAATCAAAAGAACTGGA	TATGATCATCATATCTAGATCGTATTTTACACGGGGCTAGTCAATCCTGGTCTGCCTATAGTGAGTC	TTACACGGGGCTAGTCAATCCTG	BOT	[T/A]	ATAACAGTATCCAAGCAGTGAGTGTATGGTTTAATACGATCTAGATATGATGATCATAC[A/T]CCAGTTCTTTTGATTTTAGATGTGATCTATATGTTGCAAAATTCATATTCCAATTATATC
SNP86	GF111673	Ah2n_TOG898353_2_004_00001_Jan09_329	ACTTCGTCAGTAACGGACCGAAACCAAGAAGACCTTCTAATCTTTA	GAGTCGAGGTCATATCGTCGAAACCAAGAAGACCTTCTAATCTTTG	GAATATGCAAATAAGTCAAAACAATCTCCGCGTAGAGTAGCCAGCTGTCTGCCTATAGTGAGTC	TCTCCGCGTAGAGTAGCCAGCT	TOP	[A/G]	TTTTAACAAAATTATTCAAACAAGAAATAGGAACGAAACCAAGAAGACCTTCTAATCTTT[A/G]TGAATATGCAAATAAGTCAAAACAATCTAGAGGGGCTCAAAATATTTGAAAGATAAATGT
SNP87	GF111674	Ah2n_TOG898437_2_004_00001_Jan09_406	ACTTCGTCAGTAACGGACCTGGTTATTTGCCCTTTGAAGACAA	GAGTCGAGGTCATATCGTCTGGTTATTTGCCCTTTGAAGACAG	AACCTTATGAATTTATATAAAAAGGTGGGAGGTATCCCTGCTGACGTGAGTCTGCCTATAGTGAGTC	GGAGGTATCCCTGCTGACGTGA	TOP	[A/G]	TCTGGTCATGTGGTGTTATTCTCTTTGTTTTAATGGCTGGTTATTTGCCCTTTGAAGACA[A/G]CAACCTTATGAATTTATATAAAAAGGTGATTTTACACTCCATATTTCTGGTTCTTTTTGT
SNP88	GF111677	Ah2n_TOG898550_1_002_00001_Jan09_157	ACTTCGTCAGTAACGGACCAACACACAAGATCCACTCTAACCAT	GAGTCGAGGTCATATCGTCAACACACAAGATCCACTCTAACCAC	CTAACAAAAAAGACTGTCATTGTAGGAGTCATGGATTATACCCGAGTGCGTCTGCCTATAGTGAGTC	GAGTCATGGATTATACCCGAGTGC	BOT	[T/C]	ATGTGTCATCAATCGACTCTTTCGATGTCTCTTTCTACAATGACAGTCTTTTTTGTTAGC[A/G]TGGTTAGAGTGGATCTTGTGTGTTGTGAGAACAGGAATTACTAATTTTCTAAGCTTAATT
SNP89	GF111678	Ah2n_TOG898584_1_004_00001_Jan09_128	ACTTCGTCAGTAACGGACGGCTTTCTTTGGGTATTACTCAGTCTTCAA	GAGTCGAGGTCATATCGTGGCTTTCTTTGGGTATTACTCAGTCTTCAC	ATGATATTCCACAGTGTAAGGTTACCCTGATACGTTGCCGTCTAACGTCTGCCTATAGTGAGTC	ACCCTGATACGTTGCCGTCTAAC	TOP	[A/C]	TTTAAGACACTTGTGATATTATGGGAATAAATGCTTTCTTTGGGTATTACTCAGTCTTCA[A/C]CATGATATTCCACAGTGTAAGGTTAATATCATTGCTGAACCTATTAAATAATAGGTGAAT
SNP90	GF111679	Ah2n_TOG898599_2_004_00001_Jan09_293	ACTTCGTCAGTAACGGACTGCTATCAAATTTAGGCCCTTGGG	GAGTCGAGGTCATATCGTTGCTATCAAATTTAGGCCCTTGGC	ATATTAACAAATTAATATGCAATATGGAATAGACCGAGTCGATGTGGCGGTCTGCCTATAGTGAGTC	AATAGACCGAGTCGATGTGGCG	BOT	[G/C]	TATCAAGCTTTCTGTATGAGTGTATGGGGCTTCCATATTGCATATTAATTTGTTAATATT[C/G]CCAAGGGCCTAAATTTGATAGCATAGTTGATTACTTTGTACAGCAGAATTAAATTGATGA
SNP91	GF111680	Ah2n_TOG898883_1_004_00001_Jan09_604	ACTTCGTCAGTAACGGACGAAAAAAAAGGGGGCGTTTCAAT	GAGTCGAGGTCATATCGTGAAAAAAAAGGGGGCGTTTCAAC	TCTTAACAAGCTGCTTTTCAACTACACAGCGACCGTACCATCGTGTCTGCCTATAGTGAGTC	TACACAGCGACCGTACCATCGT	BOT	[T/C]	TGGAAGGRAAACATTGAAGGAAAATTTAAACCTATATGTTGAAAAGCAGCTTGTTAAGAT[A/G]TTGAAACGCCCCCTTTTTTTTCTCTAAAATCTCCATAAATTTCATTAGAAAGATTA
SNP92	GF111681	Ah2n_TOG898887_2_002_00001_Jan09_435	ACTTCGTCAGTAACGGACGCAAGTTTATCACACTACCTGTCTAGGTGTT	GAGTCGAGGTCATATCGTGCAAGTTTATCACACTACCTGTCTAGGTGTC	CTCAAGCTTAAATATCTTTCCATTTAGAGTCCCGATCCTAGTGGCTGTCTGCCTATAGTGAGTC	TAGAGTCCCGATCCTAGTGGCT	BOT	[T/C]	GAGGTGACTCAGTTTGGGAGGGTCTCCGTGTGTATAATGGAAAGATATTTAAGCTTGAGG[A/G]ACACCTAGACAGGTAGTGTGATAAACTTGATAAATAGTTGATGCTGGTTTCTGTCATTTT
SNP93	GF111682	Ah2n_TOG898975_2_004_00001_Jan09_199	ACTTCGTCAGTAACGGACTTATCTCTTGGAAAAAGGGAAGCAT	GAGTCGAGGTCATATCGTTTATCTCTTGGAAAAAGGGAAGCAG	CAACACCAGTAAACCTTACTGTATACGTAGCCTGTCCGTGACGAGAGTCTGCCTATAGTGAGTC	ACGTAGCCTGTCCGTGACGAGA	BOT	[T/G]	AAAAAATATTATGAGTTTTATCATCTAGTATTCTAATACAGTAAGGTTTACTGGTGTTGG[A/C]TGCTTCCCTTTTTCCAAGAGATAATGAACGCTATCTACATACCTCAGAACGCAGAGAACT
SNP94	GF111683	Ah2n_TOG898978_1_004_00001_Jan09_352	ACTTCGTCAGTAACGGACGGTGCTCTCCCTACTATGGTGTCTGA	GAGTCGAGGTCATATCGTGGTGCTCTCCCTACTATGGTGTCTGG	TTATCTAATTCTGGCAGTACATTTGAAGAGACATCCTATCGCGCTACGTCTGCCTATAGTGAGTC	GAAGAGACATCCTATCGCGCTAC	TOP	[A/G]	AATGAGCTTTACCCAAGAATCACTCTTTCGGAGGAGGTGCTCTCCCTACTATGGTGTCTG[A/G]TTTATCTAATTCTGGCAGTACATTTGGACTTCCCAGCTCTGCCGTTAATAGTTTAGTATT
SNP95	GF111685	Ah2n_TOG899072_2_004_00001_Jan09_294	ACTTCGTCAGTAACGGACTCAGTCTCCAGTTCCAACTAGCCTCA	GAGTCGAGGTCATATCGTTCAGTCTCCAGTTCCAACTAGCCTCG	TCAGATACTGTTATTGATCACATCACTCAGATACCGAGACTTGGGCCGTCTGCCTATAGTGAGTC	CTCAGATACCGAGACTTGGGCC	TOP	[A/G]	ATCATACACATGACACACTGTCATGATTGTCTTCATCAGTCTCCAGTTCCAACTAGCCTC[A/G]TTCAGATACTGTTATTGATCACATCACAACAAAATAAGATTNAAAAAAWAATAATAACAT
SNP96	GF111686	Ah2n_TOG899159_2_004_00001_Jan09_1198	ACTTCGTCAGTAACGGACGAGGGGGTCGAGTTGAATTTCATC	GAGTCGAGGTCATATCGTGAGGGGGTCGAGTTGAATTTCATG	AATCGTATCTCGGGAGAATGTAACCAGAGTGCCTAGCGTGTCAAGTCTGCCTATAGTGAGTC	ACCAGAGTGCCTAGCGTGTCAA	TOP	[C/G]	AAATCTCAGAAGTGGTCGTTGTATGCTTTTAGAAATAGAGGGGGTCGAGTTGAATTTCAT[C/G]GAATCGTATCTCGGGAGAATGTAATTTATTTATTTTTTATAGTTTTCTTGCACATGTTT
SNP97	GF111687	Ah2n_TOG899297_2_005_00001_Jan09_685	ACTTCGTCAGTAACGGACGAATGCGAGGTCCTAATTTTATGAAGTT	GAGTCGAGGTCATATCGTGAATGCGAGGTCCTAATTTTATGAAGTC	AAGTGCCTTATGATGAATTCTTTCTATGGACTTATTCGGTAGCTGCAGTCTGCCTATAGTGAGTC	CTATGGACTTATTCGGTAGCTGCA	BOT	[T/C]	GGATGGCTAAATTTTGAACAACCATTTTGAAAATTAAAAGAATTCATCATAAGGCACTTG[A/G]ACTTCATAAAATTAGGACCTCGCATTCCAAACTACCAAATTCACACATTAAATTTATCCA
SNP98	GF111688	Ah2n_TOG899452_2_004_00001_Jan09_259	ACTTCGTCAGTAACGGACGCAAAGTTTGCATGTTTCATGGTGTTAT	GAGTCGAGGTCATATCGTGCAAAGTTTGCATGTTTCATGGTGTTAC	TATATTTGCTGAAGTTTACAATGGAAGGAGTGGTGCATTGCCCGAAGTCTGCCTATAGTGAGTC	AAGGAGTGGTGCATTGCCCGAA	BOT	[T/C]	ATTCCAGCAATCTTCAATCAATCTATAAACAAATTCCATTGTAAACTTCAGCAAATATAA[A/G]TaACACCATGAAACATGCAAACTTTGAAGATYAgTAATATACAAAGCATATTATAGGCTA
SNP99	GF111689	Ah2n_TOG899482_1_004_00001_Jan09_137	ACTTCGTCAGTAACGGACGGAAATGGAAAGGAGAAGTAAATGTTTGTA	GAGTCGAGGTCATATCGTGGAAATGGAAAGGAGAAGTAAATGTTTGTG	TCATGCTTTATCTTTTTCTTCTTTACCTATGAGAGTAAAGTCCGCACGGTCTGCCTATAGTGAGTC	ACCTATGAGAGTAAAGTCCGCACG	TOP	[A/G]	TCTTAAAAAGAAGACGAAGATGCTCATAGTTTGAAATGGAAAGGAGAAGTAAATGTTTGT[A/G]ATCATGCTTTATCTTTTTCTTCTTTGGTTTTCCTCATGATTCATAGGTTCATTGTGCTAA
SNP100	GF111690	Ah2n_TOG899492_1_004_00001_Jan09_984	ACTTCGTCAGTAACGGACGTGGATTTGAGTGGATGTGAGGACT	GAGTCGAGGTCATATCGTGTGGATTTGAGTGGATGTGAGGACC	CTTTTTCCTTTTGAAGTTTTTCAGGCGCGATCCTATGACCACTGAGTCTGCCTATAGTGAGTC	GGCGCGATCCTATGACCACTGA	BOT	[T/C]	AAAACAAATTACGATTTTTTTNCTTTAATTCTTCATTGAAAAACTTCAAAAGGAAAAAGA[A/G]GTCCTCACATCCACTCAAATCCAAGGCCATTATCCAAAAAACACGAATAAATTTNGTTCC
SNP101	GF111691	Ah2n_TOG899504_1_004_00001_Jan09_1239	ACTTCGTCAGTAACGGACAACTATTGGACCCACCACCAGCT	GAGTCGAGGTCATATCGTAACTATTGGACCCACCACCAGCC	CTTTTTTGTTTGTTTGTTTTGCCCCGTAGTCGGATTATCATAGGCGTCTGCCTATAGTGAGTC	CCCGTAGTCGGATTATCATAGGC	BOT	[T/C]	GTGCCAAAACAATCAACCACCATGAAAGTCAGCAATGGCAAAACAAACAAACAAAAAAGT[A/G]GCTGGTGGTGGGTCCAATAGTTTGAAGATGATAGTGGCTGATTTAAGAATGACATGAGAA
SNP102	GF111692	Ah2n_TOG899516_2_003_00001_Jan09_318	ACTTCGTCAGTAACGGACGTCAGTTTTATTGCCCAAACAGAATCT	GAGTCGAGGTCATATCGTGTCAGTTTTATTGCCCAAACAGAATCG	TTGCTTATGAGCTAAGTAATTGCCGCTCTAGCCTGTACGGAAGTTGTCTGCCTATAGTGAGTC	CGCTCTAGCCTGTACGGAAGTT	BOT	[T/G]	GCTAMACAAATATTACCATTGATCATTGTCAACTAAGCAATTACTTAGCTCATAAGCAAC[A/C]GATTCTGTTTGGGCAATAAAACTGAATTTAACMGAATCAGTTATTTCCAGCAACACTCAT
SNP103	GF111693	Ah2n_TOG899518_1_002_00001_Jan09_634	ACTTCGTCAGTAACGGACCCAAAAAGATGCTTCTTTACCTGGAT	GAGTCGAGGTCATATCGTCCAAAAAGATGCTTCTTTACCTGGAA	CCTTAACTCACAAGTCCAATAAGGGTTGAATCGGTGTTCACGACGGTCTGCCTATAGTGAGTC	GGTTGAATCGGTGTTCACGACG	BOT	[T/A]	GTGTAAAGGATCCTTGTTTTGTTTGTGTTGAATTTGCTTATTGGACTTGTGAGTTAAGGT[A/T]TCCAGGTAAAGAAGCATCTTTTTGGCCTTTACTTTTAAATTTATATTAAAAAAAATATAG
SNP104	GF111694	Ah2n_TOG899544_2_004_00001_Jan09_157	ACTTCGTCAGTAACGGACTATGACTGGGGAGACTGGCACT	GAGTCGAGGTCATATCGTTATGACTGGGGAGACTGGCACG	TTGGTTACATGGCTCCAGAGCACTGAGTAGCAAAACGGGTGTTAGTCTGCCTATAGTGAGTC	CACTGAGTAGCAAAACGGGTGTTA	BOT	[T/G]	TAAGTGCAATTCTTTGCACTAAGAGTACTAACTACACACCTCTGGAGCCATGTAACCAAG[A/C]GTGCCAGTCTCCCCAGTCATATCTTAGGATTTGATGCCTCCACTCGTGCAACCCaacca
SNP105	GF111695	Ah2n_TOG899594_2_004_00001_Jan09_565	ACTTCGTCAGTAACGGACTTTTTTTGGTGCCTGGAAGTTCTA	GAGTCGAGGTCATATCGTTTTTTTTGGTGCCTGGAAGTTCTG	TGGCATTTTTCAAAATAGTTGACATTCGTATCATTTAGTGGCGCGAGTCTGCCTATAGTGAGTC	CATTCGTATCATTTAGTGGCGCGA	TOP	[A/G]	TAGGTATCTGAATGGTGTTGTTGACTAGTTGGAAGANTTTTTTTGGTGCCTGGAAGTTCT[A/G]TTGGCATTTTTCAAAATAGTTGACAAAATASTCCATGCTATTTATGTTGGAATGGTTGAG
SNP106	GF111696	Ah2n_TOG899596_1_003_00001_Jan09_535	ACTTCGTCAGTAACGGACGCTGGTTGTGTTAGCATGGAATGA	GAGTCGAGGTCATATCGTGCTGGTTGTGTTAGCATGGAATGG	ATAACAAAATCTTTGTTTGTCAGTTCTCAGTGGCCGACTTCCATGAGTCTGCCTATAGTGAGTC	TCTCAGTGGCCGACTTCCATGA	TOP	[A/G]	TATGGGCCAAAACATTATGCATTTCCAGTCCATATTAGCTGGTTGTGTTAGCATGGAATG[A/G]AATAACAAAATCTTTGTTTGTCAGTGTTCTTTTTTTCCTTTTTTGGATATAAAAGGGGAC
SNP107	GF111697	Ah2n_TOG899617_1_004_00001_Jan09_1026	ACTTCGTCAGTAACGGACTGGCGAGGAAGAGGAAAGTAATCA	GAGTCGAGGTCATATCGTTGGCGAGGAAGAGGAAAGTAATCG	AATAGGAATAGGAATGTTGCGACATTACGGCGGCATGGGTGTAGTCTGCCTATAGTGAGTC	ACATTACGGCGGCATGGGTGTA	TOP	[A/G]	GTGGCCGTCGGTTCATCATCGACGATGACGACGAAGATGGCGAGGAAGAGGAAAGTAATC[A/G]GAATAGGAATAGGAATGTTGCGGAATTGTATGAAATAGGGTCATCTTCTTCGGAGGAAAT
SNP108	GF111698	Ah2n_TOG899661_1_004_00001_Jan09_278	ACTTCGTCAGTAACGGACGAATTACACGAGCTTTGTGCTGCTT	GAGTCGAGGTCATATCGTGAATTACACGAGCTTTGTGCTGCTC	GCTTACCAGTTTATCCAGTTGTAAGGAGCAGCTCGTCGTTAGCGTGTCTGCCTATAGTGAGTC	AGGAGCAGCTCGTCGTTAGCGT	BOT	[T/C]	ATCTATCTAAACTCTAAATCATCCAATAATGGATCTACAACTGGATAAACTGGTAAGCC[A/G]AGCAGCACAAAGCTCGTGTAATTAACTCAACCTAAAAACTATTTATGCTCAAATGGGAA
SNP109	GF111699	Ah2n_TOG899668_1_004_00001_Jan09_1115	ACTTCGTCAGTAACGGACCAATGTAGTATTAAACAAGTAAAGCGACAG	GAGTCGAGGTCATATCGTCAATGTAGTATTAAACAAGTAAAGCGACAC	CAAACCTTGTAGAATAAATCTTCTGTGTAGGCCAGCTAAACGTCGTGTCTGCCTATAGTGAGTC	GTGTAGGCCAGCTAAACGTCGT	BOT	[G/C]	GGTAATCTGCCCTCGGATATAAGAGAATCAGAAATAGAAGATTTATTCTACAAGGTTTGT[C/G]TGTCGCTTTACTTGTTTAATACTACATTGTGGTGCATCTGTTTCATTATATTCTGTCTAT
SNP110	GF111700	Ah2n_TOG899684_2_003_00001_Jan09_472	ACTTCGTCAGTAACGGACGTAAGGTGGTTTGCAATTGTGCAAT	GAGTCGAGGTCATATCGTGTAAGGTGGTTTGCAATTGTGCAAC	GATGTTTCTAGATGGGTCCAATAGCGCATCTCCATCGACCGAGTAGTCTGCCTATAGTGAGTC	GCGCATCTCCATCGACCGAGTA	BOT	[T/C]	NAGCCTCTTCAGACASAAGAGATCCCTCCAATTGAATATTGGACCCATCTAGAAACATCT[A/G]TTGCACAATTGCAAACCACCTTAGATCAATTAAGAGAGGAGCAAAAAGAYCAAACTAACA
SNP111	GF111701	Ah2n_TOG899697_1_004_00001_Jan09_891	ACTTCGTCAGTAACGGACGAGTTAATGTTACAAAAGGATCCCCAA	GAGTCGAGGTCATATCGTGAGTTAATGTTACAAAAGGATCCCCAG	AAAATCCAGTCAAAACCAGAATCTGAATAGTCGCAATTTGGTCTGAGTCTGCCTATAGTGAGTC	CTGAATAGTCGCAATTTGGTCTGA	TOP	[A/G]	NTTTTTTTTATTTTGCGCAAAATAATCGCTAAGAGTTAATGTTACAAAAGGATCCCCA[A/G]AAAAATCCAGTCAAAACCAGAATTAAAATAGTTGTCATCAAACATGAAGCCAGGGCAATA
SNP112	GF111702	Ah2n_TOG899713_1_004_00001_Jan09_566	ACTTCGTCAGTAACGGACGTTTTCTGCAACTGCACAGAATCACA	GAGTCGAGGTCATATCGTGTTTTCTGCAACTGCACAGAATCACC	CGTACAGTCAGAATAAGCAAGCGCTAAGCCGGTACGCAGACGTTGTCTGCCTATAGTGAGTC	GCTAAGCCGGTACGCAGACGTT	TOP	[A/C]	GATCTTGCAAAACAGGAATATGCGAGGTAATGTTGCTTTTCTGCAACTGCACAGAATCAC[A/C]ACGTACAGTCAGAATAAGCAAGCTCTTCGGCTTTACAATGTGCATTAATGTCTAACTTCA
SNP113	GF111703	Ah2n_TOG899728_1_004_00001_Jan09_115	ACTTCGTCAGTAACGGACTTCTGTCTGCAACTTGTCAAATGCT	GAGTCGAGGTCATATCGTTTCTGTCTGCAACTTGTCAAATGCA	ATTGTTGTTGATTTTTATTTTATTTTTGCGGCTCTACCACTCAGTCGAGTCTGCCTATAGTGAGTC	TGCGGCTCTACCACTCAGTCGA	BOT	[T/A]	AAGAAGAGCTAAAGAAAGGGCCTGCAGAAATTTAAAATAAAATAAAAATCAACAACAATG[A/T]GCATTTGACAAGTTGCAGACAGAATACTYCAAGAATATGCTAGTTTAAAATGTTAACGAA
SNP114	GF111704	Ah2n_TOG899729_1_004_00001_Jan09_213	ACTTCGTCAGTAACGGACTCTCATTTATGGTTTCCTTGCTTGGA	GAGTCGAGGTCATATCGTTCTCATTTATGGTTTCCTTGCTTGGG	ATTTTTGTTTATCAGGGTGCTCATCACACGCAGTCGGCTGTCTTGTCTGCCTATAGTGAGTC	ATCACACGCAGTCGGCTGTCTT	TOP	[A/G]	AAAGGCTGTGCATGCTTCATATTTGATATCTGTTGTCTCATTTATGGTTTCCTTGCTTGG[A/G]TATTTTTGTTTATCAGGGTGCTCTTGACAGGGTTTTCTTTATGCATGTTTTCATCTTCTT
SNP115	GF111705	Ah2n_TOG899744_1_004_00001_Jan09_355	ACTTCGTCAGTAACGGACGCCACAAGAAAACATAAAACACATTCCCA	GAGTCGAGGTCATATCGTGCCACAAGAAAACATAAAACACATTCCCG	CTTCTCAATTTTGTTATTTAGTTTTTCACTCCTCAGATTAGCCGAGATAAGTCTGCCTATAGTGAGTC	CACTCCTCAGATTAGCCGAGATAA	TOP	[A/G]	AGATTTTGCCAAGTTAATGCAGCAGGTAAATTTCCACAAGAAAACATAAAACACATTCCC[A/G]TCTTCTCAATTTTGTTATTTAGTTTTTAGATTACAACTTTCACATTTTCTTTATGCAACA
SNP116	GF111706	Ah2n_TOG899751_1_004_00001_Jan09_67	ACTTCGTCAGTAACGGACCAATAAGCCCATTTACCTGGCTACT	GAGTCGAGGTCATATCGTCAATAAGCCCATTTACCTGGCTACC	TCTTATCATTTATCTATGCTCTTGGGGGTGTGTCCTACAAGACCGTAGTCTGCCTATAGTGAGTC	GGGTGTGTCCTACAAGACCGTA	BOT	[T/C]	TGTTTGATAAATAAAGTATTCAGTCACAAAGTGACCAAGAGCATAGATAAATGATAAGAA[A/G]GTAGCCAGGTAAATGGGCTTATTGTCAAGGTTGAATGCACAGATATAacAAAG
SNP117	GF111707	Ah2n_TOG900080_1_004_00001_Jan09_280	ACTTCGTCAGTAACGGACGGAGGCAGAACCATTTATGGGGTCA	GAGTCGAGGTCATATCGTGGAGGCAGAACCATTTATGGGGTCG	GCCGTTTTGGTAAACTCATCTATGCAAGGGCTGCGTTGTCTAGGTCTGCCTATAGTGAGTC	ATGCAAGGGCTGCGTTGTCTAG	TOP	[A/G]	GAAACTTCAGGAACTGCAGCAAGGTGGTGCAACTGATGAGGCAGAACCATTTATGGGGTC[A/G]GGCCGTTTTGGTAAACTCATCTCTCCCTGTCTCTGGCTTCTGTTCTTTGTTCAGTTTTAT
SNP118	GF111708	Ah2n_TOG900104_2_002_00001_Jan09_216	ACTTCGTCAGTAACGGACGGAACAAGCATAAAACCAGCCTACAAT	GAGTCGAGGTCATATCGTGGAACAAGCATAAAACCAGCCTACAAA	TTTAGCAATAGAAACAATACACCAAACGATGACTCGTCGGGTGTCAGTCTGCCTATAGTGAGTC	AACGATGACTCGTCGGGTGTCA	BOT	[T/A]	GACTGAATCAAAATATTTTCTTTGAATGAGAAGATTGGTGTATTGTTTCTATTGCTAAAA[A/T]TTGTAGGCTGGTTTTATGCTTGTTCCTTTTTCCCCCTTTTCTACACTTCCTCATTTTTCT
SNP119	GF111709	Ah2n_TOG900140_2_004_00001_Jan09_128	ACTTCGTCAGTAACGGACTCCAGATTGTGAGTTTGACTTTCCA	GAGTCGAGGTCATATCGTTCCAGATTGTGAGTTTGACTTTCCG	AAATACACATATTGAATTACCTCAAATAGTGAGGCCCGACCATTCCAGTCTGCCTATAGTGAGTC	ATAGTGAGGCCCGACCATTCCA	TOP	[A/G]	ATATTCATGTAAAAAAAATCAAAGCATGCTCAATATCCAGATTGTGAGTTTGACTTTCC[A/G]CACACCACAATGAMAAATACACATATTGAATTACCTCAACATTGAGAGCAATACAAAACC
SNP120	GF111710	Ah2n_TOG900146_2_004_00001_Jan09_344	ACTTCGTCAGTAACGGACGTCTTGCAACAATGGCAACAAGATT	GAGTCGAGGTCATATCGTGTCTTGCAACAATGGCAACAAGATG	TTGAAGGTGATAGGAACTGATCTCGCTACCGCACCGTCTGAAAGGTCTGCCTATAGTGAGTC	TCGCTACCGCACCGTCTGAAAG	BOT	[T/G]	AATTCCACATTCATCTTCTCTTTCCAAATCAACATTGATCAGTTCCTATCACCTTCAAT[A/C]ATCTTGTTGCCATTGTTGCAAGAGTGTCCTTCCTTACAAATCTCCAATTATCCAAGCTA
SNP121	GF111711	Ah2n_TOG900220_2_003_00001_Jan09_612	ACTTCGTCAGTAACGGACAAATATGCACAGCAGCTTGGCATA	GAGTCGAGGTCATATCGTAAATATGCACAGCAGCTTGGCATG	TCTACCTGTAATTTGGATGCTAGCGCTTGCACGGTCGAACATATTGGTCTGCCTATAGTGAGTC	CGCTTGCACGGTCGAACATATTG	TOP	[A/G]	TTAGCAATTTTTYAGGATTGGGAAAYTTATCTGGGTGAAATATGCACAGCAGCTTGGCAT[A/G]TTCTACCTGTAATTTGGATGCTAGGGCACAGTGACTCACATTTAGTCAAAAATGGTGTTT
SNP122	GF111712	Ah2n_TOG900221_1_004_00001_Jan09_668	ACTTCGTCAGTAACGGACGCTTGGTTTTCAGTTCCCCTGAT	GAGTCGAGGTCATATCGTGCTTGGTTTTCAGTTCCCCTGAC	AAATTGTCAGTGTTCTTATCCATCAGAAATGTACCCGAGGGAGTTCGGTCTGCCTATAGTGAGTC	AGAAATGTACCCGAGGGAGTTCG	BOT	[T/C]	GAATATGAANNNNAGGGTCTAATTACCAGGTAAAAGATGGATAAGAACACTGACAATTTT[A/G]TCAGGGGAACTGAAAACCAAGCTGCAGCGCCAAACAATCAAAGCCCATGCTAACGGanat
SNP123	GF111715	Ah2n_TOG900398_2_005_00001_Jan09_347	ACTTCGTCAGTAACGGACCTCTTTTCGAAACCCGTGAAGGA	GAGTCGAGGTCATATCGTCTCTTTTCGAAACCCGTGAAGGG	CACAATGATGCCAATGTAGTAATTGGCTACCTCGGGGCAACTACGGTCTGCCTATAGTGAGTC	TGGCTACCTCGGGGCAACTACG	TOP	[A/G]	AATGCTAATAGTAAATTATAAGAAACACAACCGAAAGCTCTTTTCGAAACCCGTGAAGG[A/G]TCACAATGATGCCAATGTAGTAATTAGCCAAAAGTCAAAGTATGGTCTTGGACTTGGAC
SNP124	GF111717	Ah2n_TOG900848_1_004_00001_Jan09_928	ACTTCGTCAGTAACGGACGCTCTTGTCAACATTGCTCCTGTGAA	GAGTCGAGGTCATATCGTGCTCTTGTCAACATTGCTCCTGTGAG	AGACATTCAAAGGGATAAAAGAACAATTCTGCTGAGCGTGGTAACTGGTCTGCCTATAGTGAGTC	CAATTCTGCTGAGCGTGGTAACTG	TOP	[A/G]	CATAAAAGAATTAGATCCAAGTTCTCAAGTGCCTCTCTCTTGTCAACATTGCTCCTGTGA[A/G]AAGACATTCAAAGGGATAAAAGAAANNCAGAGGATGATGAGTATATGGCAAAATAAATTC
SNP125	GF111718	Ah2n_TOG900871_1_003_00001_Jan09_618	ACTTCGTCAGTAACGGACGGATGAACCCGTCCACACTAGAAAACA	GAGTCGAGGTCATATCGTGGATGAACCCGTCCACACTAGAAAACC	CCATATCTCTTAAAAACCAAAATGGGCAACTTTATGCGAAGGATCGGGTCTGCCTATAGTGAGTC	GGCAACTTTATGCGAAGGATCGG	TOP	[A/C]	AATTAAATGCTTAAAACTGAAACATCCTGAGGAATGATGAACCCGTCCACACTAGAAAAC[A/C]ACCATATCTCTTAAAAACCAAAATGCATCTTATATCAACATAAATTATAAAAGTGTAAAC
SNP126	GF111719	Ah2n_TOG900895_2_004_00001_Jan09_1103	ACTTCGTCAGTAACGGACCGCAAAATGTAAGCACCAAATGAA	GAGTCGAGGTCATATCGTCGCAAAATGTAAGCACCAAATGAC	ATGTGGATTCCATACAAAAATGACCCATCAAACCGTAAGTCTAGGCGTCTGCCTATAGTGAGTC	ACCCATCAAACCGTAAGTCTAGGC	TOP	[A/C]	gcagtgcacataggagcccatgactgaaatgaagcacgcaaaatgtaagcaccaaatga[A/C]aatgtggattccatacaaaaatgcattgaaagttattgtgagggtaagactttggaacta
SNP127	GF111720	Ah2n_TOG901032_1_004_00001_Jan09_343	ACTTCGTCAGTAACGGACAATGATACATGCAAATTCATGGCTTT	GAGTCGAGGTCATATCGTAATGATACATGCAAATTCATGGCTTC	TTTATATATTTTTATTTTGCAGATATTAATCGTCGTGCCCTCAGGATACGTCTGCCTATAGTGAGTC	AATCGTCGTGCCCTCAGGATAC	BOT	[T/C]	AACTCTACCATTCTCATTCACACCTCGCCTTAAATATCTGCAAAATAAAAATATATAAAT[A/G]AAGCCATGAATTTGCATGTATCATTTGAACTTGAACACTTGCAGCCATACCCATCCTTCA
SNP128	GF111722	Ah2n_TOG901113_2_003_00001_Jan09_307	ACTTCGTCAGTAACGGACGTCAACAAAGCGTATTAAAACACAAATAAAA	GAGTCGAGGTCATATCGTGTCAACAAAGCGTATTAAAACACAAATAAAG	TTTCATTTCATATCTCTAAACATTAACTGGCCGGTTTGACACCAACATGTCTGCCTATAGTGAGTC	CTGGCCGGTTTGACACCAACAT	TOP	[A/G]	GTATCCTTTCATATCNNNCAGACCTTATTTTTCAACAAAGCGTATTAAAACACAAATAAA[A/G]GTTTCATTTCATATCTCTAAACATTAATAGATAACAAAATAGNAACATCAACATAAAATG
SNP129	GF111726	Ah2n_TOG901225_1_004_00001_Jan09_31	ACTTCGTCAGTAACGGACGCTGAGGTAGCGTCTCCGAGCA	GAGTCGAGGTCATATCGTGCTGAGGTAGCGTCTCCGAGCC	GAGATTCCTTCACCCCTTGTATCGTTGTATGTCACGAAAGGCGAGTCTGCCTATAGTGAGTC	ATCGTTGTATGTCACGAAAGGCGA	TOP	[A/C]	GCGAGCGGTGGAATCATCATCCATCTTCCAACCGGCAAAGCTGAGGTAGCGTCTCCGAGC[A/C]AGAGATTCCTTCACCCCTTGttTCCATTTC
SNP130	GF111727	Ah2n_TOG901675_2_003_00001_Jan09_95	ACTTCGTCAGTAACGGACGCACACGCCTGTCACATAACACAT	GAGTCGAGGTCATATCGTGCACACGCCTGTCACATAACACAG	GCAACTAGGTAAGCAACAATTACCAGGCTCCCAGTTGTCAGCGACGTCTGCCTATAGTGAGTC	CAGGCTCCCAGTTGTCAGCGAC	BOT	[T/G]	TTGTTATaAaTGCaTCACATCTTATTGGTaACGAAGTAATTGTtGCTTACCTAGTTGCNN[A/C]TGTGTTATGTGACAGGCGTGTGCTTTGTATAATAATTGGTGGCCGATGCTAAGTGGTGAG
SNP131	GF111728	Ah2n_TOG901729_1_004_00001_Jan09_136	ACTTCGTCAGTAACGGACGCGATCTCCACAGCTTGTACAAACTTT	GAGTCGAGGTCATATCGTGCGATCTCCACAGCTTGTACAAACTTC	GATTACTGCCTAAGATTTGACATTCTTCAATGGTGTTCAGATCGAGCAGTCTGCCTATAGTGAGTC	CTTCAATGGTGTTCAGATCGAGCA	BOT	[T/C]	CCTCAATTCCCTGTTAAAAACGTGAACAATATAATAATGTCAAATCTTAGGCAGTAATCC[A/G]AAGTTTGTACAAGCTGTGGAGATCGGAGTCATCTAATGACATAAATTCCTAGNNNNNNNN
SNP132	GF111729	Ah2n_TOG901731_1_004_00001_Jan09_416	ACTTCGTCAGTAACGGACGTGGCGGTATTTCTCTAAAACTTCCTC	GAGTCGAGGTCATATCGTGTGGCGGTATTTCTCTAAAACTTCCTG	TTTTTTTTCCACTTGATATGTGTTGCGTTGCGACTACCGATACGTGTCTGCCTATAGTGAGTC	TGCGTTGCGACTACCGATACGT	TOP	[C/G]	CTGAAGCTCCTGAAGATCTTGTTTGCGAATTGTCTTGGCGGTATTTCTCTAAAACTTCCT[C/G]CTTTTTTTTCCACTTGATATGTGTTTCTTTGTGATAAATACACAAAYAAATTGCCTATAG
SNP133	GF111730	Ah2n_TOG901734_2_002_00001_Jan09_454	ACTTCGTCAGTAACGGACGGAAAAGGTGGAGAGGAAGCCCT	GAGTCGAGGTCATATCGTGGAAAAGGTGGAGAGGAAGCCCG	TCAGGTGAGTATGACCCTATTTTAGGCAGTTCACTCGACCGCGAGTCTGCCTATAGTGAGTC	TAGGCAGTTCACTCGACCGCGA	BOT	[T/G]	CACGTAAACAATATCGTATACTACCAACATGAAAAGCAAATAGGGTCATACTCACCTGAC[A/C]GGGCTTCCTCTCCACCTTTTCCTTGCACRTGACAAAGAGCATTTGGAATCGRAACCCGTG
SNP134	GF111731	Ah2n_TOG901744_1_004_00001_Jan09_371	ACTTCGTCAGTAACGGACGCGAAGGCAATTTAAATTTCAATTTTCC	GAGTCGAGGTCATATCGTGCGAAGGCAATTTAAATTTCAATTTTCG	GTATATCTGGTTCATTTTGTCTTAAGTAGGTCCCGGACGTAATCACCGTCTGCCTATAGTGAGTC	GTAGGTCCCGGACGTAATCACC	TOP	[C/G]	AGAGACTGCACTCTTATTATTTTTCTGTCTCTATCGAAGGCAATTTAAATTTCAATTTTC[C/G]GGTATATCTGGTTCATTTTGTCTTAAaCAATATCCCTCAGGTTTGTTGAACAAGTTGATG
SNP135	GF111732	Ah2n_TOG901841_2_004_00001_Jan09_310	ACTTCGTCAGTAACGGACGAAACTGCAAATGAAAACCAAAAACTTAA	GAGTCGAGGTCATATCGTGAAACTGCAAATGAAAACCAAAAACTTAG	AAAAAAGACAATTTGAAAGATATGTATCGTTTGGAGGCGGTCAACCGTCTGCCTATAGTGAGTC	TATCGTTTGGAGGCGGTCAACC	TOP	[A/G]	AAAAAAACCTAAATTAAACAACATGATTAGATCAAACTGCAAATGAAAACCAAAAACTTA[A/G]TAAAAAAGACAATTTGAAAGATATGCTATATTGATTAGCTAATATTGATGATTCAATTCA
SNP136	GF111733	Ah2n_TOG901858_2_006_00001_Jan09_373	ACTTCGTCAGTAACGGACGCATAAAAGATGCATTTTGGGATTAATT	GAGTCGAGGTCATATCGTGCATAAAAGATGCATTTTGGGATTAATG	TATCACTGACAATGTTACTCGACTACCGACTTCCGGCAGCCTAAGTGTCTGCCTATAGTGAGTC	ACCGACTTCCGGCAGCCTAAGT	BOT	[T/G]	ATGTCGTTAAAGCTTCAAAATGTTCCCAATGCAGTAGTCGAGTAACATTGTCAGTGATAC[A/C]ATTAATCCCAAAATGCATCTTTTATGCTTTAAACTAACATTTGATTAGCATGGTTTCTGA
SNP137	GF111734	Ah2n_TOG901894_2_004_00001_Jan09_921	ACTTCGTCAGTAACGGACTCTTTGCTTTCAGGTGAAGAGGAAT	GAGTCGAGGTCATATCGTTCTTTGCTTTCAGGTGAAGAGGAAC	AATTCCATCAACAATATGTGGATAAGCCTGCGTGTACTGGGAACGTCTGCCTATAGTGAGTC	TAAGCCTGCGTGTACTGGGAAC	BOT	[T/C]	TCCATTCCTTGATTAAGGTCATGGATTTAAGTTTGCTTCCACATATTGTTGATGGAATTC[A/G]TTCCTCTTCACCTGAAAGcAAAGACTGATTGTAGATTATTTGCCAATTCTAAAACATATC
SNP138	GF111735	Ah2n_TOG902016_2_003_00001_Jan09_113	ACTTCGTCAGTAACGGACTGCAAAAATAAAAGAGCAAAGATAAAAGAT	GAGTCGAGGTCATATCGTTGCAAAAATAAAAGAGCAAAGATAAAAGAC	ATAAAAAATATCAAGACACCTACCCCCAGATTTGTCGGTCAAGTCACCGTCTGCCTATAGTGAGTC	CCAGATTTGTCGGTCAAGTCACC	BOT	[T/C]	TGATGAGTGATCGGGATGCCAGTCGTCAATATGTGGGTAGGTGTCTTGATATTTTTTATC[A/G]TCTTTTATCTTTGCTCTTTTATTTTTGCATTTTGTTGGCCTCTTGAGATTTCCCTTTGCA
SNP139	GF111737	Ah2n_TOG902063_1_004_00001_Jan09_297	ACTTCGTCAGTAACGGACGAGCTGCAATGCAATGACGAGAA	GAGTCGAGGTCATATCGTGAGCTGCAATGCAATGACGAGAT	ATTTTAAGAAGATAAACCGTAATAAGCGTGTAACTTGACTGCTTCGTACCGTCTGCCTATAGTGAGTC	CGTGTAACTTGACTGCTTCGTACC	TOP	[A/T]	TGGTCAGTTGACTGCTTATGCCTATCAGTTGCAGAAATCAGCTGCAATGCAATGACGAGA[A/T]GATTTTAAGAAGATAAACCGTAATAAGCGAAAATTGAAACTTCATCATAAAGGAGAACAT
SNP140	GF111739	Ah2n_TOG902563_1_004_00001_Jan09_158	ACTTCGTCAGTAACGGACTCCAACAGTAAGCTTTCCATTAAGAGAA	GAGTCGAGGTCATATCGTTCCAACAGTAAGCTTTCCATTAAGAGAG	CACCCAATAAAAATTATACAAAATGATCGGAGACCAACCGTAGTCGTGTCTGCCTATAGTGAGTC	ATCGGAGACCAACCGTAGTCGT	TOP	[A/G]	AGAAAAGCAATCAAATCCCTTCAAGGAAAATGATCCAACAGTAAGCTTTCCATTAAGAGA[A/G]GCACCCAATAAAAATTATACAAAATGCATACCATGGTATGAAGCTCAGAAGTGAATAAAG
SNP141	GF111740	Ah2n_TOG902629_1_003_00001_Jan09_1258	ACTTCGTCAGTAACGGACGAGCCTACACTTGTCATTTGCATCTG	GAGTCGAGGTCATATCGTGAGCCTACACTTGTCATTTGCATCTC	GTTTGAATTAAATTAACATTTGAGACTCGGATTGGGGCACCATGAGTGTCTGCCTATAGTGAGTC	CTCGGATTGGGGCACCATGAGT	BOT	[G/C]	ATAAAACATAATATGAGTGCCTTTGATAATGAATTCTCAAATGTTAATTTAATTCAAACA[C/G]AGATGCAAATGACAAGTGTAGGCTCTTAACTGAAAAGAAGANTCMCTAATTCTACSTTTC
SNP142	GF111741	Ah2n_TOG902710_2_003_00001_Jan09_721	ACTTCGTCAGTAACGGACTGATCATAAGCTCCATGCTTAGTAATAATA	GAGTCGAGGTCATATCGTTGATCATAAGCTCCATGCTTAGTAATAATG	GAGAAGTTACAGACCTTAGCTAAGTTGATCCGGCAGTAGGTTCCGAGGTCTGCCTATAGTGAGTC	TGATCCGGCAGTAGGTTCCGAG	TOP	[A/G]	TTTCGTTAATTTGGTTTACCGCGAACAGAAATGATCATAAGCTCCATGCTTAGTAATAAT[A/G]AGAGAAGTTACAGACCTTAGCTAAGTATCCACGGAAATCATCAGGATATGTTGATATGAG
SNP143	GF111742	Ah2n_TOG902716_1_004_00001_Jan09_374	ACTTCGTCAGTAACGGACTCAGAATTTGATAAACTTATTGGTGCTTAT	GAGTCGAGGTCATATCGTTCAGAATTTGATAAACTTATTGGTGCTTAC	TAAATAATTTGCGTAATGAGAATAGCCTGCGTGCAATGACTCACGATGTCTGCCTATAGTGAGTC	CCTGCGTGCAATGACTCACGAT	BOT	[T/C]	ATTGCATRAATGATAAAATTCTTGAAAGAGTAGCTATTCTCATTACGCAAATTATTTAT[A/G]TAAGCACCAATAAGTTTATCAAATTCTGACAACTGAACAAACTATGCTGAGCTGTGTAA
SNP144	GF111743	Ah2n_TOG902768_1_004_00001_Jan09_1381	ACTTCGTCAGTAACGGACGGAAATGCCAATGGAACTGACGCT	GAGTCGAGGTCATATCGTGGAAATGCCAATGGAACTGACGCC	GTGAAGAATCTGCTAAGCTTGGACACCGCTGTCACTTGGGATGGTCTGCCTATAGTGAGTC	GACACCGCTGTCACTTGGGATG	BOT	[T/C]	TCTGTTATTATTTCCTTGACCGGTAGTTACAGAGCTGCAAGCTTAGCAGATTCTTCACC[A/G]GCGTCAGTTCCATTGGCATTTCGTGTCGAacCAAAGCCCAATAGTGG
SNP145	GF111744	Ah2n_TOG902883_1_004_00001_Jan09_274	ACTTCGTCAGTAACGGACGCACAGGTCTATATAGCCGCGCT	GAGTCGAGGTCATATCGTGCACAGGTCTATATAGCCGCGCG	AAATTAAATTTGTTAAAAGAGATAATTAGCGAAAGGTTCGGCACTCGAGTCTGCCTATAGTGAGTC	TAGCGAAAGGTTCGGCACTCGA	BOT	[T/G]	TCAAATGGCCAAGGTTCAACACCACTGAAACTATTATCTCTTTTAACAAATTTAATTTC[A/C]GCGCGGCTATATAGACCTGTGCTTCTATAAAAGTTTCCAGGTTTACTGGTCCCGTGTG
SNP146	GF111745	Ah2n_TOG902902_1_003_00001_Jan09_1600	ACTTCGTCAGTAACGGACGGAAAATCAATCATCCATCCATCAAAT	GAGTCGAGGTCATATCGTGGAAAATCAATCATCCATCCATCAAAC	AATTATCAAGCACTTCACATCACTCTCTTGCTGACCGGACCCAAGGTCTGCCTATAGTGAGTC	TCTCTTGCTGACCGGACCCAAG	BOT	[T/C]	GGCATAATAACTTAATAATAAAAGTGTTCATATGTGGTGATGTGAAGTGCTTGATAATTT[A/G]TTTGATGGATGGATGATTGATTTTCATCTAATCCAAGGTTTGATGTAGTGTTTACGTCWC
SNP147	GF111746	Ah2n_TOG902928_2_004_00001_Jan09_333	ACTTCGTCAGTAACGGACAGTTCTCGTCCTAACATGAACAAAGA	GAGTCGAGGTCATATCGTAGTTCTCGTCCTAACATGAACAAAGG	AAAGGTAGAAACAGAAAATTAGGGAACTATCCGGTGAGGTCAGCGAGTCTGCCTATAGTGAGTC	AACTATCCGGTGAGGTCAGCGA	TOP	[A/G]	ACGTAAAAAWTATTTCTCAAACAATAATACSGTAAGTTCTCGTCCTAACATGAACAAAG[A/G]AAAAGGTAGAAACAGAAAATTAGGGTTAAGGAAAAACGACCATAACCATCCATATATCG
SNP148	GF111747	Ah2n_TOG902998_1_004_00001_Jan09_390	ACTTCGTCAGTAACGGACCCATATTGTGGCGGCTAATTCATT	GAGTCGAGGTCATATCGTCCATATTGTGGCGGCTAATTCATG	CTACAACAAGAAACAACATTCAATGTAGACCGGCCACTAATGAGGTGTCTGCCTATAGTGAGTC	GTAGACCGGCCACTAATGAGGT	BOT	[T/G]	ACTAAACGCATGCTAAGTATCTGYTGACTTATGTAATTGAATGTTGTTTCTTGTTGTAGA[A/C]ATGAATTAGCCGCCACAATATGGTATGGNNNNNTATGCTATTGGCAAACTTATTTGCTA
SNP149	GF111749	Ah2n_TOG903757_1_004_00001_Jan09_1064	ACTTCGTCAGTAACGGACGTGGAAGGAAAAGAGGGTATCTTTCAT	GAGTCGAGGTCATATCGTGTGGAAGGAAAAGAGGGTATCTTTCAA	TCAAGTAAAATTGATAAGAAACACCACAAGTTCGCCAGGTCAGTGGAGTCTGCCTATAGTGAGTC	ACAAGTTCGCCAGGTCAGTGGA	BOT	[T/A]	CTTCTATCAATTTCTACATTTATGCAGGTACTATGGTGTTTCTTATCAATTTTACTTGAA[A/T]TGAAAGATACCCTCTTTTCCTTCCAATATCACTTGATTTGATATGAGATTTCCTGGTGT
SNP150	GF111750	Ah2n_TOG903872_1_004_00001_Jan09_595	ACTTCGTCAGTAACGGACCCTAGGTTATCATACGCATAAGTTGGAT	GAGTCGAGGTCATATCGTCCTAGGTTATCATACGCATAAGTTGGAC	TCAACCAGAGAGTAAAATGAAAGAGGAGCCTAGATAGCGTTGCGAGTCTGCCTATAGTGAGTC	AGGAGCCTAGATAGCGTTGCGA	BOT	[T/C]	CCAGATGAATTATTCAAGGTTGAACCATKACCATTACTTTCATTTTACTCTCTGGTTGAA[A/G]TCCAACTTATGCGTATGATAACCTAGGTCCTAGGTTACATGGATATGGGTACAATAACCA
SNP151	GF111751	Ah2n_TOG903904_1_004_00001_Jan09_524	ACTTCGTCAGTAACGGACGGTAAGCGCTGTTTCAAACTGGGT	GAGTCGAGGTCATATCGTGGTAAGCGCTGTTTCAAACTGGGC	AAAGCATCCTTAACCTAAGGAGTCCCTTACGCGCACAGTCAGGGTGTCTGCCTATAGTGAGTC	CCCTTACGCGCACAGTCAGGGT	BOT	[T/C]	GWATTTGGTCCCCAAAGTTCACTTCTTTTTCTTGGGACTCCTTAGGTTAAGGATGCTTTA[A/G]CCCAGTTTGAAACAGCGCTTACCTTGAATCCCAATCCYGTGGAGGCCCAAGCTGCTTTCT
SNP152	GF111752	Ah2n_TOG903911_1_004_00001_Jan09_201	ACTTCGTCAGTAACGGACGGAGTACCTCTTTCTTTTTCTGGGAGCT	GAGTCGAGGTCATATCGTGGAGTACCTCTTTCTTTTTCTGGGAGCG	TCCTGAAACCTCTTAATTCATTTGGGTCAATACTCAACGGGAGATGGTCTGCCTATAGTGAGTC	GGGTCAATACTCAACGGGAGATG	BOT	[T/G]	CTACATCCAGAATGAAGTACAAAATGTCCAGAAATGAATTAAGAGGTTTCAGGAKTTATC[A/C]GCTCCCAGAAAAAGAAAGAGGTACTCAGGATTAATTAAACTACTTACATCCTTAGCCAGA
SNP153	GF111754	Ah2n_TOG903957_1_004_00001_Jan09_844	ACTTCGTCAGTAACGGACCATCATCGCCTAAAAGTTCAAATAAAA	GAGTCGAGGTCATATCGTCATCATCGCCTAAAAGTTCAAATAAAG	AAATACATAAATTTAAACTTGAAAAAGATCCGCCATGACTGCCAATCAGTCTGCCTATAGTGAGTC	GATCCGCCATGACTGCCAATCA	TOP	[A/G]	ATGTATATTGATGGATCAGGCTTCTTTTCCTTCACATCATCGCCTAAAAGTTCAAATAAA[A/G]TAAATACATAAATTTAAACTTGAAAAANNNGTGGCAGAAGGGGGGAACAAAAACCATT
SNP154	GF111755	Ah2n_TOG903969_1_004_00001_Jan09_644	ACTTCGTCAGTAACGGACGTTCCCAAAAATTGAAAAGAATGATTCA	GAGTCGAGGTCATATCGTGTTCCCAAAAATTGAAAAGAATGATTCC	TTTGTATGTAATGTTCGTGAAAACGCAGGCGTATTACTAAGCACATGGTCTGCCTATAGTGAGTC	CGCAGGCGTATTACTAAGCACATG	TOP	[A/C]	GTAAGGCAAAGTTCAAGGGGATCATTTGCATATTTCCCAAAAATTGAAAAGAATGATTC[A/C]ATTTGTATGTAATGTTCGTGAAAAAATATTTTATATAAACATGCAACTATTCATTGTTGT
SNP155	GF111756	Ah2n_TOG903995_2_006_00001_Jan09_958	ACTTCGTCAGTAACGGACTTCCTCTTGTTAAAAGTTTGTGTTTGA	GAGTCGAGGTCATATCGTTTCCTCTTGTTAAAAGTTTGTGTTTGG	ATTAATTATTCTACCCATTTCATATGACTCGTATGCTTGCATGGAGCCGTCTGCCTATAGTGAGTC	ACTCGTATGCTTGCATGGAGCC	TOP	[A/G]	AGTAATTTATATTRATGCTACATTAGTATTACTATTCCTCTTGTTAAAAGTTTGTGTTTG[A/G]AATTAATTATTCTACCCATTTCATATGTAAATACAAAGCTGTGCAGCATATTGTAATTTC
SNP156	GF111757	Ah2n_TOG904000_1_004_00002_Jan09_392	ACTTCGTCAGTAACGGACGCATCAAACGAGTCTAACAATCTACTATCTT	GAGTCGAGGTCATATCGTGCATCAAACGAGTCTAACAATCTACTATCTC	GTATTCTCACAATAGTGGAAATATCAAAAGCCTCCGTGATTCATCTGCGGTCTGCCTATAGTGAGTC	AAAGCCTCCGTGATTCATCTGCG	BOT	[T/C]	GGTATAAAAAAAAATTTACACTATCATCCAATGATATTTCCACTATTGTGAGAATACT[A/G]AGATAGTAGATTGTTAGACTCGTTTGATGATGTGATAAATATATAATTCAAATATTTGCC
SNP157	GF111758	Ah2n_TOG904027_1_004_00001_Jan09_853	ACTTCGTCAGTAACGGACGCGGTTGAAAATATAAAAGAACGACCT	GAGTCGAGGTCATATCGTGCGGTTGAAAATATAAAAGAACGACCC	GTGATTGTATTAGCAGTTTCCACGACCTAGAGCAATGATGCGTATCGGTCTGCCTATAGTGAGTC	GACCTAGAGCAATGATGCGTATCG	BOT	[T/C]	GACTAGTGCTACTCNTATGACTTCTTATAGTAAAAGGTGGAAACTGCTAATACAATCACG[A/G]GGTCGTTCTTTTATATTTTCAACCGCTACACCAGTTCCTGTTGCAGCTGCTGCACATGGT
SNP158	GF111759	Ah2n_TOG904180_1_004_00001_Jan09_104	ACTTCGTCAGTAACGGACGGCAGCACTTTTTGATTCATTTGTTCAA	GAGTCGAGGTCATATCGTGGCAGCACTTTTTGATTCATTTGTTCAC	CCATGCTATCACTGCAAATAGTCCATTGGCTGTATCGACACGGAGTCTGCCTATAGTGAGTC	CCATTGGCTGTATCGACACGGA	TOP	[A/C]	CATGATATTTTCCCTGCACTTTAAAAATGATAATGCAGCACTTTTTGATTCATTTGTTCA[A/C]ACCATGCTATCACTGCAAATAGTTTAAATGCCAATGAGGACATTAGAGGTGAGGAACCTA
SNP159	GF111760	Ah2n_TOG904488_2_005_00001_Jan09_174	ACTTCGTCAGTAACGGACCACACGATGCAGTTGAAGTATAAACAGT	GAGTCGAGGTCATATCGTCACACGATGCAGTTGAAGTATAAACAGC	AAAAATTCTCTAATAGAGGCCAAGTTCTGGACTATCACGAACCCGGTCTGCCTATAGTGAGTC	GTTCTGGACTATCACGAACCCG	BOT	[T/C]	CTATATTTTCAGTAAGAAGTTTGTGTTCCTCAGGAATTGGCCTCTATTAGAGAATTTTTC[A/G]CTGTTTATACTTCAACTGCATCGTGTGTTCATACTTTAACAGTTTAGCTGTGCCATGTAT
SNP160	GF111761	Ah2n_TOG904805_2_004_00001_Jan09_259	ACTTCGTCAGTAACGGACCACTTTTGGCATTGTCCACCCA	GAGTCGAGGTCATATCGTCACTTTTGGCATTGTCCACCCG	AGGTATCCGTGATCCCTAAAATATCTGCCTGGGGACCGTTACGAGTCTGCCTATAGTGAGTC	ATCTGCCTGGGGACCGTTACGA	TOP	[A/G]	TAGACAAGCTAGAATCATTTACAAGGGAAAGCACATTGGCACTTTTGGCATTGTCCACCC[A/G]GAGGTATCCGTGATCCCTAAAATTNNGTCATCTTGATCGTAATATCTCCAGTTGTTGCA
SNP161	GF111762	Ah2n_TOG904987_1_004_00001_Jan09_729	ACTTCGTCAGTAACGGACGCATTGCAAAGAAGCCACAAAGAATA	GAGTCGAGGTCATATCGTGCATTGCAAAGAAGCCACAAAGAATT	AGACGAGTAATCAGACCAAATAATGCCGGGATTGTAGACTTCGATAGGTCTGCCTATAGTGAGTC	GCCGGGATTGTAGACTTCGATAG	TOP	[A/T]	TGCTTTTTTCGAGTAAATTAAAAAGCCAAAATGCATCATTGCAAAGAAGCCACAAAGAAT[A/T]CAGACGAGTAATCAGACCAAATAATATTCATGCAACAGAAGTATTACCTGATAGCGGT
SNP162	GF111763	Ah2n_TOG904988_2_004_00001_Jan09_705	ACTTCGTCAGTAACGGACGTTCATGTGGAAAGTGAAATGCATAAT	GAGTCGAGGTCATATCGTGTTCATGTGGAAAGTGAAATGCATAAC	TTACATGGCATGCAATACTTAGTACAGTTGGGGCTGCCGTAATCCGTCTGCCTATAGTGAGTC	ACAGTTGGGGCTGCCGTAATCC	BOT	[T/C]	AAGCATACCAAAGTAAACCTGGGATGGTAAAGAACAAcTAAGTATTGCATGCCATGTAAT[A/G]TTATGCATTTCACTTTCCACATGAAAGCAGGATCAGAACTCAGAARAGTTCGATAACCAG
SNP163	GF111764	Ah2n_TOG905123_1_004_00001_Jan09_466	ACTTCGTCAGTAACGGACGCTTCAGCATATGCATGCATATGATAAC	GAGTCGAGGTCATATCGTGCTTCAGCATATGCATGCATATGATAAG	GGATTAACAATTTTGTTGACCTCCTAGTAGGCCCATCGCAGACCTGTCTGCCTATAGTGAGTC	CTAGTAGGCCCATCGCAGACCT	TOP	[C/G]	AATTGAAAATACTACATTATTTTAATTTTTTGAGCTTCAGCATATGCATGCATATGATAA[C/G]TGGATTAACAATTTTGTTGACCTCAATAGATCATCTTTTGTTTAGCATTAACATRACATA
SNP164	GF111765	Ah2n_TOG905182_2_004_00001_Jan09_531	ACTTCGTCAGTAACGGACAATAAGGGGGAAAAAATGCTAAAAACA	GAGTCGAGGTCATATCGTAATAAGGGGGAAAAAATGCTAAAAACG	GCACTAAGGTAGTTATGGAAAAAAATCAACCTCTTCGGCCAAGTCAGGTCTGCCTATAGTGAGTC	ATCAACCTCTTCGGCCAAGTCAG	TOP	[A/G]	acTAGATCAttgACGGCCATTTGAACCTAGAAAATAAGGGGGAAAAAATGCTAAAAAC[A/G]TGCACTAAGGTAGTTATGGAAAAAACCAAGGTAAGTTAAGCAAGTTTAAAATAAACAGA
SNP165	GF111767	Ah2n_TOG905314_1_003_00001_Jan09_783	ACTTCGTCAGTAACGGACTTGACCTGGCTTGATCTTAGGGTT	GAGTCGAGGTCATATCGTTTGACCTGGCTTGATCTTAGGGTC	GCTAAGCTTCACCTTATCAGGCGCGTGGAATACTGCTTGACGGGTCTGCCTATAGTGAGTC	CGCGTGGAATACTGCTTGACGG	BOT	[T/C]	TTCAGCTAAATGAACAAAAGAACTTTCAAGTTTATTAGCCTGATAAGGTGAAGCTTAGCT[A/G]ACCCTAAGATCAAGCCAGGTCAACATTTACCTAAACTTGTATTAGCAATGATCCCAAATG
SNP166	GF111768	Ah2n_TOG905363_1_005_00001_Jan09_491	ACTTCGTCAGTAACGGACCAAATTGCAAATGGCTGAACAATCA	GAGTCGAGGTCATATCGTCAAATTGCAAATGGCTGAACAATCG	AATAAGCATTTTCGTTACATAACTCAGTCGCTCGGTCGTAGCAAATTGGTCTGCCTATAGTGAGTC	AGTCGCTCGGTCGTAGCAAATTG	TOP	[A/G]	GCAAAAGGTAAAACATGATTGTAGGTTNNNAATTTGCAAATTGCAAATGGCTGAACAATC[A/G]TAATAAGCATTTTCGTTACATAACTCAAGCTTGCAGCTTCCTAAAAAACTGGGTAAAACT
SNP167	GF111769	Ah2n_TOG905465_1_004_00001_Jan09_1316	ACTTCGTCAGTAACGGACGCCCCAAAATTTCAACACATCAAACT	GAGTCGAGGTCATATCGTGCCCCAAAATTTCAACACATCAAACC	CGTTACTATTTTCCTTTTCGTCTGCTGAATTGGGCGAAGTCATCCGTCTGCCTATAGTGAGTC	GCTGAATTGGGCGAAGTCATCC	BOT	[T/C]	GGAGAAAACACAAGTTGAATATGTTAGGTCTAGTTGAGACGAAAAGGAAAATAGTAACGA[A/G]GTTTGATGTGTTGAAATTTTGGGGAAGTGATGTGAGGTGgCCaAtAGTTGaaCCCCTgc
SNP168	GF111770	Ah2n_TOG905480_1_004_00001_Jan09_1140	ACTTCGTCAGTAACGGACTGAACATGAAATGCTTCCTTTTTAAAA	GAGTCGAGGTCATATCGTTGAACATGAAATGCTTCCTTTTTAAAC	AAGAAAGAAGAATACCTGGTAGAATGTACGGACGTAGAGATCAAGCTGGTCTGCCTATAGTGAGTC	TGTACGGACGTAGAGATCAAGCTG	TOP	[A/C]	CAAATTCTTAACGTGGCAAAATGGAGATCATGCATGAACATGAAATGCTTCCTTTTTAAA[A/C]GAAGAAAGAAGAATACCTGGTAGAAAGTTGTGGCGAGAAGGGCAATGTTGGCAGgGGAAA
SNP169	GF111772	Ah2n_TOG905517_1_004_00001_Jan09_45	ACTTCGTCAGTAACGGACCGCAGCGTATCCAAAGCATCCA	GAGTCGAGGTCATATCGTCGCAGCGTATCCAAAGCATCCG	AACAGAGATAGAAGAATGTTGTGAAGATCGTCGGCCTCCATAACTGGTCTGCCTATAGTGAGTC	AGATCGTCGGCCTCCATAACTG	TOP	[A/G]	AAACCCAGTGAGCAGGTTTCCCGGCGTAGAATCTCCGAACGCAGCGTATCCAAAGCATCC[A/G]CAACAGAGATAGAAGAATGTTGTGATGAAGATAGCAACCATGGa
SNP170	GF111773	Ah2n_TOG905629_1_004_00001_Jan09_924	ACTTCGTCAGTAACGGACTTTGACATAAGCTTCCTCTCTCACTAGA	GAGTCGAGGTCATATCGTTTTGACATAAGCTTCCTCTCTCACTAGG	TGAATCTATATCTTCTTAAATTTGCTAGCTCATTCAGTTAGCGGCAGTAGTCTGCCTATAGTGAGTC	TAGCTCATTCAGTTAGCGGCAGTA	TOP	[A/G]	TTCTTTTGAAAATTCTATATTGCAAGTGATTGTTTGACATAAGCTTCCTCTCTCACTAG[A/G]TTGAATCTATATcTTcTTAAATTTGCTCGTCGGCATTAGCTTGTGTAGTGAAGCTGATAG
SNP171	GF111774	Ah2n_TOG905638_1_002_00002_Jan09_476	ACTTCGTCAGTAACGGACGGCAGGCGGTCAGCATCAAAT	GAGTCGAGGTCATATCGTGGCAGGCGGTCAGCATCAAAC	CAGATTTATCATTTTGAAGAGCTATTAGCAAGCGCCTCATGTATCGGGTCTGCCTATAGTGAGTC	ATTAGCAAGCGCCTCATGTATCGG	BOT	[T/C]	AAGGCAGCTCTTCAAAATGATAAATCTGC[A/G]TTTGATGCTGACCGCCTGCAGAAGTACAcTgGTAAGCATTTTTGTGTAAATGGCAATTCT
SNP172	GF111775	Ah2n_TOG906490_2_002_00001_Jan09_74	ACTTCGTCAGTAACGGACCAGGCATTGGGATCAAAATTTTTA	GAGTCGAGGTCATATCGTCAGGCATTGGGATCAAAATTTTTC	CAATATGAGGATTCGAAAAGTTAAAGATCGGTTGTTTTCCCGGTAACGTCTGCCTATAGTGAGTC	AAGATCGGTTGTTTTCCCGGTAAC	TOP	[A/C]	CTTTAAATCAAACATGTTCATTCCATAAGCCCAACCACAGGCATTGGGATCAAAATTTTT[A/C]GCAATATGAGGATTCGAAAAGTTAAGATACTTGTCGAAACGGTGAAAACTCTCCCCACAT
SNP173	GF111776	Ah2n_TOG906504_2_004_00001_Jan09_660	ACTTCGTCAGTAACGGACGTGGATCACGGGAATTACCTGACTT	GAGTCGAGGTCATATCGTGTGGATCACGGGAATTACCTGACTC	CAAAGCCACTATCAAGATCCATCGACGGGAATTACACGTTGGAGGTCTGCCTATAGTGAGTC	TCGACGGGAATTACACGTTGGAG	BOT	[T/C]	AACAAATAGATACAAACTCTTCCGGATACCACTTCATTGGATCTTGATAGTGGCTTTGT[A/G]AGTCAGGTAATTCCCGTGATCCAATGACCATCTTGCACGGTTGCACATGTGCTTCATTTT
SNP174	GF111777	Ah2n_TOG906513_1_004_00001_Jan09_396	ACTTCGTCAGTAACGGACTGGACAAAACAAAGATTGGATTAAAATAA	GAGTCGAGGTCATATCGTTGGACAAAACAAAGATTGGATTAAAATAG	ACTATTCAAATTCAAGTCAATAAATGGATCTAGGAAGCGGTGCTCTCAGTCTGCCTATAGTGAGTC	GATCTAGGAAGCGGTGCTCTCA	TOP	[A/G]	ACACATCACTTTTTGTAGAGGGGTAAGAATAATGGACAAAACAAAGATTGGATTAAAATA[A/G]CACTATTCAAATTCAAGTCAATAAATGTCTCAAAATGTTAATAAAGTACTGCTTTAGTTG
SNP175	GF111778	Ah2n_TOG906575_1_004_00001_Jan09_126	ACTTCGTCAGTAACGGACGCACACCCACCCCACTTCAAAAGT	GAGTCGAGGTCATATCGTGCACACCCACCCCACTTCAAAAGG	TGCAGCTTTTTGGCTTTTTCGTACCGCGATAGTTACAGCAGGTCTGCCTATAGTGAGTC	CGTACCGCGATAGTTACAGCAG	BOT	[T/G]	AGGTTCATCACTGTGGTCTAATGTCTATGGAAAAAACGGAAAAAAGCCAAAAAGCTGCAA[A/C]CTTTTGAAGTGGGGTGGGTGTGATTCTGTGATGCAAGTTAATACCTGCCAAGCATCCTGC
SNP176	GF111779	Ah2n_TOG906764_2_004_00001_Jan09_170	ACTTCGTCAGTAACGGACGAAAAATTGTGGGGGGTTTATCTTGTT	GAGTCGAGGTCATATCGTGAAAAATTGTGGGGGGTTTATCTTGTA	TTATTATTTTGCAACTAAATGATTTTGCCGCTGAGTTACAATCGACCGTCTGCCTATAGTGAGTC	TTGCCGCTGAGTTACAATCGACC	BOT	[T/A]	ATACTATACTAAAATGGAGAGCTCCATAACCTCTWAATCATTTAGTTGCAAAATAATAAT[A/T]ACAAGATAAACCCCCCACAATTTTTGGAGATGTTTTATTACAACAAACCATATATAACA
SNP177	GF111780	Ah2n_TOG906955_2_004_00001_Jan09_159	ACTTCGTCAGTAACGGACGGAGAAACACAACTGGAAGAAAGCAAA	GAGTCGAGGTCATATCGTGGAGAAACACAACTGGAAGAAAGCAAG	AAAGGTTGAGACAAACAAAGGGGTAAATCTCGACCGTTCGTCCGTCTGCCTATAGTGAGTC	GGTAAATCTCGACCGTTCGTCC	TOP	[A/G]	GCTATTTTGTTATGCAGATCTTTCAGCAGAAAGACGAGAAACACAACTGGAAGAAAGCAA[A/G]AAAAGGTTGAGACAAACAAAGGAAGCTACCTTTAAACGTGCTCGCTGCTGCATTTGTGC
SNP178	GF111781	Ah2n_TOG907144_2_003_00001_Jan09_726	ACTTCGTCAGTAACGGACGGCGAAGCACATTGTCATGCATA	GAGTCGAGGTCATATCGTGGCGAAGCACATTGTCATGCATG	GAAGCCCGTTTGCTATGATTCTAATGTGCCAGGACGACAGCTGTCTGCCTATAGTGAGTC	CTAATGTGCCAGGACGACAGCT	TOP	[A/G]	CTCAAGTTGCTGAGCCCTAGTCCGAGGGTTAATACCCTTGCGAAGCACATTGTCATGCAT[A/G]TGAAGCCCGTTTGCTATGATTTGATTTTTCACCCACTCAACATCATCCTTCCTTGTTGAC
SNP179	GF111782	Ah2n_TOG907173_1_004_00001_Jan09_130	ACTTCGTCAGTAACGGACCCCATGATGATGCATGAAATAATTGA	GAGTCGAGGTCATATCGTCCCATGATGATGCATGAAATAATTGC	TGTATGAACTTGACTGAATTCTTGAATCGCCCCTTGTGAGTAGCAGGTCTGCCTATAGTGAGTC	AATCGCCCCTTGTGAGTAGCAG	TOP	[A/C]	GATCAATTATTTATAAGCTAAAGTCGATCAAAGTGCCCATGATGATGCATGAAATAATTG[A/C]ATGTATGAACTTGACTGAATTCTTGTAATTCTCTTCCAAATCCAGTCTTATGAGTTATTA
SNP180	GF111783	Ah2n_TOG908191_2_004_00001_Jan09_640	ACTTCGTCAGTAACGGACGTGGGAAAGAAGGAAATAAGAATAACAAAAA	GAGTCGAGGTCATATCGTGTGGGAAAGAAGGAAATAAGAATAACAAAAG	GGTTAGTAGCATAAATCATAGGAGTATATCCGTCACTACTGATCGTGGGGTCTGCCTATAGTGAGTC	ATATCCGTCACTACTGATCGTGGG	TOP	[A/G]	ACGGTAAAATTAATGTTATCAATAAGATAGCTGGGAAAGAAGGAAATAAGAATAACAAAA[A/G]TGGTTAGTAGCATAAATCATAGGAGTCACTCACACCAGGAAGGTAGGGCACCTATCCT
SNP182	GF111787	Ah2n_TOG908563_2_004_00002_Jan09_64	ACTTCGTCAGTAACGGACGACCGCTGGCATCAGTACTGAAAA	GAGTCGAGGTCATATCGTGACCGCTGGCATCAGTACTGAAAT	TTGGTAAACGCAAATGATTTTACAGTGCCGTTAGACCTACCGAAGTCTGCCTATAGTGAGTC	CAGTGCCGTTAGACCTACCGAA	TOP	[A/T]	TGCCtATTTACCgCTGGCATCAGTACTGAAA[A/T]TTTGGTAAACGCAaATGATTTtaagGGGTTTAAAATGAAAAAAATATAATTACCAAAT
SNP183	GF111789	Ah2n_TOG909835_2_004_00001_Jan09_533	ACTTCGTCAGTAACGGACGATCTGTATTTTTCCGCATGCCTAT	GAGTCGAGGTCATATCGTGATCTGTATTTTTCCGCATGCCTAC	ATCTGTATGTTTGCATGTCTGTTACCCTCGTTTGTGGGCTACACAGTCTGCCTATAGTGAGTC	ACCCTCGTTTGTGGGCTACACA	BOT	[T/C]	ATCGAATTACGGAGCCTAATATTCGAAAACAGACATGCAAACATACAGATGNTCTAACCC[A/G]TAGGCATGCGGAAAAATACAGATAAGAAGCAATGGCTGAATTCAGATATAGCACAAGAAT
SNP184	GF111790	Ah2n_TOG910212_2_004_00001_Jan09_275	ACTTCGTCAGTAACGGACGAAAATATTCCCGGCATGCCTATCT	GAGTCGAGGTCATATCGTGAAAATATTCCCGGCATGCCTATCA	CATTAGCCAGCCTCATGTCATAGCGGGCACGAGTCACATCTGTCTGCCTATAGTGAGTC	ATAGCGGGCACGAGTCACATCT	BOT	[T/A]	TGCTTTCCCTGTGAAGGAAGTGCATAAGATTTCCGTGTTGGACATGAGGCTGGCTAATGT[A/T]GATAGGCATGCCGGGAATATTTTGATCGGCAAGGATGCTGAAAATGGCCAAGCTGTTCTC
SNP185	GF111792	Ah2n_TOG910323_2_004_00001_Jan09_351	ACTTCGTCAGTAACGGACGAAAATTTCGTAAACCGGTTGCCT	GAGTCGAGGTCATATCGTGAAAATTTCGTAAACCGGTTGCCA	AACTCATTGGAAGGAATACATATTGGTCCGTTAAAGCAGCCATACCGTCTGCCTATAGTGAGTC	GGTCCGTTAAAGCAGCCATACC	BOT	[T/A]	GGGATTATCATGTAATTTGCATTCAGGTATTGCGAAATATGTATTCCTTCCAATGAGTTT[A/T]GGCAACCGGTTTACGAAATTTTAAAATCAGTTTATTGTATATTTAGATGGTTATTGCACA
SNP186	GF111793	Ah2n_TOG910612_2_003_00001_Jan09_280	ACTTCGTCAGTAACGGACCCACATTGCTATATTTTGTGGGGGA	GAGTCGAGGTCATATCGTCCACATTGCTATATTTTGTGGGGGG	AAAATTGCATATGAATGTTTTAAGTCTAGCAACGGGTAATTGTCGGCGTCTGCCTATAGTGAGTC	TCTAGCAACGGGTAATTGTCGGC	TOP	[A/G]	TAACTTACCGTTCCAGGTAgCTATTTTAATTTAAACCACATTGCTATATTTTGTGGGGG[A/G]AAAAATTGCATATGAATGTTTTAAGATTAGAAAGGTTGTAGATAACTTACCCTTCCTAAT
SNP187	GF111795	Ah2n_TOG910683_1_004_00001_Jan09_176_down	ACTTCGTCAGTAACGGACGATCGCCAATAATTAGCTTTTTTTTTTA	GAGTCGAGGTCATATCGTGATCGCCAATAATTAGCTTTTTTTTTTT	AAGTTAGCTTTTGTTTAAAGAGATTCACTGGTTGCCAATTCGTATCGCGTCTGCCTATAGTGAGTC	CACTGGTTGCCAATTCGTATCGC	TOP	[A/T]	TGTGACTTATTCTATCCGTGTATAACAATGCAAGATCGCCAATAATTAGCTTTTTTTTTT[A/T]NAAGTTAGCTTTTGTTTAAAGAGATTCAAATAATTCCTTTGTATATATCT
SNP188	GF111796	Ah2n_TOG910708_1_004_00001_Jan09_483	ACTTCGTCAGTAACGGACTGTGTGCTCCTCATCGTTTTCTTTC	GAGTCGAGGTCATATCGTTGTGTGCTCCTCATCGTTTTCTTTG	TTCTTTCCTTGCCACTTTTTCTGTACGGACCTTCCCATATAACGGTCTGCCTATAGTGAGTC	CTGTACGGACCTTCCCATATAACG	TOP	[C/G]	GAAGATATCGTTCCCTCTTCTCACAACTGTGATGTATGTGTGCTCCTCATCGTTTTCTTT[C/G]TTTCTTTCCTTGCCACTTTTTGAGGTGTAATTTATTGTGTGTGCTCCATGAAGTTGCACA
SNP189	GF111797	Ah2n_TOG910796_1_004_00001_Jan09_419	ACTTCGTCAGTAACGGACGTGCAGCAATGAGCAATGCTTAGAT	GAGTCGAGGTCATATCGTGTGCAGCAATGAGCAATGCTTAGAC	ATCAAGCTGTGTTATTCACTATGAACATGGATCAGCCGAATGCTAGTTGTCTGCCTATAGTGAGTC	ACATGGATCAGCCGAATGCTAGTT	BOT	[T/C]	TAAGGCNNACTTAGTACTCTAAAATTTACCGAGTTCATAGTGAATAACACAGCTTGATG[A/G]TCTAAGCATTGCTCATTGCTGCAAAATTTATTGTGTGGCAGCCTCATCATGCTGATGATA
SNP190	GF111799	Ah2n_TOG912749_1_004_00001_Jan09_187	ACTTCGTCAGTAACGGACGTTTTAGCCATGTGAACAGGTACTTCA	GAGTCGAGGTCATATCGTGTTTTAGCCATGTGAACAGGTACTTCG	CCATCACGAAATCTAATACCAAATGCCTTGGGAGACACGACGATGTCTGCCTATAGTGAGTC	ATGCCTTGGGAGACACGACGAT	TOP	[A/G]	AATCGATACTGCACTGTTGAAATCATGACGAAAAGTTTTAGCCATGTGAACAGGTACTTC[A/G]ACCATCACGAAATCTAATACCAAGAAGGAATTAGAACATTTATGTTACAGCATAATACCT
SNP191	GF111800	Ah2n_TOG912905_2_004_00001_Jan09_241	ACTTCGTCAGTAACGGACGGCATGTGATGTGCTCAAGGATACTCA	GAGTCGAGGTCATATCGTGGCATGTGATGTGCTCAAGGATACTCG	TAAACTGTATTTCCATTTCATAAATCGAGCGTTTATGGTATGATGCCACGTCTGCCTATAGTGAGTC	CGAGCGTTTATGGTATGATGCCAC	TOP	[A/G]	AGTGTATTGCACAATAGTAATTGTTGCAACTTTTTGCATGTGATGTGCTCAAGGATACTC[A/G]GTAAACTGTATTTCCATTTCATAAATAACCTTATAATAAATTGTTTCATATTTGCTTGCG
SNP192	GF111801	Ah2n_TOG913150_1_004_00002_Jan09_580	ACTTCGTCAGTAACGGACGTCTGACAAGTATCAGAAGATGGATTTTT	GAGTCGAGGTCATATCGTGTCTGACAAGTATCAGAAGATGGATTTTC	TATCGGTTAAATTAAGTCTCTTAGCCAGCTCTTTCCGGGGAGCAGATGTCTGCCTATAGTGAGTC	CAGCTCTTTCCGGGGAGCAGAT	BOT	[T/C]	CAGGACTAAAACTAACTTAAACTATCTTCTATTTGCTAAGAGACTTAATTTAACCGATAC[A/G]AAAATCCATCTTCTGATACTTGTCAGAAGAACAAAAGCATAAAGTACANNNNNNNNNNNN
SNP193	GF111802	Ah2n_TOG913329_2_005_00001_Jan09_763	ACTTCGTCAGTAACGGACTAAAAGCATTTGGATTTGGGCAA	GAGTCGAGGTCATATCGTTAAAAGCATTTGGATTTGGGCAG	TCTGTTGTTTTGATAAACTGAGTGCATGAGCGAGGATGTCTATTGCCGTCTGCCTATAGTGAGTC	CATGAGCGAGGATGTCTATTGCC	TOP	[A/G]	GRAANAAAAATATTATTTTGAAAACGNNNNNNNNNNAATAAAAGCATTTGGATTTGGGCA[A/G]TTCTGTTGTTTTGATAAACTGAGTGCACATAGTGCAGCAGTTCGGCCATCTCGGAGYGC
SNP194	GF111803	Ah2n_TOG914210_1_004_00001_Jan09_354	ACTTCGTCAGTAACGGACCAGCTTTAATCAGAAGGGTAACTTTCATT	GAGTCGAGGTCATATCGTCAGCTTTAATCAGAAGGGTAACTTTCATC	CAAAACATGTTTATAACTTTATTTTTATCCGTGGGCCTGCAAGAGCTGTCTGCCTATAGTGAGTC	TATCCGTGGGCCTGCAAGAGCT	BOT	[T/C]	CATACATACTGCCAATGATCCAACCCTTTATGATAAAATAAAGTTATAAACATGTTTTGT[A/G]ATGAAAGTTACCCTTCTGATTAAAGCTGCTTTGAATTTAAAAWAAGCTAATCAAAACACN
SNP195	GF111804	Ah2n_TOG914943_1_004_00001_Jan09_211	ACTTCGTCAGTAACGGACTGTTCAACAAGTCACCTTAACAAGCCT	GAGTCGAGGTCATATCGTTGTTCAACAAGTCACCTTAACAAGCCG	TTCAAGGCAGTTTTCCTCTGATGCCTCAGTGCCGGAGTATTACGTCTGCCTATAGTGAGTC	ATGCCTCAGTGCCGGAGTATTAC	BOT	[T/G]	GCTGCACAGTCATTAACAGATGCTATGATCCCCACCACCCAGAGGAAAACTGCCTTGAAT[A/C]GGCTTGTTAAGGTGACTTGTTGAACATAACTTGTCACCTTTTGTATGCTGAAGATAGAAA
SNP196	GF111805	Ah2n_TOG915207_2_004_00001_Jan09_945_down	ACTTCGTCAGTAACGGACGTTTGTCATGGATAAAATGGAGGGA	GAGTCGAGGTCATATCGTGTTTGTCATGGATAAAATGGAGGGG	AAAAAAATCACAAGCATCATTATTCCTAGAACTTCGCGTTGTACTCAGTCTGCCTATAGTGAGTC	TCCTAGAACTTCGCGTTGTACTCA	TOP	[A/G]	GGATATGGAAAATCTCAACAGCAAAGGTAACATGAAGTTTGTCATGGATAAAATGGAGGG[A/G]NAAAAAAATCACAAGCATCATTATCCAGTTCTCTAGGACTGATTAAAAAGAAAATTC
SNP197	GF111806	Ah2n_TOG915278_1_004_00001_Jan09_171	ACTTCGTCAGTAACGGACGTTACCCATCCTGATCCCATGAACA	GAGTCGAGGTCATATCGTGTTACCCATCCTGATCCCATGAACG	ATGATGCGAAATCTCCTGCTCTCGACAGTGCGATTACCGGCGTCTGCCTATAGTGAGTC	TCTCGACAGTGCGATTACCGGC	TOP	[A/G]	GCTAGAGAATTTGTTAAACATAACATCCACTAACAACTTACCCATCCTGATCCCATGAAC[A/G]GATGATGCGAAATCTCCTGCGACTTTCAATCTGCATATAATGGTACTTGCTTAAAGACTG
SNP198	GF111807	Ah2n_TOG915502_1_004_00001_Jan09_1157	ACTTCGTCAGTAACGGACAAAAATTTTGCAGGGTGCTCCAA	GAGTCGAGGTCATATCGTAAAAATTTTGCAGGGTGCTCCAG	TCCTAAAACTTTTGGTTCTGCGTTTCCACGACTTGCAGTACGGGTCTGCCTATAGTGAGTC	GTTTCCACGACTTGCAGTACGG	TOP	[A/G]	TTTTTCAGAAGAAGAAACTTAGTAGCATAATTAATATGAAAAATTTTGCAGGGTGCTCCA[A/G]CTCCTAAAACTTTTGGTTCTGCATCTGATCAGAGTCCTGCTAACACAAGAGCACSATGTT
SNP199	GF111808	Ah2n_TOG915674_2_004_00001_Jan09_463	ACTTCGTCAGTAACGGACTTAGCATGAAATTCATTTATCTCTTATCTT	GAGTCGAGGTCATATCGTTTAGCATGAAATTCATTTATCTCTTATCTG	TCTTGATAATAGTTGGAATTTCTCTTGAGGTGACGCATCCCTCCATTGTCTGCCTATAGTGAGTC	TGAGGTGACGCATCCCTCCATT	BOT	[T/G]	TTAACCATATCTTTTAGTTTGCCAACAAAATATTAGAGAAATTCCAACTATTATCAAGAA[A/C]AGATAAGAGATAAATGAATTTCATGCTAACCCAAAAAATAGAGGATTACCACTTCCATGG
SNP200	GF111809	Ah2n_TOG915697_1_002_00001_Jan09_692	ACTTCGTCAGTAACGGACGCATAGGTCTCGCACTTGCCAAT	GAGTCGAGGTCATATCGTGCATAGGTCTCGCACTTGCCAAG	GGTAACTTTTTTATAATTAAATGGTTACAGTCCATCCGTGTGAAGACCGTCTGCCTATAGTGAGTC	ACAGTCCATCCGTGTGAAGACC	BOT	[T/G]	CTTAGTGTTTGACAATTTGACCTAAAATTGTAAAACCATTTAATTATAAAAAAGTTACCT[A/C]TTGGCAAGTGcGAGACCTATGGTGCCTgtTCCACAa
SNP201	GF111810	Ah2n_TOG915746_2_003_00001_Jan09_241	ACTTCGTCAGTAACGGACGCCTGTAACTGTTAATGAGTGACAAGGT	GAGTCGAGGTCATATCGTGCCTGTAACTGTTAATGAGTGACAAGGA	AAGAATAAAAATCGAAATGGAAGGAACCGACCCCAATGTGCTGCTGTCTGCCTATAGTGAGTC	GAACCGACCCCAATGTGCTGCT	BOT	[T/A]	AAGCAATCACAACATGAATGACCATGACGCATTCCCCTTCCATTTCgATTTTTATTCTTC[A/T]CCTTGTCACTCATTAACAGTTACaGGCTTAAAACATGCAAATTACACATACCCATGCCTA
SNP202	GF111811	Ah2n_TOG915802_1_004_00001_Jan09_355	ACTTCGTCAGTAACGGACCACTTGCATGCAATCACATAATGAT	GAGTCGAGGTCATATCGTCACTTGCATGCAATCACATAATGAC	CATCAATAAAAATAATTAGTTTTTACAGTTATCACAGGCGCTTTGGCAACGTCTGCCTATAGTGAGTC	GTTATCACAGGCGCTTTGGCAAC	BOT	[T/C]	TTNNNNNNNNATNNNNNNNNNCAAAATCAATGTAAAAACTAATTATTTTTATTGATGT[A/G]TCATTATGtGATTGCATGCAAGTGTAAAACTGATATGATATACTAACAAAT
SNP203	GF111812	Ah2n_TOG915832_2_004_00001_Jan09_240	ACTTCGTCAGTAACGGACGCCAAAAGGTTTTGAAATCTCAAGCACT	GAGTCGAGGTCATATCGTGCCAAAAGGTTTTGAAATCTCAAGCACC	CTCCCAGATTAAATAGTGGTGGTTGGGTCAAGATTACGCGGGACGTCTGCCTATAGTGAGTC	TTGGGTCAAGATTACGCGGGAC	BOT	[T/C]	TGTTTCTTTTCCTACATTACCATTAATTGCATTCAGACCACCACTATTTAATCTGGGAGT[A/G]GTGCTTGAGATTTCAAAACCTTTTGGAATCTCATAATTGATATTTTTTGCAGGCTGCTGC
SNP204	GF111815	Ah2n_TOG916106_2_004_00001_Jan09_481	ACTTCGTCAGTAACGGACGTTAGAAAATGGGTATTTTGGTCGAT	GAGTCGAGGTCATATCGTGTTAGAAAATGGGTATTTTGGTCGAC	AAACTGTGTTCATCATCAATAACACATATAACGCGGGTGTCCATACGGTCTGCCTATAGTGAGTC	CATATAACGCGGGTGTCCATACG	BOT	[T/C]	ATGGAAATATTATAATACTTATTGCAGTGAACCATGTTATTGATGATGAACACAGTTTT[A/G]TCGACCAAAATACCCATTTTCTAACTCTCAGTGTCAAAATACAGGTAAAAATCACAACC
SNP205	GF111817	Ah2n_TOG916452_1_004_00001_Jan09_133	ACTTCGTCAGTAACGGACGTGCTGCTGGATAAATGTTTTTAATCTTT	GAGTCGAGGTCATATCGTGTGCTGCTGGATAAATGTTTTTAATCTTC	GTTTAATGTGTTTAATTTGACATGCTGCACCGTAGACTGCTACAAGGGTCTGCCTATAGTGAGTC	TGCACCGTAGACTGCTACAAGG	BOT	[T/C]	CATTTGCTCTACAAAACCAGTATATTAACATTAGCATGTCAAATTAAACACATTAAACC[A/G]AAGATTAAAAACATTTATCCAGCAGCAATGTTGTATATACATAGTGAATTGCAGTAT
SNP206	GF111819	Ah2n_TOG918253_2_002_00001_Jan09_598	ACTTCGTCAGTAACGGACAACGGATTAGTAAGGTGATTTTGAAAGA	GAGTCGAGGTCATATCGTAACGGATTAGTAAGGTGATTTTGAAAGG	GAGAAAAAGAATTAAGGTTACCGCGCCTGCTTGCACGCAAAGTTAGTCTGCCTATAGTGAGTC	CGCCTGCTTGCACGCAAAGTTA	TOP	[A/G]	ATATTTATAAAAAAAAAAAANNNNNNNNNAAGAAACGGATTAGTAAGGTGATTTTGAAAG[A/G]AGAGAAAAAGAATTAAGGTTACCGATGANNNTTTTTTTATTTTAAATTAGTCTGCCTGTC
SNP207	GF111820	Ah2n_TOG918275_1_004_00001_Jan09_467	ACTTCGTCAGTAACGGACGTGAAGCTGGTTTACCACTGCTGAA	GAGTCGAGGTCATATCGTGTGAAGCTGGTTTACCACTGCTGAC	GCTGAGCATACACTCTTAGAAAAAACGTGGATGTCTGCCCCTATCGTCTGCCTATAGTGAGTC	AACGTGGATGTCTGCCCCTATC	TOP	[A/C]	GCATCAAGTCATGAAGGTTAAGTACACTATAATAGATTGAAGCTGGTTTACCACTGCTGA[A/C]TGCTGAGCATACACTCTTAGAAAAGCAGCATCGTCTATAATGGAAAATGAAATTAGGAAA
SNP208	GF111821	Ah2n_TOG918756_1_004_00001_Jan09_129	ACTTCGTCAGTAACGGACGGTTTTAGTTCATCGATCAAGAAGTGATT	GAGTCGAGGTCATATCGTGGTTTTAGTTCATCGATCAAGAAGTGATC	CTATATAAAATAACGTACGAACCTGGAGATAGCGAAACCCATTCCTAGTGTCTGCCTATAGTGAGTC	GAGATAGCGAAACCCATTCCTAGT	BOT	[T/C]	AGATTCCTGAAGGCCCCTAGGCAGGCTGATTTCAGGTTCGTACGTTATTTTATATAGA[A/G]ATCACTTCTTGATCGATGAACTAAAACCTATTCTACTTTATTTTGTTACAGACTGTTGGG
SNP209	GF111822	Ah2n_TOG918864_2_004_00001_Jan09_912	ACTTCGTCAGTAACGGACGTTATGATAAAACCATGGGCAAGAAT	GAGTCGAGGTCATATCGTGTTATGATAAAACCATGGGCAAGAAC	CGTCAAGTCAATTGAAACAAGTTCGCTACACACTTACTCGTTAGGGGTCTGCCTATAGTGAGTC	TCGCTACACACTTACTCGTTAGGG	BOT	[T/C]	TTATTTTTATTGCCTGCTTGGACCTTGGAAAATACAAACTTGTTTCAATTGACTTGACGT[A/G]TTCTTGCCCATGGTTTTATCATAAATGGTCATTATGGTCACCTTTTACGGCGAAGGAAA
SNP210	GF111824	Ah2n_TOG919227_1_004_00001_Jan09_675	ACTTCGTCAGTAACGGACGCGATACAAATTCAGTGGTATGTGATTGTA	GAGTCGAGGTCATATCGTGCGATACAAATTCAGTGGTATGTGATTGTG	CCTTTTATAGACTATGCTATGCAATGTCGCCCTAGAAGTGAGTTGCGTCTGCCTATAGTGAGTC	TGTCGCCCTAGAAGTGAGTTGC	TOP	[A/G]	CTTATATTGTTGAAGCAAAGTGCTATCTATCCGATACAAATTCAGTGGTATGTGATTGT[A/G]AAMCCTTTTATAGACTATGCTATGCAAGTTTGCCTTTGCTCGTAACTCTACATATAAGCT
SNP211	GF111825	Ah2n_TOG919584_1_004_00001_Jan09_750	ACTTCGTCAGTAACGGACCGTGAAATGCAAAACTAGCGTCCA	GAGTCGAGGTCATATCGTCGTGAAATGCAAAACTAGCGTCCG	TCTCCAGATCTAGGCCTTAACTGCAGCTATTACGCAGTCGAACCGTCTGCCTATAGTGAGTC	GCAGCTATTACGCAGTCGAACC	TOP	[A/G]	AAGCACACTTAACGCACGATAACAATTACGATRAAAACGTGAAATGCAAAACTAGCGTCC[A/G]ATCTCCAGATCTAGGCCTTAACTCGCTTAAATACRATAAGAAAAGCATTAATGAAGAAAC
SNP212	GF111826	Ah2n_TOG919655_1_004_00001_Jan09_581	ACTTCGTCAGTAACGGACTGAGAATCCATTCTATGCTAACTTCACA	GAGTCGAGGTCATATCGTTGAGAATCCATTCTATGCTAACTTCACG	TTAATCAGCATTATTTTTATCAATTGGACGTTGCACGGTGGAGCCATAGTCTGCCTATAGTGAGTC	GACGTTGCACGGTGGAGCCATA	TOP	[A/G]	AGGACATGAGAAGAGCTATGAGCAAGTCATTTGTGAGAATCCATTCTATGCTAACTTCAC[A/G]ATTAATCAGCATTATTTTTATCAATTGGCTTAATTTCTTTGTTTCAAACACATTGATCC
SNP213	GF111827	Ah2n_TOG920369_1_003_00001_Jan09_93	ACTTCGTCAGTAACGGACGCAGTGTGTCGTGTGCCAATAGATTCT	GAGTCGAGGTCATATCGTGCAGTGTGTCGTGTGCCAATAGATTCC	TTTGTCTCTTATTGCATAGAAGGGTTTAATACGGGGCCACAACTTCCGTCTGCCTATAGTGAGTC	GTTTAATACGGGGCCACAACTTCC	BOT	[T/C]	CTTTCAAGCTGAAACTAGTTGGCTAGTTGCTACTTTCCTTCTATGCAATAAGAGACAAAA[A/G]GAATCTATTGGCACACGACACACTGGTACTGGTCATAGAGATACTGGCAATTACAACAGA
SNP214	GF111828	Ah2n_TOG920382_2_004_00001_Jan09_372	ACTTCGTCAGTAACGGACGTCTTGGCTGGGAATCATGTTGAT	GAGTCGAGGTCATATCGTGTCTTGGCTGGGAATCATGTTGAC	TCCTGGAAACACTGGCACACCTACCTGGGACGTATGGAACGTCTGCCTATAGTGAGTC	ACCTACCTGGGACGTATGGAAC	BOT	[T/C]	CTGAAGATCTCTGAGAACCTCAACACGTTTCCTGACATTGGGTGCCAGTGTTTCCAGGAC[A/G]TCAACATGATTCCCAGCCAAGAGCTGAAGCTTATCCTGCAGAGATGGTAGATGATATTGC
SNP215	GF111829	Ah2n_TOG920755_1_002_00001_Jan09_239	ACTTCGTCAGTAACGGACGCCCCATAAACCTTCAACCAGACATAT	GAGTCGAGGTCATATCGTGCCCCATAAACCTTCAACCAGACATAC	ATTAGTTTTGCCCTGTAATCAACGGACAATATAGTGGCGAAGTCGGTCTGCCTATAGTGAGTC	CGGACAATATAGTGGCGAAGTCG	BOT	[T/C]	TTCATTGGTTATCCAAAGTCCCAACTGTATGGTGTGTTTGATTACAGGGCAAAACTAATG[A/G]TATGTCTGGTTGAAGGTTTATGGGGAATAAATTTTCATAAATGAGCTCTATGCACAAATT
SNP216	GF111830	Ah2n_TOG922018_2_003_00001_Jan09_329	ACTTCGTCAGTAACGGACGTCAAGGCAAGGAGTCCATCCTTTT	GAGTCGAGGTCATATCGTGTCAAGGCAAGGAGTCCATCCTTTC	TCAGCATGTAGTCAATCTCCTTACTGCTACTTGTGACGATGCGCGTCTGCCTATAGTGAGTC	ACTGCTACTTGTGACGATGCGC	BOT	[T/C]	GTCCcatctgCCACCACTTTCAGATGAGTCCATTGGAAAGGAGATTGACTACATGCTGAA[A/G]AAAGGATGGACTCCTTGCCTTGAATTTGATGAGGTAATTAGTGTATGTAACACAAGTTGT
SNP217	GF111831	Ah2n_TOG922733_2_004_00001_Jan09_189	ACTTCGTCAGTAACGGACAAGTTGACAGGAATGTGTGCAGAAA	GAGTCGAGGTCATATCGTAAGTTGACAGGAATGTGTGCAGAAC	AAGTGAGTTGTTACTTGTTACAGGTGCTGATGACCGAGGCCAAGCTGTCTGCCTATAGTGAGTC	TGCTGATGACCGAGGCCAAGCT	TOP	[A/C]	TGCTAGAAATAAGTCAAATAACTTGTTTCAATTTTAAAGTTGACAGGAATGTGTGCAGAA[A/C]CAAGTGAGTTGTTACTTGTTACAGGCACTGCCTTTGAAGATACACCAGAGGGTGGCTAAA
SNP218	GF111832	Ah2n_TOG922957_1_004_00001_Jan09_974	ACTTCGTCAGTAACGGACTGAATTTCATACTTGACGATGGTTGT	GAGTCGAGGTCATATCGTTGAATTTCATACTTGACGATGGTTGC	CGCTATATTTTGGCATCTCTACTTTAGGAAACGTCATCCACGCGGGTCTGCCTATAGTGAGTC	TTAGGAAACGTCATCCACGCGG	BOT	[T/C]	AAAGCAGTGATACAGAAAATAAACTTCCATTGAACTAGTAGAGATGCCAAAATATAGCGC[A/G]CAACCATCGTCAAGTATGAAATTCATCATCTAAAATACACATACCGTATACAAATATTCA
SNP219	GF111833	Ah2n_TOG923561_1_004_00001_Jan09_536	ACTTCGTCAGTAACGGACTTTGATGTTCTTCTCTGATAACCATAACA	GAGTCGAGGTCATATCGTTTTGATGTTCTTCTCTGATAACCATAACT	TGTCATATATAAAGCAAAGATAACAAACCAAGGGGCTCGACTTAGTCCGTCTGCCTATAGTGAGTC	ACCAAGGGGCTCGACTTAGTCC	TOP	[A/T]	AATTACGGTAAAGTTAGATTGAAAGCTTTTAGTTTGATGTTCTTCTCTGATAACCATAAC[A/T]CTGTCATATATAAAGCAAAGATAACAAGCATGAACCTTTTTAGAGATATAATAGATACCT
SNP220	GF111834	Ah2n_TOG923724_1_004_00001_Jan09_429	ACTTCGTCAGTAACGGACTCCATGGACACTAAGAATGAAAATGA	GAGTCGAGGTCATATCGTTCCATGGACACTAAGAATGAAAATGG	GGAGCAGAATACTTTGTATGAATTACAACATCGGTTTCGTTGATAGGGGTCTGCCTATAGTGAGTC	ACAACATCGGTTTCGTTGATAGGG	TOP	[A/G]	CAAATAAACTTCAATGCTAACTTGTACGTTCATATCCATGGACACTAAGAATGAAAATG[A/G]GGGAGCAGAATACTTTGTATGAATTGCCTNNNGATGCTTTATAaTGCAAGgCTAGACGC
SNP221	GF111835	Ah2n_TOG923884_1_004_00001_Jan09_118	ACTTCGTCAGTAACGGACGAGACTTTCCACGGACTAGCTCCATT	GAGTCGAGGTCATATCGTGAGACTTTCCACGGACTAGCTCCATC	GGTCTGGATTCTTTTTCTGAGATAGTCCCTTTGTGACGAAACGCAGTCTGCCTATAGTGAGTC	ATAGTCCCTTTGTGACGAAACGCA	BOT	[T/C]	TCCAAGTGACTCTGTCTCTACAGGGAGTAGTATAATGCCTCAGAAAAAGAATCCAGACCC[A/G]ATGGAGCTAGTCCGTGGAAAGTCTGCTAGGGTCATAGGAGATTTGGTTACTTTGCTTACA
SNP222	GF111838	Ah2n_TOG924872_2_004_00001_Jan09_248	ACTTCGTCAGTAACGGACGAAAGAAATGGTCTTCCCTGCACATT	GAGTCGAGGTCATATCGTGAAAGAAATGGTCTTCCCTGCACATC	GTTTTTTCCTTTATCTATTGTCCACGGGATCTAGGTCAACACGGGTGTCTGCCTATAGTGAGTC	CGGGATCTAGGTCAACACGGGT	BOT	[T/C]	GCCTGCCaCAACATTTTTTCATATATTTGGTTTATGGACAATAGATAAAGGAAAAAACA[A/G]ATGTGCAGGGAAGACCATTTCTTTAAAGTTTTGATACAAATATTTCAATACACACYAT
SNP223	GF111841	Ah2n_TOG928631_1_004_00001_Jan09_437	ACTTCGTCAGTAACGGACGCTCCATTGCTTCCCGCATCA	GAGTCGAGGTCATATCGTGCTCCATTGCTTCCCGCATCG	CACTAATATTGTCTGGTGTATAAATGTTGCACCATACATCGAAGTGAGAGTCTGCCTATAGTGAGTC	GTTGCACCATACATCGAAGTGAGA	TOP	[A/G]	TGCTTCTTCATCGATGTCCCTTTCAGATGTTGGAACTTGCCTCCATTGCTTCCCGCATC[A/G]TCACTAATATTGTCTGGTGTATAAATATCAGATGATTTTTTCTCAAATTTCCAATCCTGT
SNP224	GF111842	Ah2n_TOG929069_1_004_00001_Jan09_366	ACTTCGTCAGTAACGGACGAAATTTTTGTCATTGATGGCTTTCATT	GAGTCGAGGTCATATCGTGAAATTTTTGTCATTGATGGCTTTCATG	TTTCTCAATCACTATATAATTTCCCTACAGCGTTCGAGCCCTTAGTCGTCTGCCTATAGTGAGTC	TACAGCGTTCGAGCCCTTAGTC	BOT	[T/G]	CTAGATCGTTTTTTCTAGACACAGATGATTAAGAGGGAAATTATATAGTGATTGAGAAAA[A/C]ATGAAAGCCATCAATGACAAAAATTTAGACTNNTATATATACAAGCATAATAGATTAAT
SNP225	GF111843	Ah2n_TOG930652_1_004_00001_Jan09_273	ACTTCGTCAGTAACGGACGATCCTGGTTTCCATGCCGACAT	GAGTCGAGGTCATATCGTGATCCTGGTTTCCATGCCGACAC	TTTTTCAAAACAAAATACTCATCTACGCGGGCTAATTTGGCTAGGAGTCTGCCTATAGTGAGTC	ACGCGGGCTAATTTGGCTAGGA	BOT	[T/C]	TTCMATGTTTCCATATATTGGCTGTCATTTTGAAAAGATGAGTATTTTGTTTTGAAAAAT[A/G]TGTCGGCATGGAAACCAGGATGCAGCTTCCTTTCGATTACAATCTTGAAGAAGAAATGT
SNP226	GF111846	Ah2n_TOG935579_1_004_00001_Jan09_44	ACTTCGTCAGTAACGGACGCTGAATGGGCTATGCAGCACATA	GAGTCGAGGTCATATCGTGCTGAATGGGCTATGCAGCACATT	TTCCACAGGTTCAGTTTTTACTCTGCGCTCGTAGATCAAGGCGGGTCTGCCTATAGTGAGTC	CTGCGCTCGTAGATCAAGGCGG	TOP	[A/T]	CTGAAGAATTTGGTCCTGAATGGGCTATGCAGCACAT[A/T]GTTCCACAGGTTCAGTTTTTACTTTAATTTATTATATNNNNNNNNNNNNNNNNNNNNNNN
SNP227	GF111850	Ah2n_TOG937860_1_004_00001_Jan09_672	ACTTCGTCAGTAACGGACGGAAATTCAGGGCATCCTGAATGAT	GAGTCGAGGTCATATCGTGGAAATTCAGGGCATCCTGAATGAC	ATCAAAGTTGAGTAGTAGAAACCTGCTTCATCACGCCGGGTTAAAGCGTCTGCCTATAGTGAGTC	CTTCATCACGCCGGGTTAAAGC	BOT	[T/C]	CTACATAACACCACTCTCCCACTAACCATTGATCAGGTTTCTACTACTCAACTTTGATG[A/G]TCATTCAGGATGCCCTGAATTTCAAWCTTTATATATTATTYGATAGTTCTATTAAACTAc
SNP228	GF111851	Ah2n_TOG940538_1_004_00001_Jan09_269	ACTTCGTCAGTAACGGACGGATGTCCTTCCATCCTGAAGCAGA	GAGTCGAGGTCATATCGTGGATGTCCTTCCATCCTGAAGCAGG	CAAAGAAAACATCAGCCAAAACATCCCGAACATGCAGACCTGTGTCTGCCTATAGTGAGTC	CATCCCGAACATGCAGACCTGT	TOP	[A/G]	AACTTTGCTTCCTCGAATAAACACATGCTCAAGTTGCGATGTCCTTCCATCCTGAAGCAG[A/G]TCAAAGAAAACATCAGCCAAAAATTCAGAAAACTCACATTACGAAGCACATATTATTT
SNP229	GF111852	Ah2n_TOG943467_1_004_00001_Jan09_411	ACTTCGTCAGTAACGGACGGAGTGGTTACTGCAGTTGTCTGGT	GAGTCGAGGTCATATCGTGGAGTGGTTACTGCAGTTGTCTGGC	CTATAACCGGTATTCCCTACATTGCTAACGTGGCTCTAAATCGTCGGTCTGCCTATAGTGAGTC	GCTAACGTGGCTCTAAATCGTCG	BOT	[T/C]	TGAATTACTTCCTTGCTGCTTTAATTTCATTTGTTCAATGTAGGGAATACCGGTTATAGT[A/G]CCAGACAACTGCAGTAACCACTCCTAAGATTATAGAATTCAAACCGATTGCCGTCCCTT
SNP230	GF111853	Ah2n_TOG946792_2_005_00001_Jan09_449	ACTTCGTCAGTAACGGACGTCAGGTATGAGAAAGAGTTGGTTCAGAT	GAGTCGAGGTCATATCGTGTCAGGTATGAGAAAGAGTTGGTTCAGAC	ATCACTTTCTAACATGTTTATAATAAACGATGCACTTCGACAGTCGCTGGTCTGCCTATAGTGAGTC	CGATGCACTTCGACAGTCGCTG	BOT	[T/C]	GTTGTTACACCAACTTTAAACCATTTGTTTATTTTATTATAAACATGTTAGAAAGTGATT[A/G]TCTGAACCAACTCTTTCTCATACCTGAAAGATTAAGCTACTAGGTGGAGTTCACAGAATA
SNP231	GF111854	Ah2n_TOG946804_1_002_00001_Jan09_580	ACTTCGTCAGTAACGGACGAACAGGAAGATCGCAGAGGCTTA	GAGTCGAGGTCATATCGTGAACAGGAAGATCGCAGAGGCTTC	CAACCCTCACTCCTCTAAGCTCGTTCTAGCCTAACCGCCTTGAGTCTGCCTATAGTGAGTC	CGTTCTAGCCTAACCGCCTTGA	TOP	[A/C]	GTTCATTCGAGTACCAAGWGCTCCACCTCCATTCGTGGAACAGGAAGATCGCAGAGGCTT[A/C]ACAACCCTCACTCCTCTAAGCTTCACAACTTCAAGCACAAGAACAATCGAAGTTAGTGAA
SNP232	GF111855	Ah2n_TOG946834_1_003_00001_Jan09_164	ACTTCGTCAGTAACGGACGGGGATTTTTTTCCCTTTGTTTTTGTC	GAGTCGAGGTCATATCGTGGGGATTTTTTTCCCTTTGTTTTTGTG	TGGTAAGGGAGGAATTATTCACAGATCGTACCGTCCTCCAAGAGGTCTGCCTATAGTGAGTC	AGATCGTACCGTCCTCCAAGAG	TOP	[C/G]	ACAGGAAATGAAAATATCAGATGGGTTTATATGATGGGATTTTTTTCCCTTTGTTTTTGT[C/G]GTGGTAAGGGAGGAATTATTCACATTGCTAACAATGACAAGGCTAAGAMAATGTAAATTT
SNP233	GF111857	Ah2n_TOG946941_2_004_00001_Jan09_1074	ACTTCGTCAGTAACGGACCAGGGAACGAAAACCTTTCAAACTT	GAGTCGAGGTCATATCGTCAGGGAACGAAAACCTTTCAAACTC	TTTCATTTGAACTACACTCTTGAGTGTTAGCATCAGGTTCGTCTAAGGGTCTGCCTATAGTGAGTC	TGTTAGCATCAGGTTCGTCTAAGG	BOT	[T/C]	GGAGAGGAGGGAGTTAGAGTTGACAAAAGTGTAAACTCAAGAGTGTAGTTCAAATGAAAG[A/G]AGTTTGAAAGGTTTTCGTTCCCTGCCTGGAAAGGTTGATTGAATGAGAAATATTATCATT
SNP234	GF111858	Ah2n_TOG946994_2_005_00001_Jan09_1021	ACTTCGTCAGTAACGGACTTGGAACAGTGAATTGAGTGATGCA	GAGTCGAGGTCATATCGTTTGGAACAGTGAATTGAGTGATGCC	GTGATTGGTACCTTATGTATTTGACGTATCGTTCACCCCTGGGACAGTCTGCCTATAGTGAGTC	CGTATCGTTCACCCCTGGGACA	TOP	[A/C]	CAAAATTTCTTTTGTGCTCTTATTTAACAATTTCATTGGAACAGTGAATTGAGTGATGC[A/C]AGTGATTGGTACCTTATGTATTTGATTCCTTCACTTCGtGTTTCTTTTTAGGCTATTGGA
SNP235	GF111859	Ah2n_TOG948068_1_004_00001_Jan09_675	ACTTCGTCAGTAACGGACGTGCCTGAATGCCAAGGAGAA	GAGTCGAGGTCATATCGTGTGCCTGAATGCCAAGGAGAT	CAGTTGATCTAGTTGTGAAGCTTGTCTCTTCAAGGCACGACTCGTGTCTGCCTATAGTGAGTC	GTCTCTTCAAGGCACGACTCGT	TOP	[A/T]	CCTTGTATATAATTTRATTTGATTTTATCAGGTAACCAGCTGCCTGAATGCCAAGGAGA[A/T]CCAGTTGATCTAGTTGTGAAGCTTGGTTTGCTAAAATTAGTTAGGGAATATCTGGTTTG
SNP236	GF111862	Ah2n_TOG961504_1_003_00001_Jan09_432	ACTTCGTCAGTAACGGACGTGGCACTACCCTGCACTAACAAAAT	GAGTCGAGGTCATATCGTGTGGCACTACCCTGCACTAACAAAAC	TATCATGGTACCTCTTGGGAGTCAGAGTGTCCCCGTGGCGATACGTCTGCCTATAGTGAGTC	CAGAGTGTCCCCGTGGCGATAC	BOT	[T/C]	GTTGATTTTGTTGTTGTCGTCTATGCCATGGTTGAGACTCCCAAGAGGTAcCATGATAt[A/G]TTTTGTTAGTGCAGGGTAGTGCCAAGAAACTTGTCAAGGCTGCCCTACACGAAGCAGCAA
SNP237	HP010039	DurSNP_c10050	ACTTCGTCAGTAACGGACGACACCAAAACGCGGTCACACTA	GAGTCGAGGTCATATCGTGACACCAAAACGCGGTCACACTC	CTCTCACGTTGATTCATATCAGAGGCTCACTGGGAACGTGCTTATGTCTGCCTATAGTGAGTC	GGCTCACTGGGAACGTGCTTAT	TOP	[A/C]	ATCTGAGTGAGTATTAGTAACACACCAAAACGCGGTCACACT[A/C]ACTCTCACGTTGATTCATATCAGATCGGGCTCAATATTTTCTCCCTTTTCGCAAATCTGA
SNP238	HP010051	DurSNP_c10062	ACTTCGTCAGTAACGGACGTGCCTAGCCGGCTTGCTACT	GAGTCGAGGTCATATCGTGTGCCTAGCCGGCTTGCTACC	AGGGTCATGATCTGTCAAACATCACGTCGAATGGTGGGGTCTGTCTGCCTATAGTGAGTC	ATCACGTCGAATGGTGGGGTCT	BOT	[T/C]	GTACCATGTTTGGCCCAAATGGTCCTTGAGGTCAACTGGGTTTGACAGATCATGACCCTC[A/G]GTAGCAAGCCGGCTAGGCAGCTTATTGAAAGCACTTCCACTCATTTTCCGGCCACCTATC
SNP239	HP010053	DurSNP_c10064	ACTTCGTCAGTAACGGACTTTTGCATTTGGCAATGCAATTT	GAGTCGAGGTCATATCGTTTTTGCATTTGGCAATGCAATTC	AATGTAAGAGGAATAAGCATTGTACATCGCAGGGATTGATGCAGGTGTCTGCCTATAGTGAGTC	CATCGCAGGGATTGATGCAGGT	BOT	[T/C]	TCAGCTGCATTGGATCAATTAAATGGTTTGGTTTGTACAATGCTTATTCCTCTTACATTC[A/G]AATTGCATTGCCAAATGCAAAATTAATTGGCAAAGCAGCTAATTATCATTCTGAAAACAA
SNP240	HP010063	DurSNP_c10074	ACTTCGTCAGTAACGGACGCCTCCTCATTTCTGAGTTCATGATCTTT	GAGTCGAGGTCATATCGTGCCTCCTCATTTCTGAGTTCATGATCTTC	GAACGGAAGAGGAAAAGAAGAAAGTCCGCGAGTAGATTCTCTCGGTCTGCCTATAGTGAGTC	AAGTCCGCGAGTAGATTCTCTCG	BOT	[T/C]	GTTATTATTTTTACAATTTGGTTGAGTCAGTTCTGGATTCTTCTTTTCCTCTTCCGTTCA[A/G]AAGATCATGAACTCAGAAATGAGGAGGGGCAGATATGCAAATTGCAGAGAGGGTCAGTTT
SNP241	HP001013	DurSNP_c1014	ACTTCGTCAGTAACGGACGCCCAAGTTTGTATCCATTTACCCT	GAGTCGAGGTCATATCGTGCCCAAGTTTGTATCCATTTACCCC	ATACCTTCTTGGCTTTCTTAGTTAGCGTCTTCTCACCCAGCGAGTGTCTGCCTATAGTGAGTC	AGCGTCTTCTCACCCAGCGAGT	BOT	[T/C]	GAAGCCAGCACAGTACAGTTAGAACACTTAGNAAATAACTAAGAAAGCCAAGAAGGTATG[A/G]GGGTAAATGGATACAAACTTGGGCCAAAATTGAGGCCATTGTACAGTGCCAAATTAGGCA
SNP242	HP010130	DurSNP_c10141	ACTTCGTCAGTAACGGACCCACCTACTTCAAAGGTGAAATGCA	GAGTCGAGGTCATATCGTCCACCTACTTCAAAGGTGAAATGCG	AGGCACTAGTTTATGTTGATTTGGCTAATGGCGAGCGGTTCAATCGTCTGCCTATAGTGAGTC	GCTAATGGCGAGCGGTTCAATC	TOP	[A/G]	CATGTGGTGGCTGTTAGGCAGCGCTTGTGATTTCTGCCACCTACTTCAAAGGTGAAATGC[A/G]TAGGCACTAGTTTATGTTGATTTGTAAAATAACTTTGTAGTTGGAACTTGGTTCGTCGTT
SNP243	HP001017	DurSNP_c1018	ACTTCGTCAGTAACGGACAACTGCTTTGATTTTCAAATGAAAGGT	GAGTCGAGGTCATATCGTAACTGCTTTGATTTTCAAATGAAAGGC	ATGAGTATTCTGAGTGCGTAATTCGATCTCTTGGTCGCAAGTATCCGTCTGCCTATAGTGAGTC	CGATCTCTTGGTCGCAAGTATCC	BOT	[T/C]	AGGTGAAACTGAGTTTCCATTCACACTAGGTATATCAATTACGCACTCAGAATACTCATC[A/G]CCTTTCATTTGAAAATCAAAGCAGTTTTGGCAATCTAGGTCAACATCTAAACAAGCCGAG
SNP244	HP010191	DurSNP_c10202	ACTTCGTCAGTAACGGACGTGCAGGGAAAAGCACGCCT	GAGTCGAGGTCATATCGTGTGCAGGGAAAAGCACGCCC	ATGCTTGCTTAGAGCAAAACAAAAGCCGATCTTCGCCCAGTCTGTCTGCCTATAGTGAGTC	AAAGCCGATCTTCGCCCAGTCT	BOT	[T/C]	TCAATGTCGTCAATTAGATCCCATGTGGTGTTTTGCTCTAAGCAAGCATG[A/G]GGCGTGCTTTTCCCTGCACCCCGCTGATCAAATAGAATGATTCTGTAAAATTCAGGATC
SNP245	HP010240	DurSNP_c10251	ACTTCGTCAGTAACGGACGGCTAACCATGGGAAATTCTCACAAT	GAGTCGAGGTCATATCGTGGCTAACCATGGGAAATTCTCACAAG	AGAGTTTGGAGAAGTCTGATAATGTGCTACAGATGATGCCGAGAAGAGGTCTGCCTATAGTGAGTC	TGCTACAGATGATGCCGAGAAGAG	BOT	[T/G]	TGGTTGACCAAAAAGCAAAAATTGGTGTCTCTTCACATTATCAGACTTCTCCAAACTCTT[A/C]TTGTGAGAATTTCCCATGGTTAGCAAGCATGACAAGCTTTCTTTACTCTTGTCATGGCCA
SNP246	HP010257	DurSNP_c10268	ACTTCGTCAGTAACGGACGTGGAAATATTTTGGCATGTGGGTT	GAGTCGAGGTCATATCGTGTGGAAATATTTTGGCATGTGGGTG	TCTGTGAAACAAGAAATGCAGGCGCACTATCTGAAGACTCGCAGTCTGCCTATAGTGAGTC	GCGCACTATCTGAAGACTCGCA	BOT	[T/G]	AGTACAAAGGCAAAATGAATTTATAAGAACATCAAGCTCTGCATTTCTTGTTTCACAGAC[A/C]ACCCACATGCCAAAATATTTCCAGGTAGATAGCAAAAAGGACACATCACTTCAGCCACTG
SNP248	HP010432	DurSNP_c10443	ACTTCGTCAGTAACGGACGCCTTCTTTTGGGGTTGAGGCG	GAGTCGAGGTCATATCGTGCCTTCTTTTGGGGTTGAGGCC	CCGAGTTGTACCCAGATGTCTAGGATTGCGCCAGTCTTACATGAGTCTGCCTATAGTGAGTC	TAGGATTGCGCCAGTCTTACATGA	BOT	[G/C]	AACGAACTGGTCTAGGTACTCTTCCACGGTGGTGTACTTGACATCTGGGTACAACTCGGA[C/G]GCCTCAACCCCAAAAGAAGGCTCAATCTCAAAGTTGGTCTGGTCACCCTTCACAAACACC
SNP249	HP001044	DurSNP_c1045	ACTTCGTCAGTAACGGACCGTTGCCATTGGTTGGAACTTCA	GAGTCGAGGTCATATCGTCGTTGCCATTGGTTGGAACTTCG	TTATTACTTCGCTTTCGATAGGGGATCTCTCATGGACGCAGTTGGTCTGCCTATAGTGAGTC	GGATCTCTCATGGACGCAGTTG	TOP	[A/G]	CTCCACCTCCTTGGNAATTTCGGGTTCAGAAGAAAACACGTTGCCATTGGTTGGAACTTC[A/G]GTTATTACTTCGCTTTCGATAGGCTTGTCCTCATACATATCACTATCTTCATTTGGCTTA
SNP250	HP010447	DurSNP_c10458	ACTTCGTCAGTAACGGACTGATGGTCATGGTGATTCCAATTA	GAGTCGAGGTCATATCGTTGATGGTCATGGTGATTCCAATTG	CATGTTCGATTCTTGGTACTAGCCTCTAATAGTTCGGGGTGACTGGTCTGCCTATAGTGAGTC	CCTCTAATAGTTCGGGGTGACTG	TOP	[A/G]	GAACAAAGGCAGTGGCGGTTCTCAGGGAAGGCACTGGTGATGGTCATGGTGATTCCAATT[A/G]CCATGTTCGATTCTTGGTACTAGCCAGCCATGTAACGTTTTAAGAAAAAGAAGGGGCTTG
SNP251	HP001048	DurSNP_c1049	ACTTCGTCAGTAACGGACGTGAAGGCAAGGGAAAATTCAGAACA	GAGTCGAGGTCATATCGTGTGAAGGCAAGGGAAAATTCAGAACT	TGAGCTTCAAGTTCAAAGCAGGACTCTGGATGAGCGGTAACGTGTCTGCCTATAGTGAGTC	GACTCTGGATGAGCGGTAACGT	TOP	[A/T]	TGCCGCCAAGGACACCTTCAAAGTTCCCTTCAAATCTGAAGGCAAGGGAAAATTCAGAAC[A/T]GTGAGCTTCAAGTTCAAAGCAGTTGCACCAAGAACAAGNCTCACATTCTACAGCTCCTTC
SNP252	HP010486	DurSNP_c10497	ACTTCGTCAGTAACGGACCAATGATCATGAAGAATGACCAGGAA	GAGTCGAGGTCATATCGTCAATGATCATGAAGAATGACCAGGAC	ACAAATTGAATATAGTTGTACATTGTATCTTCACCCGGCTCCGATGAAGTCTGCCTATAGTGAGTC	ATCTTCACCCGGCTCCGATGAA	TOP	[A/C]	GATATTCGCTCTGATTCTGAAGATGATGATGATTACAATGATCATGAAGAATGACCAGGA[A/C]TACAAATTGAATATAGTTGTACATTGTTTACAGAGCATGGACATCTTCAATGTTGTAAAA
SNP253	HP001051	DurSNP_c1052	ACTTCGTCAGTAACGGACGTCGTCACTATCATAATCTGCTGGTCT	GAGTCGAGGTCATATCGTGTCGTCACTATCATAATCTGCTGGTCG	TTTGCAGCCTTAACAACAAGTAGCAGGCCGCTTTGAAGATACGCGTCTGCCTATAGTGAGTC	GCAGGCCGCTTTGAAGATACGC	BOT	[T/G]	CCCTTCTTTTCTTGTTAGTACTTGTTGTTAAGGCTGCAAAT[A/C]GACCAGCAGATTATGATAGTGACGAGGAGTTCATTAACCCAAGGCACCAAGCTCGACAAC
SNP254	HP010511	DurSNP_c10522	ACTTCGTCAGTAACGGACGCTCAGAGGGACTATTTTGGTGCA	GAGTCGAGGTCATATCGTGCTCAGAGGGACTATTTTGGTGCG	ATACATACGAAAGGACTGACATTCTTATGGGAGCCGCACCAATCCGTCTGCCTATAGTGAGTC	CTTATGGGAGCCGCACCAATCC	TOP	[A/G]	CTACAGAAGAGAGAGATTGCCTGCTANTTTAGTGCAAGCTCAGAGGGACTATTTTGGTGC[A/G]CATACATACGAAAGGACTGACATTGAGGGATCTTTCCATACCGAGTGGTTCAAGCTTGCC
SNP255	HP010552	DurSNP_c10563	ACTTCGTCAGTAACGGACGCTCGACGCTCGAATGGTGGAT	GAGTCGAGGTCATATCGTGCTCGACGCTCGAATGGTGGAC	TTAACGGCAGGATTCTTGACTCTCGGTCGAACGATCAAACGGGTCTGCCTATAGTGAGTC	TCTCGGTCGAACGATCAAACGG	BOT	[T/C]	TCTTATGGCCCAAAACAGATCTTCCCCCATGGATCTTCTGTCAAGAATCCTGCCGTTAAC[A/G]TCCACCATTCGAGCGTCGAGGACGTTATCGGCGCCGAGGCCGAATTTTCTCATCATGGAA
SNP256	HP010562	DurSNP_c10573	ACTTCGTCAGTAACGGACGATGTAACTGAGAATGCTTAGGTCCCT	GAGTCGAGGTCATATCGTGATGTAACTGAGAATGCTTAGGTCCCG	AGCATAACAGTTGGTAGAACGCCCCTATGAGCAGTTGCACGGAGTCTGCCTATAGTGAGTC	CCCCTATGAGCAGTTGCACGGA	BOT	[T/G]	GATTCGCATACTTTGTTTGCGCTGATTACCACCTTGGCCGTTCTACCAACTGTTATGCTC[A/C]GGGACCTAAGCATTCTCAGTTACATCTCAGCCGGTGGAGTTGTTGCATCGGTTTTGGTGG
SNP257	HP010577	DurSNP_c10588	ACTTCGTCAGTAACGGACGTGATTGCATTCACACAAACCAAGAGA	GAGTCGAGGTCATATCGTGTGATTGCATTCACACAAACCAAGAGG	ACACGACACAACCTAAAGTACTGTACCCGATGAGGAGGCTTACGTGTCTGCCTATAGTGAGTC	TACCCGATGAGGAGGCTTACGT	TOP	[A/G]	ATATTTTACAACAAACAACATTGCATTGATTGCATTCACACAAACCAAGAG[A/G]GACACGACACAACCTAAAGTACTGTGTTGTGTCTCCCTCCAGACACCCCAAATCAAATCT
SNP258	HP010594	DurSNP_c10605	ACTTCGTCAGTAACGGACTTTTCTGTGTAGTTTTGACCCTTTTTCA	GAGTCGAGGTCATATCGTTTTTCTGTGTAGTTTTGACCCTTTTTCG	GTTCTTCCTAGTATATCACCGTACCTGCCGAAGCTCAATGGTACGAGGTCTGCCTATAGTGAGTC	TGCCGAAGCTCAATGGTACGAG	TOP	[A/G]	TTTTGTAGGTGAAGTACCATGAAGATGACAAAGTTTTCTGTGTAGTTTTGACCCTTTTTC[A/G]GGTTCTTCCTAGTATATCACCGTACCATGTATTGATATGTGCTTAAAAATTAATATTTAA
SNP259	HP001062	DurSNP_c1063	ACTTCGTCAGTAACGGACTTGTTTGAGAACCCTTTTGATTAACCT	GAGTCGAGGTCATATCGTTTGTTTGAGAACCCTTTTGATTAACCC	ATAACAGAAGAATTCACGTTCTTTCGTACAACTAGGTCATCGTCGTGGTCTGCCTATAGTGAGTC	CGTACAACTAGGTCATCGTCGTG	BOT	[T/C]	AATTTCAAACCCTAGACGAATTACCAGCAAAGCTCAAAGAACGTGAATTCTTCTGTTATC[A/G]GGTTAATCAAAAGGGTTCTCAAACAACTTTTAAACCTATGCTTATCAGGAATTAGCGCGG
SNP260	HP010641	DurSNP_c10652	ACTTCGTCAGTAACGGACGTTTGGAATGGATGATCAACAATGG	GAGTCGAGGTCATATCGTGTTTGGAATGGATGATCAACAATGC	TACATTAAGCTATAAACAGCAGCTGCTAAGTGTTAGGTTGGACGCCGTCTGCCTATAGTGAGTC	GCTAAGTGTTAGGTTGGACGCC	BOT	[G/C]	TACATGATGATAGACTAGTGAGCCACTAATGCCTCAGCTGCTGTTTATAGCTTAATGTAA[C/G]CATTGTTGATCATCCATTCCAAACTCCAATGGTTGTTGACGTTCTTTAAGGTCCAATAAG
SNP261	HP010656	DurSNP_c10667	ACTTCGTCAGTAACGGACTCGTAATACCCGATCATTATCAACGG	GAGTCGAGGTCATATCGTTCGTAATACCCGATCATTATCAACGC	ATATGGAGTCTCGAGTTAAGAGCCGTATGTGGCGCAAGTGCATTACGTCTGCCTATAGTGAGTC	CGTATGTGGCGCAAGTGCATTAC	BOT	[G/C]	CTTTCCAAAGCAATCAGCTCTGCGCAATTGAGAATTGCTCTTAACTCGAGACTCCATATT[C/G]CGTTGATAATGATCGGGTATTACGATTGAGATTACTACTACTATTAATTTCGATTAAGGG
SNP262	HP001066	DurSNP_c1067	ACTTCGTCAGTAACGGACGCAAAGAAGACGGTAAAGCCCAAAA	GAGTCGAGGTCATATCGTGCAAAGAAGACGGTAAAGCCCAAAG	CAGGACAAACAATTTGATGCTGCGAACTATGACTAACGTGCAGAGTCTGCCTATAGTGAGTC	TGCGAACTATGACTAACGTGCAGA	TOP	[A/G]	ATGGGCTGCTATTAACCAAAGAAGACGGTAAAGCCCAAA[A/G]CCAGGACAAACAATTTGATGCCGAGGGAGAAGATGGTAATGATGATGAAGGAGACGACGA
SNP263	HP010686	DurSNP_c10697	ACTTCGTCAGTAACGGACGAGCCAAAATCTTCAAGCGAGTCA	GAGTCGAGGTCATATCGTGAGCCAAAATCTTCAAGCGAGTCG	CTAAAGCTGGCTGATAGGAAACCCCACGCGGAATATGATGAGTCGTCTGCCTATAGTGAGTC	CCCACGCGGAATATGATGAGTC	TOP	[A/G]	TAGTGCAAGGTTGTCTGAGTTTTTGAGAAAGAACATAGAGCCAAAATCTTCAAGCGAGTC[A/G]TCTAAAGCTGGCTGATAGGAAACCACTTTGGACGTAGTTTACTAGTAACTAACTTTCT
SNP264	HP010693	DurSNP_c10704	ACTTCGTCAGTAACGGACACACCAGAAAGCACCACAATTCAG	GAGTCGAGGTCATATCGTACACCAGAAAGCACCACAATTCAC	AGGGCATCCAAAATTTTAGATATTTCCCGATACCGATTGCATCCGGTCTGCCTATAGTGAGTC	TTCCCGATACCGATTGCATCCG	BOT	[G/C]	ACTTTGNTTATGTAATTTCAACTTGCTTTTGCTTCTATATCTAAAATTTTGGATGCCCTT[C/G]TGAATTGTGGTGCTTTCTGGTGTCACCAACAA
SNP265	HP001074	DurSNP_c1075	ACTTCGTCAGTAACGGACGTTCTCCACTGCTTTCTTGCTTTCT	GAGTCGAGGTCATATCGTGTTCTCCACTGCTTTCTTGCTTTCC	CAGTGATGTAGTAAATGTCCTTCTAAACTTTCCCGATGACAAGGTCGAGTCTGCCTATAGTGAGTC	AAACTTTCCCGATGACAAGGTCGA	BOT	[T/C]	TTTGAAGGACTATGTTACTAGAATGAAGGAGGGCCAGAAGGACATTTACTACATCACTGG[A/G]GAAAGCAAGAAAGCAGTGGAGAACTCACCCTTCCTGGAGAAGCTCAAGAGAAAGGGATAT
SNP266	HP010881	DurSNP_c10892	ACTTCGTCAGTAACGGACTATGGAAGCATTTTCCGTCGTCCA	GAGTCGAGGTCATATCGTTATGGAAGCATTTTCCGTCGTCCG	AGGGTCTATACATCAGTTTGAAAGAAGAGGCATCCTTAGATACGGGTAGTCTGCCTATAGTGAGTC	AAGAGGCATCCTTAGATACGGGTA	TOP	[A/G]	TGTTTACACTCCCACTGTGGGAGAAGCCTGCCAGAAATATGGAAGCATTTTCCGTCGTCC[A/G]CAGGGTCTATACATCAGTTTGAAAGAGAA
SNP267	HP010895	DurSNP_c10906	ACTTCGTCAGTAACGGACCCATGAGTTCTCAGCAAGGTCGT	GAGTCGAGGTCATATCGTCCATGAGTTCTCAGCAAGGTCGC	AAGGAAGTTCTTAATGTACACTCTGAGCTGTCGATGATCCGGTCTCAGTCTGCCTATAGTGAGTC	AGCTGTCGATGATCCGGTCTCA	BOT	[T/C]	GCGCAGGGACGAGCCTCCCGTACACCTCTTCCGCCAGAGTGTACATTAAGAACTTCCTTA[A/G]CGACCTTGCTGAGAACTCATGGCTTGCGACCTTACGTTGACTAAACCAACGGTCACCGTC
SNP268	HP010904	DurSNP_c10915	ACTTCGTCAGTAACGGACGCTCAAGGACAGGACCGGGGA	GAGTCGAGGTCATATCGTGCTCAAGGACAGGACCGGGGG	AGCCTCTATTGTGACTACCATAAGATTGAATGCCGTCAGCGTCTCCGTCTGCCTATAGTGAGTC	ATTGAATGCCGTCAGCGTCTCC	TOP	[A/G]	CAACAAATAGCCGATAAGGGTATCCTGTTGAAANCCGACCTCTCAAGGACAGGACCGGGG[A/G]AAACAANAGCCTCTATTGTGACTACCATAAGGGCTTTGGT
SNP269	HP010934	DurSNP_c10945	ACTTCGTCAGTAACGGACGCAAGCTTGAACCATGATTGCAGTCT	GAGTCGAGGTCATATCGTGCAAGCTTGAACCATGATTGCAGTCC	TCTGTGTTGAAAATTTTCCTGAAGTCCACAATCGCTAAGCCTCGGTCTGCCTATAGTGAGTC	AGTCCACAATCGCTAAGCCTCG	BOT	[T/C]	ATGCAAATCATTTATCCAGAATGTCAAAAACCAACATTCAGGAAAATTTTCAACACAGAT[A/G]GACTGCAATCATGGTTCAAGCTTGGATTGCCATGGTTGGTACCTTGTCCAGTCTCTCTGT
SNP270	HP010936	DurSNP_c10947	ACTTCGTCAGTAACGGACGGCCAGGCAACGCAACACCA	GAGTCGAGGTCATATCGTGGCCAGGCAACGCAACACCG	TAGTGGTGCAGAAGATCAAATCCTCGGAATTAGTTTGAACCTCCGGTCTGCCTATAGTGAGTC	CCTCGGAATTAGTTTGAACCTCCG	TOP	[A/G]	GCATGGGTCGAGTCCTAAGAGTACGATGAGTTCATAATCAACGCCAGGCAACGCAACACC[A/G]CTAGTGGTGCAGAAGATCAAATGTGTGATTTTAGACATTGGCTGTCCCCATTCTTTGATG
SNP271	HP001094	DurSNP_c1095	ACTTCGTCAGTAACGGACGGAGGGCAATATGATTATGGTGATGAT	GAGTCGAGGTCATATCGTGGAGGGCAATATGATTATGGTGATGAC	AAGGTAACGATTACAATCAGTATCCCGCGGCAAATATGCTACTCGTCGTCTGCCTATAGTGAGTC	CGCGGCAAATATGCTACTCGTC	BOT	[T/C]	AGTGGGACAGTCATCTTCCATCCTATCATGATCAGGATACTGATTGTAATCGTTACCTTG[A/G]TCATCACCATAATCATATTGCCCTCGTCCTCGATGACGTTCATAGTGGTCAAAGGAATCA
SNP272	HP010987	DurSNP_c10998	ACTTCGTCAGTAACGGACGTCCTCTTCGAGCATCACTTCCATA	GAGTCGAGGTCATATCGTGTCCTCTTCGAGCATCACTTCCATG	TGATGTTCCCTTCGAGGTTCGCTTCGATGGCACCCTTACGAGTCTGCCTATAGTGAGTC	CGCTTCGATGGCACCCTTACGA	TOP	[A/G]	ATTTGTGTTGTCAGCCGGCAAGACAATCTCTTCGTCTTCCTCTTCGAGCATCACTTCCAT[A/G]GTGATGTTCCCTTCGAGGTTCAACAACAACAAAAGTGGTTCTTTTAATAGGCTTGTTGTG
SNP273	HP000110	DurSNP_c110	ACTTCGTCAGTAACGGACGCGGCGCATCTTAGCCACAACT	GAGTCGAGGTCATATCGTGCGGCGCATCTTAGCCACAACC	AGTACATCAGCTACGGTGCGTTCGCGGCGATCCCATAGAGAAGTCTGCCTATAGTGAGTC	TTCGCGGCGATCCCATAGAGAA	BOT	[T/C]	AGCGCCACGGCGAGAGCAGGGAACAGTGTTCCTCTGGAGCGCACCGTAGCTGATGTACTT[A/G]GTTGTGGCTAAGATGCGCCGGTTGATCTCAGAGTCCAAGTCAAACTCTTCTTCACCTGCT
SNP274	HP011008	DurSNP_c11019	ACTTCGTCAGTAACGGACGGGTGAAGGAAAAAGGCAAGTGAGAT	GAGTCGAGGTCATATCGTGGGTGAAGGAAAAAGGCAAGTGAGAG	CGAATTAATCACACGGCTCTATAAGTTGGTAGCGAGGCCCATAACGTCTGCCTATAGTGAGTC	AGTTGGTAGCGAGGCCCATAAC	BOT	[T/G]	TCTTCTACTACTTTAGTCANTTCCGACCGGGATGCCTATAGAGCCGTGTGATTAATTCGA[A/C]TCTCACTTGCCTTTTTCCTTCACCGCAACTACCTACCTTGCAAATTGTACGGCTGCATAG
SNP275	HP011015	DurSNP_c11026	ACTTCGTCAGTAACGGACGTTGTGCTAGATGGATGCTGCTTTAT	GAGTCGAGGTCATATCGTGTTGTGCTAGATGGATGCTGCTTTAC	ATGACAAGAAAAATTTTCCATTAAATCATCGTGTCTGCCCACTTGTGTCTGCCTATAGTGAGTC	AAATCATCGTGTCTGCCCACTTGT	BOT	[T/C]	TAGTAGACTCTGCCACACAACGGCAAAATGAACTATNAATGGAAAATTTTTCTTGTCATA[A/G]TAAAGCAGCATCCATCTAGCACAAAAGTGTGAGACACTTTCTGGACCAATAATTTTCTCA
SNP276	HP011020	DurSNP_c11031	ACTTCGTCAGTAACGGACGAGGAAGAGGAAGGTGGCCATTT	GAGTCGAGGTCATATCGTGAGGAAGAGGAAGGTGGCCATTG	CCTGAAGATTCTTGACAGTTTCGGAAAGGCTGCTCCATCGAACTGTCTGCCTATAGTGAGTC	GGAAAGGCTGCTCCATCGAACT	BOT	[T/G]	GGGAATGAAATTCACCCCAGTGAACTTGTGTCTCTATGAAACTGTCAAGAATCTTCAGGA[A/C]AATGGCCACCTTCCTCTTCCTCCAARTCACTTTTAATTAAGGTCTATATATATATGATCC
SNP277	HP011043	DurSNP_c11054	ACTTCGTCAGTAACGGACGATGAAGGATTGTCATATGTTTCTGAA	GAGTCGAGGTCATATCGTGATGAAGGATTGTCATATGTTTCTGAG	TTGAAACTCCTTTCATAATCATTTAGCGCGTACCCTACGGTGGAAGTCTGCCTATAGTGAGTC	TAGCGCGTACCCTACGGTGGAA	TOP	[A/G]	AATTCACATGAGAGTGCGAAGTGGAGGCCATGACTATGAAGGATTGTCATATGTTTCTGA[A/G]ATTGAAACTCCTTTCATAATCATTGATTTGGCCAAGCTTCGCGCCGTGGAAGTAGACATA
SNP278	HP011069	DurSNP_c11080	ACTTCGTCAGTAACGGACGTGAGACGGAGCAAGTGGTGGT	GAGTCGAGGTCATATCGTGTGAGACGGAGCAAGTGGTGGC	CTTCTGCTGGGAGAAATGAGCTTGCTGGTAAGTTAGACGCCTGGTCTGCCTATAGTGAGTC	CTTGCTGGTAAGTTAGACGCCTG	BOT	[T/C]	TTCGGCCGGGGTGGTGCATGTTGTCCTCATTTCTCCCAGCAGAAGT[A/G]CCACCACTTGCTCCGTCTCACCTCTCTCCTCAAGGCTCTATCANTCCCTTTCTTNGTTCA
SNP279	HP011136	DurSNP_c11147	ACTTCGTCAGTAACGGACAAAGCTGTGAATCTGAGAGATCCTGT	GAGTCGAGGTCATATCGTAAAGCTGTGAATCTGAGAGATCCTGG	GTTGCATGAGTTGATGAGTTTCTGGAATCGCACGCGAATGGTAGGTCTGCCTATAGTGAGTC	TGGAATCGCACGCGAATGGTAG	BOT	[T/G]	TAAGGATGCATCTAGCTTCACACTTAAATCTGCAAGAGAAACTCATCAACTCATGCAACT[A/C]CAGGATCTCTCAGATTCACAGCTTTTACTAGAAATTCTAACAGATCTTCAAAAGAAGGAA
SNP280	HP001116	DurSNP_c1117	ACTTCGTCAGTAACGGACGGGGTTCCACCTTGTTATTGTTGTTTAT	GAGTCGAGGTCATATCGTGGGGTTCCACCTTGTTATTGTTGTTTAG	TGTTAAATTAATTGTGTTGAGCTACCGTAACCCGGATGGCTCTCAACGTCTGCCTATAGTGAGTC	CGTAACCCGGATGGCTCTCAAC	BOT	[T/G]	CACATTTTCCTCTAGAGATAGAACCACATAATTGGTAGCTCAACACAATTAATTTAACAC[A/C]TAAACAACAATAACAAGGTGGAACCCACCACCCTAATATATCACTGTAAGTATTTACATT
SNP281	HP011166	DurSNP_c11178	ACTTCGTCAGTAACGGACGTTTGTGGGTGGTGGGACACTAAT	GAGTCGAGGTCATATCGTGTTTGTGGGTGGTGGGACACTAAC	TGAGCTTCATCTGCCATTTCCGGAGCGTAGATTGTGTGACAGTCTGCCTATAGTGAGTC	CCGGAGCGTAGATTGTGTGACA	BOT	[T/C]	GGGCCAGGAGAAAGCTCTCGGGACGAAAGCACGAAGCAGGAAATGGCAGATGAAGCTCAA[A/G]TTAGTGTCCCACCACCCACAAAACGGGTCAAGACTTAAAAAGGATTGNACAAAAGCAGAA
SNP282	HP011172	DurSNP_c11184	ACTTCGTCAGTAACGGACGAAAGAAAATTGCAGACCTGTCATGA	GAGTCGAGGTCATATCGTGAAAGAAAATTGCAGACCTGTCATGC	AAATGTTAGTTTCACTTTCAGCTTGCCTACCGATTGTAAGACCATGCGTCTGCCTATAGTGAGTC	GCCTACCGATTGTAAGACCATGC	TOP	[A/C]	GACCCGCTTATTTTATCTGTTTTAGGAGNGTANTGTAAAGAAAATTGCAGACCTGTCATG[A/C]AAAATGTTAGTTTCACTTTCAGCTTGGAGTTCAGTTCTGTGAGCTTCAAGTTCAATGAGC
SNP283	HP001118	DurSNP_c1119	ACTTCGTCAGTAACGGACGTTCTACTTCCTCTTCCCCTCTCCCG	GAGTCGAGGTCATATCGTGTTCTACTTCCTCTTCCCCTCTCCCC	ACAATAATAACAACCTCAACTGCGGTACAGCCTGCTCCGTTTGAAGTCTGCCTATAGTGAGTC	GGTACAGCCTGCTCCGTTTGAA	BOT	[G/C]	CTTGAACTTGGAAACTGTGAAGTCGGTTAGTTGGGAGCAGTTGAGGTTGTTATTATTGTT[C/G]GGGAGAGGGGAAGAGGAAGTAGAAGGAGAATGAGATTGAGATTGAGAAGAGAGGAGGCGA
SNP284	HP011188	DurSNP_c11200	ACTTCGTCAGTAACGGACGAGTCTCGTGCCCACCCTCGT	GAGTCGAGGTCATATCGTGAGTCTCGTGCCCACCCTCGA	AAATAATGACCGAGGTTCTCATCTGTAAAGCTCCGAACCCTCGGTCTGCCTATAGTGAGTC	TCTGTAAAGCTCCGAACCCTCG	BOT	[T/A]	AATCTTCTTCCAACAAACATGTAATTCTTGAAGGGCTTTGAGAACCTCGGTCATTATTTC[A/T]CGAGGGTGGGCACGAGACTGAAGCCCAAGTGCCCATTTTCTCTCAACTGGCAACTGTGGT
SNP285	HP011208	DurSNP_c11220	ACTTCGTCAGTAACGGACCAGCTCAGAACTGAGAATGAAGATGGG	GAGTCGAGGTCATATCGTCAGCTCAGAACTGAGAATGAAGATGGC	TTTCAATCCTTTATTATTTGCAGATCGTCCCATCGCAAGCCTGAGGTCTGCCTATAGTGAGTC	ATCGTCCCATCGCAAGCCTGAG	BOT	[G/C]	TTCCATAAAATTCTTCCAGTCATCATCATATATAGTCTGCAAATAATAAAGGATTGAAAC[C/G]CCATCTTCATTCTCAGTTCTGAGCTGTTCTTTGCTGTATAATACTTCTTCCGAGTAATRA
SNP286	HP011211	DurSNP_c11223	ACTTCGTCAGTAACGGACGCAAGAGCTGCACGCAATCTT	GAGTCGAGGTCATATCGTGCAAGAGCTGCACGCAATCTG	GGCTCTCTGGGTCAGGATAGGAGTAAAGCGCGTAAGTGTTCGCGTCTGCCTATAGTGAGTC	GAGTAAAGCGCGTAAGTGTTCGC	BOT	[T/G]	TCATGGAAGCCCTAGGATCAATAAAATTCCCATATGTCTATCCTGACCCAGAGAGCCG[A/C]AGATTGCGTGCAGCTCTTGCCCAAGATTCAGGCCTTGAATCTGAATATATTCTGGCAGGA
SNP287	HP001124	DurSNP_c1125	ACTTCGTCAGTAACGGACAAAGTTGATGTCCAACTGAAGGAAAA	GAGTCGAGGTCATATCGTAAAGTTGATGTCCAACTGAAGGAAAC	GCAAAGAAGAAGTTGCTTGAATGCTTTCCGGGAGAAGTATGCCCGTCTGCCTATAGTGAGTC	GCTTTCCGGGAGAAGTATGCCC	TOP	[A/C]	AGGCATTCATTTCATGCAAGGTGGTCAAAGATGTAAAAGTTGATGTCCAACTGAAGGAAA[A/C]GGCAAAGAAGAAGTTGCTTGAATTTGAGGACTATGTTTATGGTTTGCTCAAGAATTATGA
SNP288	HP011297	DurSNP_c11309	ACTTCGTCAGTAACGGACGGGGAGATGGAAATGCCGGCA	GAGTCGAGGTCATATCGTGGGGAGATGGAAATGCCGGCG	GAACCTTCTTGAATTGGTACAAGCTTGACCTAACCGATCCGAACGTCTGCCTATAGTGAGTC	GCTTGACCTAACCGATCCGAAC	TOP	[A/G]	GGGCTATGCGGTTCAAATTTTCCGGGGCATTTTTTCGGCCCGGGAGATGGAAATGCCGGC[A/G]AGAACCTTCTTGAATTGGTACAAGCGGGCCGATTACACNGCCTATCCGTTCAATACCCGC
SNP289	HP011334	DurSNP_c11346	ACTTCGTCAGTAACGGACGTCGTGTATAATGAGGAAATGGAAAACTT	GAGTCGAGGTCATATCGTGTCGTGTATAATGAGGAAATGGAAAACTC	TGGATAAGACTTTCAAGCTATCTGAGACCGGGGTTTATGTAGTCGCGTCTGCCTATAGTGAGTC	AGACCGGGGTTTATGTAGTCGC	BOT	[T/C]	TTTAAGATCTAGATAGCTGTGGCAATTTGGAGCCACAGATAGCTTGAAAGTCTTATCCAT[A/G]AGTTTTCCATTTCCTCATTATACACGAAATAATGGAATATAAATCTATGGAAGAAAGATC
SNP290	HP001136	DurSNP_c1137	ACTTCGTCAGTAACGGACAACTGAGCAGTTGAGAAAAGTCCAAT	GAGTCGAGGTCATATCGTAACTGAGCAGTTGAGAAAAGTCCAAC	AGATGATCACATTCCTCTCTCCATCTTAATGGCAGCCGTGGCAATAGTCTGCCTATAGTGAGTC	ATCTTAATGGCAGCCGTGGCAATA	BOT	[T/C]	CAAGAAGACCGACATGGAAGGAGAGAGGAATGTGATCATCTN[A/G]TTGGACTTTTCTCAACTGCTCAGTTTTTTGGATCAAACTATACTCNTCCCANCCCGTAAA
SNP291	HP011365	DurSNP_c11377	ACTTCGTCAGTAACGGACGTTCCATGCTCTTAATTTGTTCATTGAT	GAGTCGAGGTCATATCGTGTTCCATGCTCTTAATTTGTTCATTGAC	CATGATAAATTGAGTCATATATGTAAATCTGAACGCAGTGGGATAGAGCGTCTGCCTATAGTGAGTC	TCTGAACGCAGTGGGATAGAGC	BOT	[T/C]	GAGTAAACAATGTGGAACTCTAGACTTCTAATTTTACATATATGACTCAATTTATCATGT[A/G]TCAATGAACAAATTAAGAGCATGGAAAAAGTATCTAAGGGGACAGGATTATAAGTTAGGC
SNP292	HP011382	DurSNP_c11394	ACTTCGTCAGTAACGGACTCACTTGCCTCTAGACTCTAGAACTTCCA	GAGTCGAGGTCATATCGTTCACTTGCCTCTAGACTCTAGAACTTCCG	AACGGCCACTAACTTGGCCCAGGGCTGAATGGTTCTCGATGTCTGCCTATAGTGAGTC	CCAGGGCTGAATGGTTCTCGAT	TOP	[A/G]	TTGAATTGAATTTGNGATATGATCGACTATNATCACTTGCCTCTAGACTCTAGAACTTCC[A/G]AAACGGCCACTAACTTGGCGTGCATACGCTACAACAGCCTTAGCCCACTTCTTGATCTCA
SNP293	HP011429	DurSNP_c11441	ACTTCGTCAGTAACGGACCAGAGAAACCAGCTGAAGAATCTCTTCT	GAGTCGAGGTCATATCGTCAGAGAAACCAGCTGAAGAATCTCTTCC	CTCAAACTTTATGTCTAGCAAGGTTTGGAACAGCAACCGTATCGCGGTCTGCCTATAGTGAGTC	TTTGGAACAGCAACCGTATCGCG	BOT	[T/C]	AAGCCGGAATAAGCTTCGAGAAGGTTCATAATAGATCCTTGCTAGACATAAAGTTTGAGA[A/G]GAAGAGATTCTTCAGCTGGTTTCTCTGCTTGGGTTGCTTCCCATATTCCAAGTGTTTTAA
SNP294	HP011444	DurSNP_c11456	ACTTCGTCAGTAACGGACGAGATTCTTTTCCTTTGGTAATCCATTA	GAGTCGAGGTCATATCGTGAGATTCTTTTCCTTTGGTAATCCATTG	TCTTTATTTCAGGAAGTCCATTAGGATACTGGCCTACCACTCGTGCGTCTGCCTATAGTGAGTC	GATACTGGCCTACCACTCGTGC	TOP	[A/G]	TGAAGTGGTTTTCTCAGGAATTTCNGGCTTTCCTAGATTCTTTTCCTTTGGTAATCCATT[A/G]GTCTTTATTTCAGGAAGTCCATTAGGTGCTTGGGAAGAGTGAGAATCAACAGGTGATGAC
SNP295	HP011494	DurSNP_c11506	ACTTCGTCAGTAACGGACGCGGATCTGAGGCTTTTACGGT	GAGTCGAGGTCATATCGTGCGGATCTGAGGCTTTTACGGG	TCATAAGCATACTCCGGAGTTGGGTGCCAAATATGCGGCATGAGTCTGCCTATAGTGAGTC	GGGTGCCAAATATGCGGCATGA	BOT	[T/G]	TTTGGTTAGCTCNAGATGTGTTGATGACAAGAGCCATGAACTCCGGAGTATGCTTATGAC[A/C]CCGTAAAAGCCTCAGATCCGCCGGCGCCATCCCTTAACTTGGTGGATTAGCAATAGTATA
SNP296	HP001150	DurSNP_c1151	ACTTCGTCAGTAACGGACCAACGAGATCCACCTTAGTGCAAGA	GAGTCGAGGTCATATCGTCAACGAGATCCACCTTAGTGCAAGG	ACGTTGGAAGCTACTCAGGTTCCGCATAGCATCACTAGGCCAGTCTGCCTATAGTGAGTC	TCCGCATAGCATCACTAGGCCA	TOP	[A/G]	CGTTGATGACATGGACGGTGTTGCGTACACCAGCAACAACGAGATCCACCTTAGTGCAAG[A/G]TACGTTGGAAGCTACTCAGGTGACGTGAAGACAGAAGTGAGTGGCGTGTTGTACCATGAG
SNP297	HP011506	DurSNP_c11518	ACTTCGTCAGTAACGGACGCCTTGGTGCAAGCTCCTCCTGA	GAGTCGAGGTCATATCGTGCCTTGGTGCAAGCTCCTCCTGG	CAAATTCTAGAGCTTCTTCTACTTTACAGGAATAGTCGTCGTCGCATCGTCTGCCTATAGTGAGTC	ACAGGAATAGTCGTCGTCGCATC	TOP	[A/G]	GTTTTCCTCCCCCCTTGGTGCAAGCTCCTCCTG[A/G]GCAAATTCTAGAGCTTCTTCTACTTTCCCGTTTCGRATTAGTTCTATCAGCCGTTGCTGT
SNP298	HP001160	DurSNP_c1161	ACTTCGTCAGTAACGGACGCGGCCACAGCCTTTCTAATGATA	GAGTCGAGGTCATATCGTGCGGCCACAGCCTTTCTAATGATG	GTCTTTCCCTTCCATCGATTCTCATAGGGCCGGACTGTGAGGTCTGCCTATAGTGAGTC	TCTCATAGGGCCGGACTGTGAG	TOP	[A/G]	AAGCCTACCAGCAAAAGGGTAATAAAACACAAGTGCTTCGGCCACAGCCTTTCTAATGAT[A/G]AGGGCAGGGTCTTTCCCTTCCATCGATGGATCACTGCGATAAAATTGTATCACTGGAATT
SNP299	HP001164	DurSNP_c1165	ACTTCGTCAGTAACGGACCAACAGAAAGAGGGTATTTTCTGGCTATA	GAGTCGAGGTCATATCGTCAACAGAAAGAGGGTATTTTCTGGCTATG	GAACAGAATTGATAACCTCATCAACAAGCGCACCTACTTCAGTCGGTCTGCCTATAGTGAGTC	ACAAGCGCACCTACTTCAGTCG	TOP	[A/G]	TATCATAGAACCAAGTCCTTGTTGTTGGTCAACAACAGAAAGAGGGTATTTTCTGGCTAT[A/G]AGAACAGAATTGATAACCTCATCAGTAGGGTGGAACACAGAGAGAACCTCAAAGCCTCTA
SNP300	HP011680	DurSNP_c11692	ACTTCGTCAGTAACGGACGGCAGGTGCACCTTCTGGTGCA	GAGTCGAGGTCATATCGTGGCAGGTGCACCTTCTGGTGCC	GCTTCCCATCTTTAGATGCTATAGCACTCGGACGGGGTCGTTGTCTGCCTATAGTGAGTC	ATAGCACTCGGACGGGGTCGTT	TOP	[A/C]	TGCAGTGCCATTATTGGTGGCAGCATCNTTCGGTTGCGATGCAGGTGCACCTTCTGGTGC[A/C]GGCTTCCCATCTTTAGATGCTGTTTCTTTTGCATCCTTGCCATCTTTGGGGCCTTTGGCA
SNP301	HP011690	DurSNP_c11702	ACTTCGTCAGTAACGGACCTGTATTTCATGGGCATCCCATTA	GAGTCGAGGTCATATCGTCTGTATTTCATGGGCATCCCATTG	CATCAAGAACTCTATAGCAAGGCAATGTCCTACTGGGTTGCCGCAGTCTGCCTATAGTGAGTC	AATGTCCTACTGGGTTGCCGCA	TOP	[A/G]	CTGTACATAGTTGCTGTATTTCATGGGCATCCCATT[A/G]TCATCAAGAACTCTATAGCAAGGCACCCTTYTCTGAATAGACTCGGAAATGAATCTCATC
SNP302	HP011764	DurSNP_c11776	ACTTCGTCAGTAACGGACAACTCCATTGCAGTTCTCAAACTTGT	GAGTCGAGGTCATATCGTAACTCCATTGCAGTTCTCAAACTTGC	CAACTCTGACTCTATAGTCTTGGCACGCAGAAACCGTTGCCAGTGTGTCTGCCTATAGTGAGTC	ACGCAGAAACCGTTGCCAGTGT	BOT	[T/C]	ATTTCCCCGAGCCTCCAGCTGAGGAAGTAGAGATTGCCAAGACTATAGAGTCAGAGTTGC[A/G]CAAGTTTGAGAACTGCAATGGAGTTTCAGATTCACTAGATGGCCTCAAAATCAATGGTGA
SNP303	HP011847	DurSNP_c11859	ACTTCGTCAGTAACGGACCAGTTCTTGATTCCTTTCGTGCCA	GAGTCGAGGTCATATCGTCAGTTCTTGATTCCTTTCGTGCCG	TAATTGTCTTTCAGCTTCCTGACTCCTCTTCATGCAAGACCGGAGTCTGCCTATAGTGAGTC	CTCCTCTTCATGCAAGACCGGA	TOP	[A/G]	TCCATTNTTGTTTGGTGCACTGCTTACATTGCTGTTGCAGTTCTTGATTCCTTTCGTGCC[A/G]TTAATTGTCTTTCAGCTTCCTGAGCTTCAGAGAGGTCAGGGGAGATTGCTCGGGATTCGA
SNP304	HP011934	DurSNP_c11946	ACTTCGTCAGTAACGGACGAAAGGTTAAGGAAGTGGGAGAGGAAC	GAGTCGAGGTCATATCGTGAAAGGTTAAGGAAGTGGGAGAGGAAG	CCAACTCATCAACCTCAGTAGAGATTTCGTCGGTGGAAGCCAGAGTCTGCCTATAGTGAGTC	GATTTCGTCGGTGGAAGCCAGA	TOP	[C/G]	GATGTAAATAAGCTGAGGCCCCATTTATTGAAATCAAAGGTTAAGGAAGTGGGAGAGGAA[C/G]ACCAACTCATCAACCTCAGTAGAAAGGACATAAATGRAATTTTAGCCTAAGTTAGTCACT
SNP305	HP001200	DurSNP_c1201	ACTTCGTCAGTAACGGACCAGAGCGTTGAGAGTATGGGTGAA	GAGTCGAGGTCATATCGTCAGAGCGTTGAGAGTATGGGTGAG	AAATGGAAGGGAGTTGGTATTATGCCAGGTCGGAACTTGGTCTGTCTGCCTATAGTGAGTC	ATGCCAGGTCGGAACTTGGTCT	TOP	[A/G]	GAATAAACGAGGGGAAACGCGTGTCGTGCGTGGCGTGCAGAGCGTTGAGAGTATGGGTGA[A/G]AAAATGGAAGGGAGTTGGTATTCCGTATAAGGTGGGTGCTGCGACGTCGTTTTGGTTGGG
SNP306	HP012000	DurSNP_c12012	ACTTCGTCAGTAACGGACGCACTCAGTCCACCATGACTTGAC	GAGTCGAGGTCATATCGTGCACTCAGTCCACCATGACTTGAG	ATGTCTCAGATTTGTCTTCAAATTGCTTAATCTCGTGAGGGTAGGAACGTCTGCCTATAGTGAGTC	GCTTAATCTCGTGAGGGTAGGAAC	TOP	[C/G]	CAATTTCGGCAACTGNGGGACAGGGACAGCTCCAGCNGCACTCAGTCCACCATGACTTGA[C/G]GATGTCTCAGATTTGTCTTCAAATTTGAGGAAGTGCCCCACCTGGGTTGCAGCCAAGTGT
SNP307	HP001205	DurSNP_c1206	ACTTCGTCAGTAACGGACGTCAAAATAACGGAATATTGACTTTATGGA	GAGTCGAGGTCATATCGTGTCAAAATAACGGAATATTGACTTTATGGG	AATGAATAATGATAATGAGTAGTTGATTATCTCCACACCACGAGGCGTGTCTGCCTATAGTGAGTC	TTATCTCCACACCACGAGGCGT	TOP	[A/G]	GTTACGTAAATGTAAGGAAGTATCGTGTGCGTTCAAAATAACGGAATATTGACTTTATGG[A/G]TAATGAATAATGATAATGAGTAGTTGATAAATTGGTTACGGTTTGCCAGTAGTGATAGCT
SNP308	HP012064	DurSNP_c12076	ACTTCGTCAGTAACGGACTGATGATGAACTTGGATTGAAGCAA	GAGTCGAGGTCATATCGTTGATGATGAACTTGGATTGAAGCAG	TAGATTCTGCCACTTTACCTGTACTCTAACTGAAAACGACGTGGCGTCTGCCTATAGTGAGTC	TACTCTAACTGAAAACGACGTGGC	TOP	[A/G]	CATTAACTCCAAGATATCCAAGAACAAGTTGGGCCATGATGATGAACTTGGATTGAAGCA[A/G]TTAGATTCTGCCACTTTACCTGCCAAATCTGGAAGCCTTATTGGGTCAGGAAACTACTTT
SNP310	HP001211	DurSNP_c1212	ACTTCGTCAGTAACGGACGGGGCCTTGATGGTAGTGATGGTT	GAGTCGAGGTCATATCGTGGGGCCTTGATGGTAGTGATGGTG	CCATGGATGATTGTATTTTAGATCGCGAGTAACTCAGACCTTCGTGTCTGCCTATAGTGAGTC	CGCGAGTAACTCAGACCTTCGT	BOT	[T/G]	CACCTCTCACTCACCCTTCGTTCTACTCATTTCCAGATCTAAAATACAATCATCCATGGC[A/C]ACCATCACTACCATCAAGGCCCGCCAGATCTTCGACAGCCGTGGTAATCCCACCGTCGAG
SNP311	HP001215	DurSNP_c1216	ACTTCGTCAGTAACGGACAGAACCCACCGTCGGTGCCA	GAGTCGAGGTCATATCGTAGAACCCACCGTCGGTGCCG	GGAAGGAGATCCTTCAGAGCGCTCAGGTAAACCCGATAAGTCGGTCTGCCTATAGTGAGTC	GCTCAGGTAAACCCGATAAGTCG	TOP	[A/G]	CTATAACCAGTACAANAGCATCGAACCGTGGCTGAAGAGGAAGAACCCACCGTCGGTGCC[A/G]GGGAAGGAGATCCTTCAGAGCAAGAAGGACCGCTCCAAGCTTGATGGGATGTATGAGTGT
SNP312	HP001216	DurSNP_c1217	ACTTCGTCAGTAACGGACGTGTAATCAGCCCCACAAAGAGAAAAT	GAGTCGAGGTCATATCGTGTGTAATCAGCCCCACAAAGAGAAAAC	ATAATGGGGACGAGATTAGAAATCGCGTATCCAATTCCAAGCGTCGTCTGCCTATAGTGAGTC	CGCGTATCCAATTCCAAGCGTC	BOT	[T/C]	ATTTGCCATTTGCTATTTGCCCTTTATATTCATATAATTTCTAATCTCGTCCCCATTATC[A/G]TTTTCTCTTTGTGGGGCTGATTACAATGTCTTCACTTTTAGATGATTTACAATTAGCTAT
SNP313	HP012167	DurSNP_c12179	ACTTCGTCAGTAACGGACGGCATCTTTTCCATGCAGCGTCA	GAGTCGAGGTCATATCGTGGCATCTTTTCCATGCAGCGTCG	ATATCGAATCCATATTAGAACTGTCTATACCGGCCTAAGCACTCGCAGTCTGCCTATAGTGAGTC	TATACCGGCCTAAGCACTCGCA	TOP	[A/G]	AGGAGACAGATTTGATGCAGGAGTAACAGGAAGAGAAGTGCATCTTTTCCATGCAGCGTC[A/G]GATATCGAATCCATATTAGAACTGTCCGCAGATGTCTTCGAGTCTGAATTAAGGAGGCAG
SNP314	HP012228	DurSNP_c12240	ACTTCGTCAGTAACGGACTGGGGACAATTTATTCCCCTCACTT	GAGTCGAGGTCATATCGTTGGGGACAATTTATTCCCCTCACTC	CTGGCATAAATAAGATACGAAATGACCGTTAGCCGGAGGTCGTATGTCTGCCTATAGTGAGTC	GACCGTTAGCCGGAGGTCGTAT	BOT	[T/C]	GGTGGAAATCCTGGTAGCTTTTTTCATTCAAACACCATTTCGTATCTTATTTATGCCAGT[A/G]AGTGAGGGGAATAAATTGTCCCCATTAGGGGGAGCAACGTTGATGAGCTAGGCAGGCGTG
SNP315	HP001224	DurSNP_c1225	ACTTCGTCAGTAACGGACGGGCGCTGACAAGAAGAGGAAGAAA	GAGTCGAGGTCATATCGTGGGCGCTGACAAGAAGAGGAAGAAG	CGAAGAAGAGCGTTGAAACTTATTACGCTCTCAGCCAGCACGAAGTCTGCCTATAGTGAGTC	TTACGCTCTCAGCCAGCACGAA	TOP	[A/G]	GAAGCCTCGTGCGGAGAAGAAGATCCCTAAGGAAGGCGGCGCTGACAAGAAGAGGAAGAA[A/G]GCGAAGAAGAGCGTTGAAACTTACAAGATCTACATATTCAAGGTATTGAAGCAGGTTCAT
SNP316	HP012244	DurSNP_c12256	ACTTCGTCAGTAACGGACGTTGGTCCGCTCCGCCGTCT	GAGTCGAGGTCATATCGTGTTGGTCCGCTCCGCCGTCG	GAATAAGTTCCAGCAAACCTTTAGGTTCTATATCCTCCGGCTTCAAGTCTGCCTATAGTGAGTC	AGGTTCTATATCCTCCGGCTTCAA	BOT	[T/G]	CATGGAAGAAGAGTCTAAGGGTGGCCGGAGCAGTAACAAAGGTTTGCTGGAACTTATTCG[A/C]GACGGCGGAGCGGACCAACTGCTCAACATTGGGGCATGTTTGGCTGTAGAAGTTACGCCT
SNP317	HP001225	DurSNP_c1226	ACTTCGTCAGTAACGGACGGAACTAAACCTGAGATGTTCACACTGT	GAGTCGAGGTCATATCGTGGAACTAAACCTGAGATGTTCACACTGA	GACAAGAGAAGAAAGGTAGGGTATTCACTATGACCGAGAACAGCGGGTCTGCCTATAGTGAGTC	TTCACTATGACCGAGAACAGCGG	BOT	[T/A]	TATCCTTCAGCTTGTTCTGTTGTGTCACTCTCTGCTTACCCTACCTTTCTTCTCTTGTCA[A/T]CAGTGTGAACATCTCAGGTTTAGTTCCCATCTTGTTGAGCTCAAAGCTCTTGTTCATCAT
SNP318	HP012280	DurSNP_c12292	ACTTCGTCAGTAACGGACGCCTCCTCACTCGACTGCATGCA	GAGTCGAGGTCATATCGTGCCTCCTCACTCGACTGCATGCG	CGTACCATACGTCAACATTACATTCCCAGCGGAGATAATCCCGTCGTCTGCCTATAGTGAGTC	TCCCAGCGGAGATAATCCCGTC	TOP	[A/G]	CCTTCTTCTTCCTTATCTTCTTACCTCCTTCTTCAACCTCCTCCTCACTCGACTGCATGC[A/G]CCGTACCATACGTCAACATTACATATTAATCATCGATCAGATCACACATATATAAATATT
SNP319	HP012287	DurSNP_c12299	ACTTCGTCAGTAACGGACGACGTCCCAGCGTCTTGTCGCA	GAGTCGAGGTCATATCGTGACGTCCCAGCGTCTTGTCGCC	GAAAGGAACTCAAGCATCTTGGGGCGTATCAAGCTGGTTGACCGTCTGCCTATAGTGAGTC	GGGCGTATCAAGCTGGTTGACC	TOP	[A/C]	TCACCTCCTCTAACAACCTCCTATCCTCTTCAGAGACTTCACGTCCCAGCGTCTTGTCGC[A/C]GCTGCCGTCTGGGGAAAGGAACTCAAGCATCTTGGGCTGGAATCTCCCTTTTGGAGGAGA
SNP320	HP012344	DurSNP_c12356	ACTTCGTCAGTAACGGACTTTCTCCCTTCCTCTCTTTGCAT	GAGTCGAGGTCATATCGTTTTCTCCCTTCCTCTCTTTGCAC	ATTTTCCTTCTACCATTTTGTTTCTTAGGCGCGAGTGTCAGACCAGTCTGCCTATAGTGAGTC	CTTAGGCGCGAGTGTCAGACCA	BOT	[T/C]	TGATTATTAGAACATTAATCGGTTTTGTGAATAATAAAACAAAATGGTAGAAGGAAAATG[A/G]TGCAAAGAGAGGAAGGGAGAAATAATGTGACAAGGTACACATTATAGTTGCTTTTCATTT
SNP321	HP012356	DurSNP_c12368	ACTTCGTCAGTAACGGACGTTGGCTGAGGAGCGAAATCTAAAA	GAGTCGAGGTCATATCGTGTTGGCTGAGGAGCGAAATCTAAAG	AAAATCCACCTCTTGTACCAGCATGAGCGGGTTCGTACCAGTCGTCTGCCTATAGTGAGTC	CATGAGCGGGTTCGTACCAGTC	TOP	[A/G]	TGCAAATNTATCGTTGCAAAGGCTGGAAGAATTATTCTTGGCTGAGGAGCGAAATCTAAA[A/G]CAAAATCCACCTCTTGTACCAGGACTTNCAGCCATATCAATAAAAAATGGAAACTTTTCA
SNP322	HP012363	DurSNP_c12375	ACTTCGTCAGTAACGGACCTTTCTACACACCGATGCATCTGTT	GAGTCGAGGTCATATCGTCTTTCTACACACCGATGCATCTGTC	TGTTCACACCAAGGAGTTAAAATCTGTTGCTCGAAAGGACTCCCGGTCTGCCTATAGTGAGTC	CTGTTGCTCGAAAGGACTCCCG	BOT	[T/C]	ATGTTTATTGTACATAAAAGATTTAGAGGTTTTGAAATTTTAACTCCTTGGTGTGAACAG[A/G]ACAGATGCATCGGTGTGTAGAAAGTTTAACTTTGCCTCATTTTATAGTGATGAAAATTGA
SNP323	HP012387	DurSNP_c12399	ACTTCGTCAGTAACGGACGCAACGTTAGCAGTTGGACAAACAAAT	GAGTCGAGGTCATATCGTGCAACGTTAGCAGTTGGACAAACAAAC	GTACTGAGAATTCTTTTGAAGAAGCGCACTGCGCCAACCTTAGTGGGGTCTGCCTATAGTGAGTC	GCACTGCGCCAACCTTAGTGGG	BOT	[T/C]	GTCACGGTCCATGTATTCAGCTCCAAGGGATGAAGCTTCTTCAAAAGAATTCTCAGTACG[A/G]TTTGTTTGTCCAACTGCTAACGTTGGAGGGGTGATAGGAAAAGGTGGTGCTATAATAAAT
SNP324	HP012427	DurSNP_c12439	ACTTCGTCAGTAACGGACCAGTGCAGCATTTGCACGGAT	GAGTCGAGGTCATATCGTCAGTGCAGCATTTGCACGGAC	CGGGATTCAAGGTCACTGCCTCAATCTTATTCGGCAGTGTGAGTCTGCCTATAGTGAGTC	CCTCAATCTTATTCGGCAGTGTGA	BOT	[T/C]	AAGCATTTGGTCGAATTTCGGGTCCTTTTGGTTCAAGTCTGCAGTGACCTTGAATCCCGC[A/G]TCCGTGCAAATGCTGCACTGCGTTTGGCCATTCATGTCGCCACTGCAAGAAGTGTCCAGT
SNP325	HP012453	DurSNP_c12465	ACTTCGTCAGTAACGGACCAATCTTGCATACCCAGCCAACA	GAGTCGAGGTCATATCGTCAATCTTGCATACCCAGCCAACC	CCATTAAAACCCCAACCAACGACCAACCCGAGTGTTCGCTATGTCTGCCTATAGTGAGTC	GACCAACCCGAGTGTTCGCTAT	TOP	[A/C]	GCATCATTNCGTCGCGAATCCCTAACTTCCCTCTCTCGCAATCTTGCATACCCAGCCAAC[A/C]TCCATTAAAACCCCAACCAACTCCTCCCTCCTCCACCGCCTCTCCCCGTTCCGTTTCCCG
SNP326	HP012460	DurSNP_c12472	ACTTCGTCAGTAACGGACGCGTTGTGAATGATGCATTGTTTTGA	GAGTCGAGGTCATATCGTGCGTTGTGAATGATGCATTGTTTTGG	TGTATATTGATGCATCAAATGGCCGTTACGCACCTTTATCCGTAGGTCTGCCTATAGTGAGTC	CCGTTACGCACCTTTATCCGTAG	TOP	[A/G]	CAAGAACCTTAGGTTCTGTGCTGAGGAATCAAGAACCGTTGTGAATGATGCATTGTTTTG[A/G]GTGTATATTGATGCATCAAATGGGAATGATTTGTCCGAATTCACGTGTAAGCAGCGTACA
SNP327	HP012504	DurSNP_c12516	ACTTCGTCAGTAACGGACGGAACCCTGTCTGTTCTGCTGGT	GAGTCGAGGTCATATCGTGGAACCCTGTCTGTTCTGCTGGC	GACTTGCAGTTCTCAGGGTTGCAATCGCCGAGCTTCAGGATCGTCTGCCTATAGTGAGTC	GCAATCGCCGAGCTTCAGGATC	BOT	[T/C]	AACATCAGCACAATGAGCCTGACGCTTCTCCTGATCAAGAACCCTGAGAACTGCAAGTCC[A/G]CCAGCAGAACAGACAGGGTTCCCACCAAAAGTGTTAAACTGAATCTTTTGATTCATCACA
SNP328	HP001251	DurSNP_c1253	ACTTCGTCAGTAACGGACGAAAATTTGACCAGCCAGCTTCAA	GAGTCGAGGTCATATCGTGAAAATTTGACCAGCCAGCTTCAG	TAAAACAGACTTTGCTAGATCTTTTAATCGTCTATGCCGAGGTACGTCGTCTGCCTATAGTGAGTC	AATCGTCTATGCCGAGGTACGTC	TOP	[A/G]	CAGAAAATTTGACCAGCCAGCTTCA[A/G]CTAAAACAGACTTTGCTAGATCTTTTGGAGAAATGATCTGATAATTTACAGAATCCTTCA
SNP329	HP001254	DurSNP_c1256	ACTTCGTCAGTAACGGACAGCACCATAGAACTGTGAACAATCATG	GAGTCGAGGTCATATCGTAGCACCATAGAACTGTGAACAATCATC	TAGGAACGTTAACATTTCTGGAGTTGAATCAGCTCACGTTCGGGGTCTGCCTATAGTGAGTC	GTTGAATCAGCTCACGTTCGGG	BOT	[G/C]	TGATATAAATATTACTTATCATGTATTATTCTCAGTGTCCAGAAATGTTAACGTTCCTAA[C/G]ATGATTGTTCACAGTTCTATGGTGCTTGGGAACCGTAACAGTAAGAACCCCTTTATCCAT
SNP330	HP001256	DurSNP_c1258	ACTTCGTCAGTAACGGACGCATATGTGGCAAGCCTCAGAGAGAA	GAGTCGAGGTCATATCGTGCATATGTGGCAAGCCTCAGAGAGAG	TTGCCTACAATGATCTATTTCTGGTCCAGGACGGTAGATGGCTCAGTCTGCCTATAGTGAGTC	GTCCAGGACGGTAGATGGCTCA	TOP	[A/G]	ATAGGCACATAGCTTTCTCCCAAATAGAAACTTCCTCATATGTGGCAAGCCTCAGAGAGA[A/G]ATTGCCTACAATGATCTATTTCTGCAATGCCTTACAAACAAACAAAACATCATTTCAACA
SNP331	HP012586	DurSNP_c12598	ACTTCGTCAGTAACGGACACATGGAAGGAAAAAGGAAAGTCTCA	GAGTCGAGGTCATATCGTACATGGAAGGAAAAAGGAAAGTCTCG	TTATCAATCATCTGGAACGTCCCGACAAGCCGTATGTGCTGGAGTCTGCCTATAGTGAGTC	CCGACAAGCCGTATGTGCTGGA	TOP	[A/G]	AGGGGCAGAGGAAGAGGCAGAAGTTTGGCAGTAAAACATGGAAGGAAAAAGGAAAGTCTC[A/G]TTTATCAATCATCTGGAACGTCATCTTCCAGTAGTGACACTGATGATCATGTTGATATG
SNP332	HP012598	DurSNP_c12610	ACTTCGTCAGTAACGGACCCTTGTAAAGAAAAAGTGGCAGTGGTAG	GAGTCGAGGTCATATCGTCCTTGTAAAGAAAAAGTGGCAGTGGTAC	TCAACAACTTGGATCCATCTTCAAACTTACATGCCTGACGATGGGGTCTGCCTATAGTGAGTC	CAAACTTACATGCCTGACGATGGG	BOT	[G/C]	AGGAGGATGTAAGTGGGGGAAGCAAGAATCAATCTTAAAAGATGGATCCAAGTTGTTGAT[C/G]TACCACTGCCACTTTTTCTTTACAAGGTAAATAATGCGAGGCTGGATTTCAGGTTACATA
SNP333	HP012637	DurSNP_c12649	ACTTCGTCAGTAACGGACTGAGATTCTTTTTCCAAGAACCAAGAA	GAGTCGAGGTCATATCGTTGAGATTCTTTTTCCAAGAACCAAGAC	TATAAGGAGACACCCAATATACCTTATAGCGTGGGGCCATTGAGCAGTCTGCCTATAGTGAGTC	TATAGCGTGGGGCCATTGAGCA	TOP	[A/C]	GAATATAAATATATTCTTCTAATTATGGTAAAGATGAGATTCTTTTTCCAAGAACCAAGA[A/C]CTATAAGGAGACACCCAATATACCTCAGAATCCAAAACAAGAAATCAAATATTTAAGAAT
SNP334	HP012680	DurSNP_c12692	ACTTCGTCAGTAACGGACGGGCGGAGAGGGGGAGATCAT	GAGTCGAGGTCATATCGTGGGCGGAGAGGGGGAGATCAC	GGGATAAGGAAATGAGTTTTGTGATCTGGAGGTTGGACCCCGATGTCTGCCTATAGTGAGTC	GATCTGGAGGTTGGACCCCGAT	BOT	[T/C]	AGCCGATGTTGGCGTAAGCGGCTCGCCGTTCTCATCCACAAAACTCATTTCCTTATCCCT[A/G]TGATCTCCCCCTCTCCGCCGCGACTGCATCGCTATCATATGCTGCTGCTGCACCTGAACC
SNP335	HP012698	DurSNP_c12710	ACTTCGTCAGTAACGGACGAGGGTATAGCAGAGTCAGAAAGCCT	GAGTCGAGGTCATATCGTGAGGGTATAGCAGAGTCAGAAAGCCC	TTAAGCATGTTAGAGCTAAAATATTTCCAACTATTGGGGTTTGACGAGATGTCTGCCTATAGTGAGTC	CCAACTATTGGGGTTTGACGAGAT	BOT	[T/C]	CAGAGAGAAAATATCTCAGAATGTTCTCATTGCAAATATTTTAGCTCTAACATGCTTAAA[A/G]GGCTTTCTGACTCTGCTATACCCTCCTCAAATATCATTACAGAGCTTCATTACATTATAT
SNP336	HP012732	DurSNP_c12744	ACTTCGTCAGTAACGGACGCGCATTTCCATAACCTGCATGAT	GAGTCGAGGTCATATCGTGCGCATTTCCATAACCTGCATGAC	AAATTTCTCCAATGATTTTACGGAGTCAAGTCCGACATGAGTATCGGTCTGCCTATAGTGAGTC	GAGTCAAGTCCGACATGAGTATCG	BOT	[T/C]	TGCAGTGGCAGTCATTGAAAGCACGCCAGATGGCCAGCGTAAAATCATTGGAGAAATTTC[A/G]TCATGCAGGTTATGGAAATGCGACTACCTAGCCGCAGCATGGGCTCTAGCCAATCTCTCA
SNP337	HP001280	DurSNP_c1282	ACTTCGTCAGTAACGGACCGTGACAAAGTAACATTAGACGCCTCT	GAGTCGAGGTCATATCGTCGTGACAAAGTAACATTAGACGCCTCA	CCAATAGGATTAATAGCTTGCTTACCAGTGCGGTCCCTCTAGCAAGTCTGCCTATAGTGAGTC	ACCAGTGCGGTCCCTCTAGCAA	BOT	[T/A]	CTTGGAAAGCAAGCTATTAATCCTATTGGT[A/T]GAGGCGTCTAATGTTACTTTGTCACGTTTTGTTCCAG
SNP338	HP001284	DurSNP_c1286	ACTTCGTCAGTAACGGACCACCTTTCACAATGCACACACCTA	GAGTCGAGGTCATATCGTCACCTTTCACAATGCACACACCTG	CATTGGTAACGCTATGTATCTAACAAGTTCCACCGTCGTTTGTCAGCGTCTGCCTATAGTGAGTC	AAGTTCCACCGTCGTTTGTCAGC	TOP	[A/G]	TATAATGGATCATGGTTTATCAACCCAAAATGAATTGCACCTTTCACAATGCACACACCT[A/G]ACATTGGTAACGCTATGTATCTAACCACAAGTATCCCTAACAAAAGTGGAACCTTCATTC
SNP339	HP012869	DurSNP_c12881	ACTTCGTCAGTAACGGACAGAGTTGGAGCCTGCGTATGCA	GAGTCGAGGTCATATCGTAGAGTTGGAGCCTGCGTATGCG	AGGAATACAGCAAGATTAGAAACAAGACGCGATTGCCGGTAGAGTCGTCTGCCTATAGTGAGTC	AGACGCGATTGCCGGTAGAGTC	TOP	[A/G]	GGAGGCGGTTACTTACGGCGTAATCATGAATTCCTTTCAAGAGTTGGAGCCTGCGTATGC[A/G]AAGGAATACAGCAAGATTAGAAACAACAAAGTCTGGTGTATTGGCCCTGTTTCACTAAGC
SNP340	HP001287	DurSNP_c1289	ACTTCGTCAGTAACGGACTGTGGATGATCCGAATAATTTTTTCT	GAGTCGAGGTCATATCGTTGTGGATGATCCGAATAATTTTTTCG	AGTGTCATCAGATTTTTGTCACTCGCGTTGTAGCAGATGGACGAAGTCTGCCTATAGTGAGTC	CGCGTTGTAGCAGATGGACGAA	BOT	[T/G]	CGGGATCCCCAGTGACAAAAATCTGATGACACTG[A/C]GAAAAAATTATTCGGATCATCCACATANTTGGAAAGTAACTGTCCATATACAGCTTCATT
SNP341	HP012891	DurSNP_c12903	ACTTCGTCAGTAACGGACGTGATGATGCGAATTGAATGGTGT	GAGTCGAGGTCATATCGTGTGATGATGCGAATTGAATGGTGG	GATGAGGGAGATGGAAAGAATTGTAGCCCTACGCGACGGTTGAGTCTGCCTATAGTGAGTC	TGTAGCCCTACGCGACGGTTGA	BOT	[T/G]	TTCCTCTAATTTCGNATTTCTTCCTCACTATATAACTCATTCTTTCCATCTCCCTCATCA[A/C]CACCATTCAATTCGCATCATCACTGACACACTCTGCGTTCACTCTCATCCACTTAATTAG
SNP342	HP001292	DurSNP_c1294	ACTTCGTCAGTAACGGACGGGTAGTTGCACACAAAAATGAGGAAG	GAGTCGAGGTCATATCGTGGGTAGTTGCACACAAAAATGAGGAAC	TCTTTTGTATCGCAGTTATTTGACCGAGGGAGGTACAAACTGTTAGGTCTGCCTATAGTGAGTC	ACCGAGGGAGGTACAAACTGTTAG	BOT	[G/C]	TCTGCAAAAATCAGTAACATTCTACACTCAAGTAAAGCAAATAACTGCGATACAAAAGAT[C/G]TTCCTCATTTTTGTGTGCAACTACCGGCAGTCATGTAATCAAGTAAAATCTCTTAGCCGT
SNP343	HP012979	DurSNP_c12991	ACTTCGTCAGTAACGGACATGGAGCAGCAGCGCATCGT	GAGTCGAGGTCATATCGTATGGAGCAGCAGCGCATCGC	TCCGAAGACAGTAGTAACAGTATCGGCAACCGGCTTATAGGTCTCTGTCTGCCTATAGTGAGTC	GGCAACCGGCTTATAGGTCTCT	BOT	[T/C]	AACCATTCCTTTTGTTGCAATTCCTTGTCAGCATAGATACTGTTACTACTGTCTTCGGAC[A/G]CGATGCGCTGCTGCTCCATCATATAGGTGTTCGAGGTGCAGTGAGCCAGTTAGTGCNATG
SNP344	HP012992	DurSNP_c13004	ACTTCGTCAGTAACGGACTCTCCTCTTCAAGTTTTGATACCCCT	GAGTCGAGGTCATATCGTTCTCCTCTTCAAGTTTTGATACCCCA	TAAATATCCACATAACCCACATGATAGTCCGAAGGAATGCTGACAGGGTCTGCCTATAGTGAGTC	ATAGTCCGAAGGAATGCTGACAGG	BOT	[T/A]	TATATATCATCAAACCCTATCTAACAAAGTAACAAGCATGTGGGTTATGTGGATATTTAT[A/T]GGGGTATCAAAACTTGAAGAGGAGATTATTCTATTTAGACCTAGAACACACTCGACCCCG
SNP345	HP001299	DurSNP_c1301	ACTTCGTCAGTAACGGACGGGAGTTAGGAGGCTGTTCTTTGAATTCT	GAGTCGAGGTCATATCGTGGGAGTTAGGAGGCTGTTCTTTGAATTCC	AGTTTTATAGTGCCAGTAAATCTTTTAAGCTAGGGGCAACGCTGCTAGTCTGCCTATAGTGAGTC	TAAGCTAGGGGCAACGCTGCTA	BOT	[T/C]	ATGACTCAACAGAGCAATGGCATTAAGAAATCATAAAGATTTACTGGCACTATAAAACTC[A/G]GAATTCAAAGAACAGCCTCCTAACTCCAGTTATTCTATTTAAACCAAAATCCGAAAGATT
SNP346	HP013007	DurSNP_c13019	ACTTCGTCAGTAACGGACGTGTTTGATCCATTTGGAGGTTTCATC	GAGTCGAGGTCATATCGTGTGTTTGATCCATTTGGAGGTTTCATG	CAAAGTTTGTTACCAACTTTGCCACGAACCGACGCCATTTGACTGTCTGCCTATAGTGAGTC	CACGAACCGACGCCATTTGACT	TOP	[C/G]	GCTGAATTGGCCTCCTTTTTCAGTGACATCAATCTTGTTTGATCCATTTGGAGGTTTCAT[C/G]TCAAAGTTTGTTACCAACTTTGCAATGATCAAAGCCAGAATTGGCATTGCNAGAATGATC
SNP347	HP013061	DurSNP_c13073	ACTTCGTCAGTAACGGACGCATCTCGCAGGAACAGATCCAA	GAGTCGAGGTCATATCGTGCATCTCGCAGGAACAGATCCAC	AAGGAGAATGATCCTCCTCCTCTTGAGGTGGAAACGGACAGCGTCTGCCTATAGTGAGTC	TCTTGAGGTGGAAACGGACAGC	TOP	[A/C]	CTTCACCTTCACCTTCCTCAACCGCCAAAAAACCCAGGCCATCTCGCAGGAACAGATCCA[A/C]CAAGGAGAATGATCCTCCTCCCGAACACCACAATGCCCGATTCAAAAGCCTCTTGCCTCC
SNP348	HP001308	DurSNP_c1310	ACTTCGTCAGTAACGGACGGAGGCACTTGAGCCTGCTGACT	GAGTCGAGGTCATATCGTGGAGGCACTTGAGCCTGCTGACC	AAGTGACAGGAACATGATTGTTTAATCTGATCTCGGAGAGTTGGCAGTCTGCCTATAGTGAGTC	TAATCTGATCTCGGAGAGTTGGCA	BOT	[T/C]	CCAATGTGGTGAAACCGGTGCCGCCACCGACATCAACAACAATCATGTTCCTGTCACTTA[A/G]GTCAGCAGGCTCAAGTGCCTCATCTCTCATGTCCTCAGTCCAATGGCCAGGGTTTATGAC
SNP349	HP013088	DurSNP_c13100	ACTTCGTCAGTAACGGACGGCTTAACCACTTTCATTCTGAAGCCT	GAGTCGAGGTCATATCGTGGCTTAACCACTTTCATTCTGAAGCCG	TAAGTAGGTATCGCAAATAAATGACTGGATGGCCGTATTGCACACTGTCTGCCTATAGTGAGTC	CTGGATGGCCGTATTGCACACT	BOT	[T/G]	ACTGAGGAGTTTGGTCTCACTATGCCAAGGGCCAATCATTTATTTGCGATACCTACTTAT[A/C]GGCTTCAGAATGAAAGTGGTTAAGCAGTTGACAGTTGCCATAATTCTGTTGCTATTGTGG
SNP350	HP013134	DurSNP_c13146	ACTTCGTCAGTAACGGACAACTTGCTTCGGCATCTTCATAACT	GAGTCGAGGTCATATCGTAACTTGCTTCGGCATCTTCATAACC	GTTGAGACTCGGCAACATTCCCGTTCGCCTAAGAGATGACCAGTCTGCCTATAGTGAGTC	CCGTTCGCCTAAGAGATGACCA	BOT	[T/C]	AAATGTCATCTCGGCCACCAAGGCNTACTCGGATTCCGAGAATGTTGCCGAGTCTCAACC[A/G]GTTATGAAGATGCCGAAGCAAGTTTCCGGGGAGCCCAAGAAGAAGAAGAAAATCAAGGTG
SNP351	HP013148	DurSNP_c13160	ACTTCGTCAGTAACGGACAGGCGAGGATCTGGCAGCAA	GAGTCGAGGTCATATCGTAGGCGAGGATCTGGCAGCAG	TAATCGCCAACTACATCCTTCCGCTGAGAACCCGTTGAGAGTAGTCTGCCTATAGTGAGTC	CGCTGAGAACCCGTTGAGAGTA	TOP	[A/G]	ATTGCATGCAGTGATCTCAACCCAGAGGCGAGGATCTGGCAGCA[A/G]ATAATCGCCAACTACATCCTTCNGAGCATGCATGCCACGCACATCAGGGTCNGTNGGCAG
SNP352	HP001315	DurSNP_c1317	ACTTCGTCAGTAACGGACGCACCCTCCATTTTCATCTTCAGACT	GAGTCGAGGTCATATCGTGCACCCTCCATTTTCATCTTCAGACA	TACTACTACTATGATGCTGCTTGGGATTCAATGGGCCGGGTAACGTGTCTGCCTATAGTGAGTC	GATTCAATGGGCCGGGTAACGT	BOT	[T/A]	ACTCTTGTTTTCTGCATGTCCATCCATTGGCCACTCCAAGCAGCATCATAGTAGTAGTAG[A/T]GTCTGAAGATGAAAATGGAGGGTGATCTGAAGCAGAAGCTGCTGCTGCCTTCTTCAGGAG
SNP353	HP013188	DurSNP_c13200	ACTTCGTCAGTAACGGACGGTCCTTGGCGGTGAGAACCACG	GAGTCGAGGTCATATCGTGGTCCTTGGCGGTGAGAACCACC	CGGAGAGTTCGTTACTCTGAGACTGCCAGTGCTGCGATCTACGGTCTGCCTATAGTGAGTC	ACTGCCAGTGCTGCGATCTACG	BOT	[G/C]	GGANCTAATGGCCTTGGCTTCCAAGTTCAACGCTCAGAGTAACGAACTCTCCGCCATCAC[C/G]GTGGTTCTCACCGCCAAGGACGTTGCCGTCGAGGGATTCTGTATGAGGTGCGGAACTCAC
SNP354	HP013194	DurSNP_c13206	ACTTCGTCAGTAACGGACTTCAGTCTCCATGCCCTTCTGTAA	GAGTCGAGGTCATATCGTTTCAGTCTCCATGCCCTTCTGTAT	GATTTAGTATTATATGTTGTAACGTGCTGCCCTATTGCTACTATACGTGGCGTCTGCCTATAGTGAGTC	TGCCCTATTGCTACTATACGTGGC	TOP	[A/T]	GATGTAATCATGTAACTTAATTTGCCCTATTTAATCATTCAGTCTCCATGCCCTTCTGTA[A/T]AGATTTAGTATTATATGTTGTAACGTGCAAATTTGAAGCATTTATTTATTTGAANGAAAA
SNP355	HP013227	DurSNP_c13239	ACTTCGTCAGTAACGGACATCCGTCGTTGGCGAGATTGAT	GAGTCGAGGTCATATCGTATCCGTCGTTGGCGAGATTGAC	GAGGAAGGAAGAGGAACAGTGCGAAACGGTTCATTCGTCACGCGTCTGCCTATAGTGAGTC	CGAAACGGTTCATTCGTCACGC	BOT	[T/C]	ATCGATCTCGTTGGCACTGTTTTTGGAGTGGCGCCGCCCACTGTTCCTCTTCCTTCCTCC[A/G]TCAATCTCGCCAACGACGGATTCATCTGTAAGAAGCCAACTGGTCAAGGAAAGAATGTGA
SNP356	HP001324	DurSNP_c1326	ACTTCGTCAGTAACGGACATCCCGAAGATGAAAGCGAAGAA	GAGTCGAGGTCATATCGTATCCCGAAGATGAAAGCGAAGAC	ACACAGTTAAACACAGAGATGGAACCGATAGTCACGATCTGTGGCGTCTGCCTATAGTGAGTC	ACCGATAGTCACGATCTGTGGC	TOP	[A/C]	CGAAGACGATGTCGTTTCTGTATCCTCNTCTAATTCCGATCCCGAAGATGAAAGCGAAGA[A/C]GACACAGTTAAACACAGAGATGGAGAATATTTCCGTGTTAGAGGCTCAAGCAACGATGAC
SNP357	HP013343	DurSNP_c13355	ACTTCGTCAGTAACGGACGCTTGATCCTCAACGGCTCTTGCA	GAGTCGAGGTCATATCGTGCTTGATCCTCAACGGCTCTTGCC	GCCCAAAGTTTGAAACTTTAGAGGCGATAGGCTGTACGAATCGGTCTGCCTATAGTGAGTC	AGGCGATAGGCTGTACGAATCG	TOP	[A/C]	ATGCCTTGTCAATTGGAACCCTCCATTCCCATCATCACCTTGATCCTCAACGGCTCTTGC[A/C]AGCCCAAAGTTTGAAACTTTAGCCCTAAAATTACCATCCAATAGAATATTACCACTCTTC
SNP358	HP001339	DurSNP_c1341	ACTTCGTCAGTAACGGACGCCCACCATGAAACCATTTTATGCTT	GAGTCGAGGTCATATCGTGCCCACCATGAAACCATTTTATGCTC	TCTTACTTTCTTCCTCTTGCTTGGTCCCTTGACCAGACCCGAATTGTCTGCCTATAGTGAGTC	GTCCCTTGACCAGACCCGAATT	BOT	[T/C]	TTTCGGATGCTGAGTTCACCTTCTTACTTGCTACTACAAGCAAGAGGAAGAAAGTAAGAA[A/G]AGCATAAAATGGTTTCATGGTGGGAGGGAGAGTTATTTGAGTGAGGATTTTCAATATTAA
SNP359	HP001342	DurSNP_c1344	ACTTCGTCAGTAACGGACCATACACGCAGCCAAGGGTACCA	GAGTCGAGGTCATATCGTCATACACGCAGCCAAGGGTACCG	CAATTAATCCTCCCAAGAGAAACGCCACATTCGGTGGAACATACGTCTGCCTATAGTGAGTC	CGCCACATTCGGTGGAACATAC	TOP	[A/G]	CCGGTCAGCTCCAGCTAGAGCTTTGCTGATCTGAGGTGCATACACGCAGCCAAGGGTACC[A/G]ACAATTAATCCTCCCAAGAGAAAGCCACCGACAAAGATGCTAGCACCGCTGGGCCTTCCA
SNP360	HP001346	DurSNP_c1348	ACTTCGTCAGTAACGGACGACCACGCTTTGCTTCAACCATT	GAGTCGAGGTCATATCGTGACCACGCTTTGCTTCAACCATC	CTCTCTTCTCCTCAGCTTGCTCTTCATACGGATACAAGAGGAGCGGTCTGCCTATAGTGAGTC	CTTCATACGGATACAAGAGGAGCG	BOT	[T/C]	TGGCGAACAAATGAAGAACAAGATAGCATTGATTCACAAGCAAGCTGAGGAGAAGAGAGC[A/G]ATGGTTGAAGCAAAGCGTGGTGAGGAATTTCTCAAGGCTGAGGAAACCGCCGCTAAATAT
SNP361	HP013494	DurSNP_c13506	ACTTCGTCAGTAACGGACACGTTCGTGAAGTCATCTCATTCAA	GAGTCGAGGTCATATCGTACGTTCGTGAAGTCATCTCATTCAG	CAATATGTACATCGTTAACGAACTCGCGAAACTGGTCTATCCCGTAGTCTGCCTATAGTGAGTC	CGCGAAACTGGTCTATCCCGTA	TOP	[A/G]	ACTGAAATTTAAAACTTCAAACAAAAATTGTATCAAACGTTCGTGAAGTCATCTCATTCA[A/G]CCAATATGTACATCGTTAACGAACTCTCTCATGGCAAAAACTGCATAGATTTGCTGTANA
SNP362	HP001350	DurSNP_c1352	ACTTCGTCAGTAACGGACGCCATCAAACTTTTATCTATCATTCTGCAT	GAGTCGAGGTCATATCGTGCCATCAAACTTTTATCTATCATTCTGCAA	CACTCATATGACTAGACAAGTTCTGTTCGTCGGACCGTCCAACTTGAGTCTGCCTATAGTGAGTC	TTCGTCGGACCGTCCAACTTGA	BOT	[T/A]	TCTTAGCATTAAATATGNGATGGTGGTTTGTTTTCAGAACTTGTCTAGTCATATGAGTGA[A/T]TGCAGAATGATAGATAAAAGTTTGATGGATACCTAAAAATTGGTCA
SNP363	HP013534	DurSNP_c13546	ACTTCGTCAGTAACGGACGTGGATTACCAGAAACCACCCTCAGA	GAGTCGAGGTCATATCGTGTGGATTACCAGAAACCACCCTCAGC	GCTCGTAAGGATGTACCATCACTAGACGACGAACATTAGCCTGCGTCTGCCTATAGTGAGTC	CTAGACGACGAACATTAGCCTGC	TOP	[A/C]	ATATGCCTCTCTTTTAGTTAAATCGATGCCAGTTACTGGATTACCAGAAACCACCCTCAG[A/C]CGCTCGTAAGGATGTACCATCAAATTCTCCCCATCAATATTTCTATCTTTCTGAATGATA
SNP364	HP013540	DurSNP_c13552	ACTTCGTCAGTAACGGACTCATTCCCAGCAGGGTTTTCAGA	GAGTCGAGGTCATATCGTTCATTCCCAGCAGGGTTTTCAGG	TCCTGCTCAACTTGATTTGACCAACCGTTTCCGGGGTGAAGTGGTCTGCCTATAGTGAGTC	CAACCGTTTCCGGGGTGAAGTG	TOP	[A/G]	TGTTACCATCTTCTTGACATTCCATTGTTTCATCAACATCATTCCCAGCAGGGTTTTCAG[A/G]TTCCTGCTCAACTTGATTTGACGGTTCAGGTGCCATATCATCCTCCGGCGTACTCTCATT
SNP365	HP001362	DurSNP_c1364	ACTTCGTCAGTAACGGACGCTCACCTCGTCGATCACGGTT	GAGTCGAGGTCATATCGTGCTCACCTCGTCGATCACGGTG	GCTCAAGATCGACGAAGACTCGACAAGATCAGCAGCCCGTTGTCTGCCTATAGTGAGTC	TCGACAAGATCAGCAGCCCGTT	BOT	[T/G]	CTTCAGTGAGACTGGCGCCGGAAAGCACGTGCCACGCGCCGTCTTCGTCGATCTTGAGCC[A/C]ACCGTGATCGACGAGGTGAGGACCGGAGCCTACCGCCAACTCTTCCACCCCGAGCAACTC
SNP366	HP013654	DurSNP_c13666	ACTTCGTCAGTAACGGACGTGATGATCCTTATGATGGAGTAGTTGTT	GAGTCGAGGTCATATCGTGTGATGATCCTTATGATGGAGTAGTTGTG	AGAATAATAGCTTGAAGGATTATGAGCACTTCTAACCGAAAGACCCTGGTCTGCCTATAGTGAGTC	GCACTTCTAACCGAAAGACCCTG	BOT	[T/G]	ATTGCTATCATTTTGTTCTTCCATTACATACCCTTCATAATCCTTCAAGCTATTATTCTC[A/C]ACAACTACTCCATCATAAGGATCATCAATACACCAGCAGCTATTGTCATGATGATCACAC
SNP367	HP013675	DurSNP_c13687	ACTTCGTCAGTAACGGACTGATGTTATTGTGCATAGGGGACAA	GAGTCGAGGTCATATCGTTGATGTTATTGTGCATAGGGGACAG	TCTATGTCACTGATAAGTGGGGTCAATCTTGCGACCCAAGCTAGGGTCTGCCTATAGTGAGTC	TCAATCTTGCGACCCAAGCTAGG	TOP	[A/G]	ATGGGCACTAGTGGATGACAAGAATTTCTATTATGATGATGTTATTGTGCATAGGGGACA[A/G]TTCTATGTCACTGATAAGTGGGGCACTATCTCATGGGTAGATACAAATTCCTTGAAATTG
SNP368	HP013679	DurSNP_c13691	ACTTCGTCAGTAACGGACGCTTCGAGGATGATGACGACAAT	GAGTCGAGGTCATATCGTGCTTCGAGGATGATGACGACAAG	ATTGTCGGAATGAGACGTTTCAAGTTGCCCTCTACACGAGGAGTCTGCCTATAGTGAGTC	CAAGTTGCCCTCTACACGAGGA	BOT	[T/G]	NGGAAGAACCCTCGCCGTTGCAAACGCCAACGCTAANGGAAACGTCTCATTCCGACAATC[A/C]TTGTCGTCATCATCCTCGAAGCTGAGCTTCGGATCACTGAAGTG
SNP369	HP013811	DurSNP_c13823	ACTTCGTCAGTAACGGACAAGTGTGCTTCTATTTTCCAAAGGCA	GAGTCGAGGTCATATCGTAAGTGTGCTTCTATTTTCCAAAGGCG	TCTTTATGGCTTGTACAACATAATTCGTTTGACATCAGCGTCTAAGATGTCTGCCTATAGTGAGTC	TCGTTTGACATCAGCGTCTAAGAT	TOP	[A/G]	AATTATTGCACTAACACCTTTATTATACAAAATAGAAGTGTGCTTCTATTTTCCAAAGGC[A/G]TTCTTTATGGCTTGTACAACATAATCATACACCTTCCTATCATCAACAAGTGACTTAGAA
SNP370	HP001381	DurSNP_c1383	ACTTCGTCAGTAACGGACCAATGGAGGGTTGGATTTGGAT	GAGTCGAGGTCATATCGTCAATGGAGGGTTGGATTTGGAC	TTGGAGTGTTCAACAGAATGAAGGCTGCCGATGTGACTTGTGTCTGCCTATAGTGAGTC	GAAGGCTGCCGATGTGACTTGT	BOT	[T/C]	ATCGAGATGGCCCTGCTGGTATCCTCTGCCATCGGTGTCNATTCTGTTGAACACTCCAAC[A/G]TCCAAATCCAACCCTCCATTGCTGCATTGATCCACAATCCTCACTATTTCGGATGCTTTT
SNP371	HP013823	DurSNP_c13835	ACTTCGTCAGTAACGGACGCGAAACCATGTGATCTATGATGATGAT	GAGTCGAGGTCATATCGTGCGAAACCATGTGATCTATGATGATGAC	ACAAGTATTGATTAAACTCTGTTAATGATCCAACTGGGGCAAGTGCGTCGTCTGCCTATAGTGAGTC	ATCCAACTGGGGCAAGTGCGTC	BOT	[T/C]	GTAGAAATAATATTAACAATAGGAGAGTGAAACATTAACAGAGTTTAATCAATACTTGTA[A/G]TCATCATCATAGATCACATGGTTTCGGTTCCTCCTTGCTCTGGCTACTCTCTCATTCTTG
SNP372	HP013836	DurSNP_c13848	ACTTCGTCAGTAACGGACATGATCTCGCTCGGGTGCAGA	GAGTCGAGGTCATATCGTATGATCTCGCTCGGGTGCAGT	CCATCCGAATAAGTTCCTCAGAAGCGTTCCCTACACTAACCGGGTCTGCCTATAGTGAGTC	AAGCGTTCCCTACACTAACCGG	TOP	[A/T]	TATTTCAATAGTCTTATTAATTGCTTTCGTATATCCACTGATGATCTCGCTCGGGTGCAG[A/T]CCCATCCGAATAAGTTCCTCAGCGCCCTGCAGGATCTCGCCGGCAAAGGAAATCGTCAAA
SNP373	HP013880	DurSNP_c13892	ACTTCGTCAGTAACGGACAGGGAAAGAAGGAGAAATCAACCAG	GAGTCGAGGTCATATCGTAGGGAAAGAAGGAGAAATCAACCAC	GAACTATGGTTGGAGAAGTTCTACACAAATCGTGCGTGTCAAACTTCGGTCTGCCTATAGTGAGTC	ACAAATCGTGCGTGTCAAACTTCG	BOT	[G/C]	TGAGGAAAGGGTTCTGGCAAATTTGTTGTTTTCTTGTAGAACTTCTCCAACCATAGTTCA[C/G]TGGTTGATTTCTCCTTCTTTCCCTTCACTGGTTCACCAAGGGGAGTTTTCAGATACTCTG
SNP374	HP001391	DurSNP_c1393	ACTTCGTCAGTAACGGACGGCCACAGGGATCATCAACTTGACA	GAGTCGAGGTCATATCGTGGCCACAGGGATCATCAACTTGACG	GTAATAACACAAGTGCAGATGTCATACATCGTGCTATACGGGCAATACGTCTGCCTATAGTGAGTC	TACATCGTGCTATACGGGCAATAC	TOP	[A/G]	GCCAAAGCCACCACAAAATTGACAAAAATATTACAATGCCACAGGGATCATCAACTTGAC[A/G]AGTAATAACACAAGTGCAGATGTCATGGTGGGTGATGGAATAACCAAGGAGCAAGCGGCA
SNP375	HP013925	DurSNP_c13937	ACTTCGTCAGTAACGGACCCATCGAGTATATGCCTCACCCCA	GAGTCGAGGTCATATCGTCCATCGAGTATATGCCTCACCCCG	TCTTTAAGCCTATCATAGTTTTTGTACGCGACAGATGGGTGATCCAGTCTGCCTATAGTGAGTC	TACGCGACAGATGGGTGATCCA	TOP	[A/G]	ATGCCAACACCCATCTCTGAACACCGATCTCCTCGCACCATCGAGTATATGCCTCACCCC[A/G]CTCTTTAAGCCTATCATAGTTTTTGTTGTACNCCTGTTCCGTCCTAGAATATGNTGTAGA
SNP376	HP013973	DurSNP_c13985	ACTTCGTCAGTAACGGACGTCATCCCTTCTTTCCTCTGACGAT	GAGTCGAGGTCATATCGTGTCATCCCTTCTTTCCTCTGACGAC	AAGATGAACCTGATAATTATGAAGAGTGCCTGTGGGAAGACGCTCATGTCTGCCTATAGTGAGTC	GTGCCTGTGGGAAGACGCTCAT	BOT	[T/C]	CCTGTTTGAGTTAGTGCCTGTTAAATGAGGTGCCTCTTCATAATTATCAGGTTCATCTTC[A/G]TCGTCAGAGGAAAGAAGGGATGAACCCATCCATGCTTTGAATCCTTCGTTGACGCGTCTT
SNP377	HP001402	DurSNP_c1404	ACTTCGTCAGTAACGGACAGGAGATGCGCTGGATGCTTTA	GAGTCGAGGTCATATCGTAGGAGATGCGCTGGATGCTTTG	GGCTGGTTCGTTATTGTTGTAACCAGATCATTGCCGTTCGGTGGTCTGCCTATAGTGAGTC	ACCAGATCATTGCCGTTCGGTG	TOP	[A/G]	GGATGCATATTTGGACCTTCTTCAGTCAGATTACTCTGAAGGAGATGCGCTGGATGCTTT[A/G]GGGCTGGTTCGTTATTGTTGTAGGCGTATGCTTATGACGCATGTTGACCTCATTGAGAAG
SNP378	HP014054	DurSNP_c14066	ACTTCGTCAGTAACGGACGGCTGCTTGGCTGCTACCACCA	GAGTCGAGGTCATATCGTGGCTGCTTGGCTGCTACCACCG	CGAATATCATCCCGAAGAAGTTAACTGCCGTCAACTTGGCCCTGTCTGCCTATAGTGAGTC	TAACTGCCGTCAACTTGGCCCT	TOP	[A/G]	AAATGTTGAAACAAATACAAGAATTGATGAGGGNGGTGGTGCTGCTTGGCTGCTACCACC[A/G]CCGAATATCATCCCGAAGAAGTCAACCCCACCATC
SNP379	HP001405	DurSNP_c1407	ACTTCGTCAGTAACGGACGCCATATTTTCAAAGCCTTTTGTTACTCTG	GAGTCGAGGTCATATCGTGCCATATTTTCAAAGCCTTTTGTTACTCTC	GATAATAATTGAAAGAAAGATAGAATTTATGACAGCTAGAACGGCAGGTGGTCTGCCTATAGTGAGTC	TATGACAGCTAGAACGGCAGGTG	BOT	[G/C]	CCTTATTCACTTCATAAAAATCTTANCATCTCAATTCTATCTTTCTTTCAATTATTATCN[C/G]AGAGTAACAAAAGGCTTTGAAAATATGGGAGGAGGTGGCACAGAAGCTTTTCCAGATTTG
SNP380	HP014131	DurSNP_c14143	ACTTCGTCAGTAACGGACACAATGGCAATGGTGGCAATAAT	GAGTCGAGGTCATATCGTACAATGGCAATGGTGGCAATAAC	AAGGTAGCACTGAACCTACCTCGGGAGTTCTAGTACCCACGAGCGTCTGCCTATAGTGAGTC	GGGAGTTCTAGTACCCACGAGC	BOT	[T/C]	TGTTGGTGTTCTTGGAGCTAGTGGCTACACGGGTTCTGAGGTAGGTTCAGTGCTACCTTA[A/G]TTATTGCCACCATTGCCATTGTTTTGTGTTGAGTTTAGAGTCTTTTGTGTTAGGTTCTTA
SNP381	HP014167	DurSNP_c14179	ACTTCGTCAGTAACGGACGGCCATGATTGAGTCTCCAAACAAT	GAGTCGAGGTCATATCGTGGCCATGATTGAGTCTCCAAACAAC	GGTAACCAAAGAAGCCAATTATCTGGGTTTAGGCGCAGAAACGGTCTGCCTATAGTGAGTC	ATCTGGGTTTAGGCGCAGAAACG	BOT	[T/C]	ATTGATGATATGTGTAGGCATATACTTTGCAATTGGCTTCTTTGGTTACCT[A/G]TTGTTTGGAGACTCAATCATGGCAGATATGTTAGTCAACTTTGACCAAAACTNCAACACN
SNP383	HP014189	DurSNP_c14201	ACTTCGTCAGTAACGGACTTTTTTCCACCCCCTCACTGATTC	GAGTCGAGGTCATATCGTTTTTTTCCACCCCCTCACTGATTG	GAAAAGCAGGAAACTTTGTACAAAGGGCCAGTCGCCTTTGTAACGTCTGCCTATAGTGAGTC	AAGGGCCAGTCGCCTTTGTAAC	TOP	[C/G]	CTCATTGGGTGGCTAGATCTCACGTGAAATTTTTTAGTTTTTTCCACCCCCTCACTGATT[C/G]GGAAAAGCAGGAAACTTTGTACAAAGAGAAGAGTTTTGTTGTTTAAACAACAATGCGCAC
SNP384	HP014235	DurSNP_c14247	ACTTCGTCAGTAACGGACGCATGACATTGTAAGTGGCAAAAAT	GAGTCGAGGTCATATCGTGCATGACATTGTAAGTGGCAAAAAC	CTACTTCAATTGAAGTTATTGCAGTCTAGTCGATGCGTATAAGGCCACGTCTGCCTATAGTGAGTC	TCTAGTCGATGCGTATAAGGCCAC	BOT	[T/C]	ACCGAAAAAAGTGNTAGTGTTAATCTTATTTGTGGCTGCAATAACTTCAATTGAAGTAGG[A/G]TTTTTGCCACTTACAATGTCATGCCAATAGAATTTGAGGTGTGAAACCTTCTCTTCTTTG
SNP385	HP014264	DurSNP_c14276	ACTTCGTCAGTAACGGACGATCTCCGGCGACACAAACGTTT	GAGTCGAGGTCATATCGTGATCTCCGGCGACACAAACGTTG	CTTTGCTGATGTTTCCAAACGCCTAGTAGATCGGCGCAATTTCGTCTGCCTATAGTGAGTC	GCCTAGTAGATCGGCGCAATTTC	BOT	[T/G]	TTCGTCGCGACTTAGATATAGACCTCCATGGGAGCTCTTGTTTGGAAACATCAGCAAAGG[A/C]AACGTTTGTGTCGCCGGAGATGCATTCCATCCCATGACTCCTGATCTTGGCCAAGGCGGT
SNP386	HP001429	DurSNP_c1431	ACTTCGTCAGTAACGGACGTTTCCAGCAGGTGTTGTTTCCTTA	GAGTCGAGGTCATATCGTGTTTCCAGCAGGTGTTGTTTCCTTC	TCTCCCTTATAATGACGGGTCTTTCAGGAGCGCACCTTAACAGGTCTGCCTATAGTGAGTC	CTTTCAGGAGCGCACCTTAACAG	TOP	[A/C]	NGTGATGGGTTCTCGTTTCAAGAAATCAGGGAAGATCTTTCCAGCAGGTGTTGTTTCCTT[A/C]GTCTCCCTTATAATGACGGGTGGTTACTTGCATGGAATTATGCGTAGCTCTCACTAGAAT
SNP387	HP014299	DurSNP_c14311	ACTTCGTCAGTAACGGACCGGCTGGTTTTAGTGCCTCCG	GAGTCGAGGTCATATCGTCGGCTGGTTTTAGTGCCTCCC	TTGGACTTGCCATTGTAATGAGCCGACGAGGTACTATTACCGGTCTGCCTATAGTGAGTC	AGCCGACGAGGTACTATTACCG	BOT	[G/C]	TTTATCATCAGGTGGCAGAAAACCAAGCCTGTCAGCCGTCATTACAATGGCAAGTCCAAC[C/G]GGAGGCACTAAAACCAGCCGCCCAAAAATGATAGCAGCAGTTGTCCGAAAACCAAGTTTT
SNP388	HP014308	DurSNP_c14320	ACTTCGTCAGTAACGGACCCAAGAGAAAAGGATCTTGGCGT	GAGTCGAGGTCATATCGTCCAAGAGAAAAGGATCTTGGCGA	ATCGAGTTCGAGAATCATAGATGCTCCCTTACGCAACGGTCAGTGTCTGCCTATAGTGAGTC	GCTCCCTTACGCAACGGTCAGT	BOT	[T/A]	AGCCTTTCTGTTAGCAGCATCAGCCACAAGGTGCGACATCTATGATTCTCGAACTCGATC[A/T]CGCCAAGATCCTTTTCTCTTGGCCAGCACCGTTTCACTTAAAAGGCTTGTAACAACAGCT
SNP389	HP014334	DurSNP_c14346	ACTTCGTCAGTAACGGACGCGCATTCAGGTTTCGAACACAAAA	GAGTCGAGGTCATATCGTGCGCATTCAGGTTTCGAACACAAAG	AGCCTCTCTTCTTCTACGTGAATACCGCGCAACACTGGTGCTAATGTCTGCCTATAGTGAGTC	ACCGCGCAACACTGGTGCTAAT	TOP	[A/G]	TAACAACATCAACATCTCTGATTCGTACAAGAAGAATCGCATTCAGGTTTCGAACACAAA[A/G]AAGCCTCTCTTCTTCTACGTGAATCTCGCCAAGAGGTACATGCAACAGCATAATGAGGTC
SNP390	HP014397	DurSNP_c14409	ACTTCGTCAGTAACGGACGTGGCTGAGACTGGCCATTGATA	GAGTCGAGGTCATATCGTGTGGCTGAGACTGGCCATTGATC	CAAAACTCCAACCCAGAATATATGCGGCAGCTATCCATTATCGGGGTCTGCCTATAGTGAGTC	GCGGCAGCTATCCATTATCGGG	TOP	[A/C]	ACCTTTCCTAGGCAACTTTGGGAGTTGAGATAGTTCAAGTGGCTGAGACTGGCCATTGAT[A/C]TCAAAACTCCAACCCAGAATATATTGCGAAGCAGTACCCATACCCGTGGAGGAAGAGAAG
SNP391	HP001439	DurSNP_c1441	ACTTCGTCAGTAACGGACTGCTAAACATGTATACACCTCTTGATAAT	GAGTCGAGGTCATATCGTTGCTAAACATGTATACACCTCTTGATAAC	ACATTTTAGCTTCATAACTTCCTAAGAAGGGTATCGCCTTGTATGTCGGTCTGCCTATAGTGAGTC	GAAGGGTATCGCCTTGTATGTCG	BOT	[T/C]	CTTCAAGAAAGTAGCAACATGGTTGGNGCACAAGTTAGGAAGTTATGAAGCTAAAATGTT[A/G]TTATCAAGAGGTGTATACATGTTTAGCATTGGAACCAACGATTACCTTAGCCCATTCTTG
SNP392	HP014398	DurSNP_c14410	ACTTCGTCAGTAACGGACTGGGCATGTCACAATTGGTTTGT	GAGTCGAGGTCATATCGTTGGGCATGTCACAATTGGTTTGC	GATCTTCAAATTTACCGAAAAGATGGCGGACCTTATAGTCATCAGTCGTCTGCCTATAGTGAGTC	TGGCGGACCTTATAGTCATCAGTC	BOT	[T/C]	AGGTCTCAGGTGAATGTTGAGCCTCCCAAACTCAACTCTTTTCGGTAAATTTGAAGATCT[A/G]CAAACCAATTGTGACATGCCCATACCACTTATAATTTCTACTTAGACCAAGCCCAACATA
SNP393	HP014501	DurSNP_c14513	ACTTCGTCAGTAACGGACGGCAACACAATAATTCTGTAAGCATTT	GAGTCGAGGTCATATCGTGGCAACACAATAATTCTGTAAGCATTA	ATTTTCAGTGTAACTGACTAACTGTGTATACGACCGGGGTGTAAAGACTGGTCTGCCTATAGTGAGTC	TATACGACCGGGGTGTAAAGACTG	BOT	[T/A]	AGACTGTTCACTTCTCTATTCATAAATTTTATCCACAGTTAGTCAGTTACACTGAAAATA[A/T]AATGCTTACAGAATTATTGTGTTGCCTAACAAAGACGAATTTTCCAAGAGATACAACATA
SNP394	HP014528	DurSNP_c14540	ACTTCGTCAGTAACGGACCAGTTCAAGCCGGCGGTGT	GAGTCGAGGTCATATCGTCAGTTCAAGCCGGCGGTGC	ACAAAAGAGTGTACAGCTTCGTTGTAAGTGTACTGGAACGACCGGGTCTGCCTATAGTGAGTC	TTGTAAGTGTACTGGAACGACCGG	BOT	[T/C]	TCCGTATAAGGTGTTTCCAGTGTCCGCAAGGGAATCTCCGAAGCTGTACACTCTTTTGTA[A/G]CACCGCCGGCTTGAACTGCTGCTTGAAATGGANCCACCTGCAGCCTCCTCAAGAAGAAGA
SNP395	HP001456	DurSNP_c1458	ACTTCGTCAGTAACGGACATGCTGTATCCCCATCCTCGACT	GAGTCGAGGTCATATCGTATGCTGTATCCCCATCCTCGACC	GCTCATCGATACTACCTTGCAGGAGGTTATGTGGTCGTAATCCCGTCTGCCTATAGTGAGTC	GGAGGTTATGTGGTCGTAATCCC	BOT	[T/C]	TAACTTGCAAGGTAGTATCGATGAGCC[A/G]GTCGAGGATGGGGATACAGCATTACATTTGACCTGTTTGTATGGCCATTTGGAATGCGCC
SNP396	HP014575	DurSNP_c14587	ACTTCGTCAGTAACGGACCATGGAGCATCTCATCCGACTTA	GAGTCGAGGTCATATCGTCATGGAGCATCTCATCCGACTTC	CTCTTCACAATCCCCTTCTTCGTGTGATTAGCTCTACGGCAGCGTCTGCCTATAGTGAGTC	GTGTGATTAGCTCTACGGCAGC	TOP	[A/C]	ATAGCCATACAAGAAGCTGCTTCCGCTGGTTTGAAGAGCATGGAGCATCTCATCCGACTT[A/C]TCTCTTCACAATCCCCTTCTTCTTCTTCTTCTTCTTCTCACTACCGCATCGATCTCAATA
SNP397	HP014593	DurSNP_c14605	ACTTCGTCAGTAACGGACGCCACTGCAACCCCGTAAACAACA	GAGTCGAGGTCATATCGTGCCACTGCAACCCCGTAAACAACG	CACCTTCAACTTCTTCAACTCTTCTAGTAATTCGACAGTGGCGGTGGTCTGCCTATAGTGAGTC	CTAGTAATTCGACAGTGGCGGTG	TOP	[A/G]	ACCATGGTCCTCGACACAGGCAGCGAACTCTCTTGGCTCCACTGCAACCCCGTAAACAAC[A/G]ACACCTTCAACTTCTTCAACTCTTCTCTCTCTTCTTCCTATGTTCCAACCCCATGCAATT
SNP398	HP014742	DurSNP_c14754	ACTTCGTCAGTAACGGACGTGGAGCTAAGACTCTTCCAAACTAAACA	GAGTCGAGGTCATATCGTGTGGAGCTAAGACTCTTCCAAACTAAACC	AGTTCCTAAGAAATTCATGCATAGACCGCTCTGCATAATAGGGCTCGTCTGCCTATAGTGAGTC	ACCGCTCTGCATAATAGGGCTC	TOP	[A/C]	ATAGTCTGATACAATGACGATGGCGCATAAAATTGGAGCTAAGACTCTTCCAAACTAAAC[A/C]TAGTTCCTAAGAAATTCATGCATAGTCCGCGATGATGTGATGTCTTAATCTTTCTAATAG
SNP399	HP001482	DurSNP_c1484	ACTTCGTCAGTAACGGACAGGCGTCGCCGTCAGGGAT	GAGTCGAGGTCATATCGTAGGCGTCGCCGTCAGGGAC	CCTCTCGTGCCTTATTGACTTCCTCAGTTGGGAAGGCGCTCAGTCTGCCTATAGTGAGTC	TCCTCAGTTGGGAAGGCGCTCA	BOT	[T/C]	TTCGTGGGGNTTGTCTCAGAAGCTTTCGCGGATCATAGGAGTCAATAAGGCACGAGAGGT[A/G]TCCCTGACGGCGACGCCTTTGACNGCGGAGGTTGCTGAGAAATTGGGTTTTGTGAATCAT
SNP400	HP014827	DurSNP_c14840	ACTTCGTCAGTAACGGACATTTGCAGCAAAACAACCATATGTCT	GAGTCGAGGTCATATCGTATTTGCAGCAAAACAACCATATGTCC	ACATCACATAGGGTAACAAAACCAACATTCCTACCGTTGCCCGTAGGTCTGCCTATAGTGAGTC	AACATTCCTACCGTTGCCCGTAG	BOT	[T/C]	AAGCCATCTGCCAGCGTCGCATGATGAGATAATGAAGGTTTTGTTACCCTATGTGATGTG[A/G]GACATATGGTTGTTTTGCTGCAAATTGAAGTAAGATTGTAAGCTAGTTTGATTAAGTCAC
SNP401	HP014854	DurSNP_c14867	ACTTCGTCAGTAACGGACGTGAAGGACAACAATGGCGATGATT	GAGTCGAGGTCATATCGTGTGAAGGACAACAATGGCGATGATC	AAGTTCCATTACCAGTCTTCAGAGCACCTCCACGTAGTATGGCCGTCTGCCTATAGTGAGTC	AGCACCTCCACGTAGTATGGCC	BOT	[T/C]	ACAAACAAGAGACATCTGAAAGTGCCTTGTGATTGAGCTGAAGACTGGTAATGGAACTTG[A/G]ATCATCGCCATTGTTGTCCTTCAATACTTGCTCTAAGCTCAACCGAGCCATTGATTACTC
SNP402	HP001492	DurSNP_c1494	ACTTCGTCAGTAACGGACGTGCAAAAGTCTAATTGATGCAAAATGA	GAGTCGAGGTCATATCGTGTGCAAAAGTCTAATTGATGCAAAATGG	AGATGTTCAATATTTTTTGTTTATCTCCGCTAAGTTGCGCGACACTCAGTCTGCCTATAGTGAGTC	CCGCTAAGTTGCGCGACACTCA	TOP	[A/G]	ATGCTGCCGCCACAACTAGTGCTAAATCTTTTGCTGCAAAAGTCTAATTGATGCAAAATG[A/G]AAGATGTTCAATATTTTTTGTTTATCTTATCCCTGCCACTTTTAGATATTATTGTTTATC
SNP403	HP015016	DurSNP_c15029	ACTTCGTCAGTAACGGACGTGCATCAATTGCTCAGCTTTTTCA	GAGTCGAGGTCATATCGTGTGCATCAATTGCTCAGCTTTTTCG	TCTGTTTCATAATCTCCTTCTCTTTTTCTACAACGGGTTAGCAAGTCGGTCTGCCTATAGTGAGTC	TTTCTACAACGGGTTAGCAAGTCG	TOP	[A/G]	CCTTGAAGCCTNATCAGCCTCAGTGGTATCTGACCGTTGCATCAATTGCTCAGCTTTTTC[A/G]ATCTGTTTCATAATCTCCTTCTCTTGCTTCTCTTCCTCCACCATATCTGCCTTGATCCTC
SNP404	HP015057	DurSNP_c15071	ACTTCGTCAGTAACGGACGCCAAAAGCTTGTGCTTGGTCCTAT	GAGTCGAGGTCATATCGTGCCAAAAGCTTGTGCTTGGTCCTAC	GTGTGAATATATTCAATCTTGATGCTAGACAGAGCCGGGTTGCAGTCGTCTGCCTATAGTGAGTC	TAGACAGAGCCGGGTTGCAGTC	BOT	[T/C]	ATGGTAATTATCCGTGCATTTTTCACNCCTCCAAGCATCAAGATTGAATATATTCACACC[A/G]TAGGACCAAGCACAAGCTTTTGGATTGAAGTTATCCTTGATTGAAGGATGAGAGAAATTT
SNP405	HP015144	DurSNP_c15159	ACTTCGTCAGTAACGGACAAGCCCGGAGGACAGGAGACTAG	GAGTCGAGGTCATATCGTAAGCCCGGAGGACAGGAGACTAC	ACTGAGAAAGAGGGAGCTTCAAGCCGCGTGAGTTCGTCCATGGTCTGCCTATAGTGAGTC	AAGCCGCGTGAGTTCGTCCATG	BOT	[G/C]	GATCTCCGGCCGTGGAAGCTCCCTCTTTCTCAGTA[C/G]TAGTCTCCTGTCCTCCGGGCTTCGACACTTCTTGCTCATCATCATCGTCATCATCGAAAT
SNP406	HP001526	DurSNP_c1528	ACTTCGTCAGTAACGGACTCTCTGTGGCAAACTCGAGGAACT	GAGTCGAGGTCATATCGTTCTCTGTGGCAAACTCGAGGAACC	TGTGTATATAAGCCAAGCCCGGCGCAACTAGGTGCAATTCTCGTCTGCCTATAGTGAGTC	GGCGCAACTAGGTGCAATTCTC	BOT	[T/C]	TTTTCAGGGGCTTGGCTTATATACACAC[A/G]GTTCCTCGAGTTTGCCACAGAGATTTGAAGCCTCAAAATATACTG
SNP407	HP001527	DurSNP_c1529	ACTTCGTCAGTAACGGACGGGAATGGGTGCGTTGTTATAAAA	GAGTCGAGGTCATATCGTGGGAATGGGTGCGTTGTTATAAAG	TGATTATGAATTCAGCATCGCGGTCTTACCTGGCACGCAATTGTCTGCCTATAGTGAGTC	CGGTCTTACCTGGCACGCAATT	TOP	[A/G]	GAGGGTACTATAGGGGAATGGGTGCGTTGTTATAAA[A/G]ATGATTATGAATTCAGCATCGGTAACAGTGTTCCCTTCCATGCAAATCTCAGTGCAAAAG
SNP408	HP001535	DurSNP_c1537	ACTTCGTCAGTAACGGACACCAAGTCAGCGTTCGAGAAACTT	GAGTCGAGGTCATATCGTACCAAGTCAGCGTTCGAGAAACTC	ATTCGATCTATGGAACCTTCGCGCTCGGAGTAGCTCAGATGGTGTCTGCCTATAGTGAGTC	CGCTCGGAGTAGCTCAGATGGT	BOT	[T/C]	TGGAAGAACGTAACCGTTCTTCTTCTCCGATGCCTTCTCGAAGGTTCCATAGATCGAATC[A/G]AGTTTCTCGAACGCTGACTTGGTCCAAATCACGAACCTGCCGAGGTGGCCACCGGGAGCG
SNP409	HP015440	DurSNP_c15456	ACTTCGTCAGTAACGGACGGCATTGCACGGGTTGAAAATTTC	GAGTCGAGGTCATATCGTGGCATTGCACGGGTTGAAAATTTG	GTTCTTCTCAATGTTTTTGGATTCACTACAAGCCCATCCGATTGTGGTCTGCCTATAGTGAGTC	CACTACAAGCCCATCCGATTGTG	TOP	[C/G]	ATTATATTTATGTACACAAGAAACCGGCTCCACCTAGTGCATTGCACGGGTTGAAAATTT[C/G]GGTTCTTCTCAATGTTTTTGGATTGTCACTTTTTAAG
SNP410	HP001547	DurSNP_c1549	ACTTCGTCAGTAACGGACGTGGCATTGGAAGTGTTATGCGAA	GAGTCGAGGTCATATCGTGTGGCATTGGAAGTGTTATGCGAG	TAAGCTGCTGAGACACTTGCGCACATAACCGCTCTTTCGATAGAGTCTGCCTATAGTGAGTC	GCACATAACCGCTCTTTCGATAGA	TOP	[A/G]	AACAGCGACGACCCCTTCTTGTTTTGCAAAAAAGGGCTTGGCATTGGAAGTGTTATGCGA[A/G]CTAAGCTGCTGAGACACTTGCCATTAGTGTATATATGACATATATGAGGGGCATTATAGC
SNP411	HP015488	DurSNP_c15504	ACTTCGTCAGTAACGGACGGTGTGGCTGAAGCCATAGCAAGA	GAGTCGAGGTCATATCGTGGTGTGGCTGAAGCCATAGCAAGG	CCAGTTTGGAACAAGAGCTACCTTCAAACCGGGTGGCATTTCGTCTGCCTATAGTGAGTC	ACCTTCAAACCGGGTGGCATTTC	TOP	[A/G]	TAACTCAGCCATTTCAATGCAATAAGAAGCTAAGAGTTGTGTGGCTGAAGCCATAGCAAG[A/G]TCCAGTTTGGAACAAGAGCTGCCACCTGGGTCCTGCGCTGCAGCCACAGCAGCCAAGGCA
SNP412	HP001549	DurSNP_c1551	ACTTCGTCAGTAACGGACGACGATCGAGGTTTTGAAGGCCT	GAGTCGAGGTCATATCGTGACGATCGAGGTTTTGAAGGCCA	GAAGATGGTAGCGGATGCTACTCCGTATCGCACGCAAGACGTCTGCCTATAGTGAGTC	TACTCCGTATCGCACGCAAGAC	BOT	[T/A]	CGCCACCACCTCAAGCTGAGACTACGAAAGCATCCGCATCCGCATCCGCTACCATCTTCC[A/T]GGCCTTCAAAACCTCGATCGTGCTCCATTTCCATCACCAATGGTCTTCCCTCGTAAGAAC
SNP413	HP001553	DurSNP_c1555	ACTTCGTCAGTAACGGACGCAACACGCTGTTCCACCACATAA	GAGTCGAGGTCATATCGTGCAACACGCTGTTCCACCACATAG	TATTTGGAGCCTCTTCTCGACCGGGTTACCTCAAAGTCCGCGGTCTGCCTATAGTGAGTC	CCGGGTTACCTCAAAGTCCGCG	TOP	[A/G]	CATTCAACACGCTGTTCCACCACATA[A/G]CTATTTGGAGCCTCTTCTCGAAGATAGGCATTAGTTAGGAA
SNP415	HP001560	DurSNP_c1562	ACTTCGTCAGTAACGGACGGCCGCAGGGAAACACTTACAAA	GAGTCGAGGTCATATCGTGGCCGCAGGGAAACACTTACAAC	TTGAGGTCAAAAGTTAACCAAATGACTTTCTATACAAAGCGTCGGCTGTCTGCCTATAGTGAGTC	GACTTTCTATACAAAGCGTCGGCT	TOP	[A/C]	TCTGAGAAGGAGATGAATCGCCGCAGGGAAACACTTACAA[A/C]TTTGAGGTCAAAAGTTAACCAAATGGCTTCAACACTGAACATGTCAAACTTTGCAAATAG
SNP416	HP001563	DurSNP_c1565	ACTTCGTCAGTAACGGACGCTTGGGACTTTTGGGACTTTGCT	GAGTCGAGGTCATATCGTGCTTGGGACTTTTGGGACTTTGCC	TAGTTTCTGCCTTCTTTGCCTTAGGAAGATTGAAGCGGCCCATTTGTCTGCCTATAGTGAGTC	TAGGAAGATTGAAGCGGCCCATTT	BOT	[T/C]	AATCAAAGAGAGGATCAAGAAAACAAAGGATGAGAAGAAGGCAAAGAAGGCAGAAACTAC[A/G]GCAAAGTCCCAAAAGTCCCAAGGCAAAGCTAATGTTTCCAAGGGTGCTCAACCTAAAGGC
SNP417	HP015671	DurSNP_c15687	ACTTCGTCAGTAACGGACTGGATCCCAATTGCTAACAAGAAAATA	GAGTCGAGGTCATATCGTTGGATCCCAATTGCTAACAAGAAAATG	ATATAAGAGCAAAGTAGAGAATTGCGGTGTTCGGACGAATAGCTCCCGTCTGCCTATAGTGAGTC	GGTGTTCGGACGAATAGCTCCC	TOP	[A/G]	CTTAATTAGGATTGTTAANTAACCCATGTACATATGGATCCCAATTGCTAACAAGAAAAT[A/G]CATATAAGAGCAAAGTAGAGAATTGCATGAACCAAAATGGATAATCCACTCGTTTGAAAA
SNP418	HP001571	DurSNP_c1573	ACTTCGTCAGTAACGGACGACCCTACTCTTCCTCCTGAATGCTT	GAGTCGAGGTCATATCGTGACCCTACTCTTCCTCCTGAATGCTC	AGAGACCGTGACATTTAATTTAAGAATCCTTAGCACGCAGGGATCGGTCTGCCTATAGTGAGTC	AATCCTTAGCACGCAGGGATCG	BOT	[T/C]	AAGAAATGACACATCTTATAATGTTATATTATATTCTTAAATTAAATGTCACGGTCTCTA[A/G]AGCATTCAGGAGGAAGAGTAGGGTAACGCTTTCNATCATTGCAATAGTTGTAAATAGTGA
SNP419	HP015838	DurSNP_c15854	ACTTCGTCAGTAACGGACGAAATTACAACAGGGCAAAACTCAAT	GAGTCGAGGTCATATCGTGAAATTACAACAGGGCAAAACTCAAC	GTGATGAGGCATCAACTGTACTACCAACCGCCGTAGTTGTAACCAGTCTGCCTATAGTGAGTC	CCAACCGCCGTAGTTGTAACCA	BOT	[T/C]	AGYGTAATAGTACAGTTGATGCCTCATCACT[A/G]TTGAGTTTTGCCCTGTTGTAATTTCTCAAGCAATGTCTCCTTTTCATCTTGTTCAAGAGA
SNP420	HP015914	DurSNP_c15930	ACTTCGTCAGTAACGGACGAGGCAACCATTCAAGGACACACTG	GAGTCGAGGTCATATCGTGAGGCAACCATTCAAGGACACACTC	AGTTGAAGCTCTATGAGGAAGAAGACTCTCGGAGGACCTTCAAGCGTCTGCCTATAGTGAGTC	GACTCTCGGAGGACCTTCAAGC	BOT	[G/C]	TGGTAATATATACACAGTTCATCAATTTCAGTGTTTTTCTTCCTCATAGAGCTTCAACTA[C/G]AGTGTGTCCTTGAATGGTTGCCTGTGCAGCACTACTTGATGGCTCTCCCTCACTAGCACT
SNP421	HP001592	DurSNP_c1594	ACTTCGTCAGTAACGGACGGGATTCCACTCAGCCACTTCCT	GAGTCGAGGTCATATCGTGGGATTCCACTCAGCCACTTCCC	CTTTGGAGATTATGACACACTTCCGAGGATTACGTGTGCTCCCAGGTCTGCCTATAGTGAGTC	CGAGGATTACGTGTGCTCCCAG	BOT	[T/C]	CTTAGTAAATAATTAATTAATAATGCAACGGAAACTGAAGTGTGTCATAATCTCCAAAGT[A/G]GGAAGTGGCTGAGTGGAATCCGCTTCCTCTCTAACACATCTTTTCATATCTTAATTGATG
SNP422	HP001594	DurSNP_c1596	ACTTCGTCAGTAACGGACGGAAGTCTGTCCTTTGTGTTGGCA	GAGTCGAGGTCATATCGTGGAAGTCTGTCCTTTGTGTTGGCG	AGTTCGATGGAATACTTGGTCTCCAGGGCGTTCACAAATTGTCGGTCTGCCTATAGTGAGTC	CCAGGGCGTTCACAAATTGTCG	TOP	[A/G]	ATTTCATCGAGGCTACGAGGGAAGGAAGTCTGTCCTTTGTGTTGGC[A/G]AAGTTCGATGGAATACTTGGTCTTGGATTTCAGGAGATCTCAGTTGAAAATGCCTTGCCA
SNP423	HP015969	DurSNP_c15986	ACTTCGTCAGTAACGGACCCATTCCGGCAATAACTGCTAATCTT	GAGTCGAGGTCATATCGTCCATTCCGGCAATAACTGCTAATCTC	ATCCCAGGCTTACTTCTTCTCTCGCCACCCTGTATAAGGTCGTCGTCTGCCTATAGTGAGTC	CGCCACCCTGTATAAGGTCGTC	BOT	[T/C]	CGGCGGACCTGAACCAGAAGATGCCATTGTGTACTGAAGAGAAGAAGTAAGCCTGGGATC[A/G]AGATTAGCAGTTATTGCCGGAATGGCTGACACGGCAGATATTGCATCCTAACAACAAGAA
SNP424	HP015996	DurSNP_c16013	ACTTCGTCAGTAACGGACGCGATGTAACTACTGTTGGTTCATCCGTA	GAGTCGAGGTCATATCGTGCGATGTAACTACTGTTGGTTCATCCGTC	CGTAGTAGTTCGATTCACCCTTAAGTATTTCCCCTCGTTACGACGGGTCTGCCTATAGTGAGTC	AGTATTTCCCCTCGTTACGACGG	TOP	[A/C]	TCGATTTCATCCGAGCAATCTATCTAACCCTTTCGATGTAACTACTGTTGGTTCATCCGT[A/C]TCGTAGTAGTTCGATTCACCCTTAAATAATAAACACACATTCCTTTAGTCCATATATAAC
SNP425	HP016063	DurSNP_c16080	ACTTCGTCAGTAACGGACGCGAGCAATCCTCTGTCAGAAACAAT	GAGTCGAGGTCATATCGTGCGAGCAATCCTCTGTCAGAAACAAC	GATTTTCCAATGTTAACAATGGATCGGCTAGGCGGATAATGCTGGTCTGCCTATAGTGAGTC	ATCGGCTAGGCGGATAATGCTG	BOT	[T/C]	AAGACGGTTATTCAGTCATGCCGTGCAGAACAGAGATCCATTGTTAACATTGGAAAATCA[A/G]TTGTTTCTGACAGAGGATTGCTCGGACTATATCGTGGAATTACTACAAACATTGCATGTT
SNP426	HP016094	DurSNP_c16111	ACTTCGTCAGTAACGGACGGGTTCTTTTCCCTGTGAAACTGTGTT	GAGTCGAGGTCATATCGTGGGTTCTTTTCCCTGTGAAACTGTGTG	AACTGTAACCATTCCCAAGATTAGTGAATAGGCTTGCTCGTGAGCGTCTGCCTATAGTGAGTC	GTGAATAGGCTTGCTCGTGAGC	BOT	[T/G]	TTRGCTGCTGATCAAGATGCTTCTTTCTGGATTNGATAATCTTGGGAATGGTTACAGTTT[A/C]ACACAGTTTCACAGGGAAAAGAACCAGGCGATGAACATATGGACAGGGTGCTATTCTTGT
SNP427	HP001612	DurSNP_c1614	ACTTCGTCAGTAACGGACGTTTGTCATCTTTGATGACTCCACACT	GAGTCGAGGTCATATCGTGTTTGTCATCTTTGATGACTCCACACC	CCATTCATATCTGTCACTGTATCTCCGCTCGCTTATTCCAAGTTCTAGGTCTGCCTATAGTGAGTC	CCGCTCGCTTATTCCAAGTTCTAG	BOT	[T/C]	TCTACAACTTGGCCTCAGATACAGTGACAGATATGAATGGT[A/G]GTGTGGAGTCATCAAAGATGACAAAGATAAAGAAGAAGAAAAGGGGTTCTCCTCAGCTTC
SNP429	HP016146	DurSNP_c16163	ACTTCGTCAGTAACGGACGACTGGGAGAGGAAGAAGGGAGAC	GAGTCGAGGTCATATCGTGACTGGGAGAGGAAGAAGGGAGAG	GGGAATAATTGAGATTTGAGAAGGAGCGCAGCAAGGGTCGAATTTGTCTGCCTATAGTGAGTC	GAGCGCAGCAAGGGTCGAATTT	TOP	[C/G]	GGATTGAGTTGAAATTGGTTGGGAGAAAAGAAGGGGAGACTGGGAGAGGAAGAAGGGAGA[C/G]TGGGAATAATTGAGATTTGAGAAGTGAAAGTGGAATTTGGACAGGTGAGCTGTGAGCTGT
SNP430	HP016160	DurSNP_c16177	ACTTCGTCAGTAACGGACAACCCTGCTTCAGTTCTTCCTCTTT	GAGTCGAGGTCATATCGTAACCCTGCTTCAGTTCTTCCTCTTC	CATCCCCAAGTTCTTCTTCTTTCTGCAATCCACGATGGACATCCGTCTGCCTATAGTGAGTC	TCTGCAATCCACGATGGACATCC	BOT	[T/C]	CATTTCTTCAGATTCTTTATTTGTGATGCGATGCGATGAAGAAGAAGAACTTGGGGATGG[A/G]AAGAGGAAGAACTGAAGCAGGGTTTGGGGATTAACCCGATAACCCGTCACACCATATGTC
SNP431	HP001633	DurSNP_c1635	ACTTCGTCAGTAACGGACGGTGGTGAGGGTCAGCCCTATA	GAGTCGAGGTCATATCGTGGTGGTGAGGGTCAGCCCTATT	CCGCCTGGTCTCTCTCTGTCTAAGACCGAGCCTTCATAGACGGTCTGCCTATAGTGAGTC	CTAAGACCGAGCCTTCATAGACG	TOP	[A/T]	TGCGTGGTGGAAGGTTCCTTTGGAGGTGTTCAAGTATTGGGTGGTGAGGGTCAGCCCTAT[A/T]CCCGCCTGGTCTCTCTCTGTGGCTGCAGCTGCTGCCTTCTTCGGACTCGTAATCCTCGGA
SNP432	HP001655	DurSNP_c1657	ACTTCGTCAGTAACGGACGCTCCACCTCCGCCGTCGTG	GAGTCGAGGTCATATCGTGCTCCACCTCCGCCGTCGTC	ACACCGTAGCTTCCATCTACAGTGCCGCAACTGATAAGCGTTGGTCTGCCTATAGTGAGTC	GTGCCGCAACTGATAAGCGTTG	BOT	[G/C]	GACGCTCATGACTTTCTTGAAGGTGACTTCTCTTGAAGTGTAGATGGAAGCTACGGTGTA[C/G]ACGACGGCGGAGGTGGAGAGGAGAGAGAAGATGAGTAGAAAAGTGAAGTATACGATCTTG
SNP433	HP016702	DurSNP_c16720	ACTTCGTCAGTAACGGACGCGTTTCGTTATTTCAATGTCGGATCTG	GAGTCGAGGTCATATCGTGCGTTTCGTTATTTCAATGTCGGATCTC	AATATAACTAAATCAAAAATCCCTCATCTCCGGCTGATGGAACCGTAGGTCTGCCTATAGTGAGTC	TCTCCGGCTGATGGAACCGTAG	BOT	[G/C]	CTTCTCTGTATTGTGATATAATAATGTTGAGGGATTTTTGATTTAGTTATATTT[C/G]AGATCCGACATTGAAATAACGAAACGGCGAGGGAAAAGAGTGAATNGGAAAAAGCGAAAA
SNP434	HP001678	DurSNP_c1680	ACTTCGTCAGTAACGGACGCAGCATCCGGTATCAATCCAGAA	GAGTCGAGGTCATATCGTGCAGCATCCGGTATCAATCCAGAC	CTAGCTTCCTTCCATCACTCTCACGCGGGGATTCTAAGACCGTTGTCTGCCTATAGTGAGTC	ACGCGGGGATTCTAAGACCGTT	TOP	[A/C]	AACCTTGACAGTCTCCTCTCCATGCGCATGAATTGTGCCAGCATCCGGTATCAATCCAGA[A/C]ACTAGCTTCCTTCCATCACTCTCAACCAAGTAGTTTATGTCAATCAGAGGGATCGGCACC
SNP435	HP016792	DurSNP_c16810	ACTTCGTCAGTAACGGACCCATTGACAGCTTGCTGCTTATTCTT	GAGTCGAGGTCATATCGTCCATTGACAGCTTGCTGCTTATTCTC	GAGTTTTGATCATCTTCCTCGTAGTGGTCCTGCGGCGAAGCATAGTCTGCCTATAGTGAGTC	AGTGGTCCTGCGGCGAAGCATA	BOT	[T/C]	GAGTATGATGATGACTATGAGAGTGAGTACAGCGAAGACGAGGAAGATGATCAAAACTCA[A/G]AGAATAAGCAGCAAGCTGTCAATGGCACCACCAGTAAGCATGGCAAAGCTGTAGAAAATT
SNP436	HP016795	DurSNP_c16813	ACTTCGTCAGTAACGGACGTGCTCATCACTTTTACGGGTGAGTT	GAGTCGAGGTCATATCGTGTGCTCATCACTTTTACGGGTGAGTA	ATTGTTCCATGAGTTCTATTGGGATAAGCTCACGGCTGCGTAGTGTCTGCCTATAGTGAGTC	GATAAGCTCACGGCTGCGTAGT	BOT	[T/A]	CAGAAATCTGAACATTGATGTTGATATCTGTACCAGTCCAATAGAACTCATGGAACAATT[A/T]ACTCACCCGTAAAAGTGATGAGCAGATTGTAGATCCCATTGCTTGCATAACATCAACAGC
SNP437	HP016831	DurSNP_c16849	ACTTCGTCAGTAACGGACAGCCGGACAGAGGAAATCGTCA	GAGTCGAGGTCATATCGTAGCCGGACAGAGGAAATCGTCG	GGACCCTATGGTCATTCCTCGTTACCTCCTACACAGACGGCAGTCTGCCTATAGTGAGTC	GTTACCTCCTACACAGACGGCA	TOP	[A/G]	AANGAGAACATGGTTACAATCATGGACCACCAGGAAGGAAGCCGGACAGAGGAAATCGTC[A/G]AGGACCCTATGGTCATTCCTCGCCGAATCATGGAGAAGTGGACACCCCAACTCATCGATG
SNP438	HP001683	DurSNP_c1685	ACTTCGTCAGTAACGGACGTGATTGGAAAGTTCAATTAGGGAGAAGA	GAGTCGAGGTCATATCGTGTGATTGGAAAGTTCAATTAGGGAGAAGG	ATAGTTTAACAGCAAATATAACCTTGAGCTCGGTATTGGAGTTAAGCGCGTCTGCCTATAGTGAGTC	AGCTCGGTATTGGAGTTAAGCGC	TOP	[A/G]	TGGATCAAGGTCCTGATTGGAAAGTTCAATTAGGGAGAAG[A/G]GATAGTTTAACAGCAAATATAACCTTGGCACAAAACCTTCCAGGTCCTTCCTTGACCTTG
SNP439	HP016929	DurSNP_c16947	ACTTCGTCAGTAACGGACGTAGTAGGGCAAGCGCCGGCAA	GAGTCGAGGTCATATCGTGTAGTAGGGCAAGCGCCGGCAG	TTTCCTAGTGTTTCTATCAGAGGGCAACGCTTTGAATGGGCTCTCGTCTGCCTATAGTGAGTC	GCAACGCTTTGAATGGGCTCTC	TOP	[A/G]	ATATCACCGTGATTGTTGTCTACCTGGATTCGAATCTCGCTAGTAGGGCAAGCGCCGGCA[A/G]GTTTCCTAGTGTTTCTATCAGAGGGGGTGGAATTAACTTGCCCCCTAACACACTGGCACC
SNP440	HP001693	DurSNP_c1695	ACTTCGTCAGTAACGGACGGGTAAAATGGAGCATGTTTTCTCATGTA	GAGTCGAGGTCATATCGTGGGTAAAATGGAGCATGTTTTCTCATGTG	ACACAGCACCTGTTCAGTACAGGTCGAAGGGCAGTCTTACTGTGTCTGCCTATAGTGAGTC	GGTCGAAGGGCAGTCTTACTGT	TOP	[A/G]	CGATGAACCGGTCGAACGAGGCTACTACGAACCGGTAAAATGGAGCATGTTTTCTCATGT[A/G]TACACAGCACCTGTTCAGTACAACAGCTCCAGAATAGACGAGTCCACAGCCATAGTAACA
SNP441	HP001694	DurSNP_c1696	ACTTCGTCAGTAACGGACGCTCATGGTCAAGGGTTGCACAA	GAGTCGAGGTCATATCGTGCTCATGGTCAAGGGTTGCACAG	TGGTCCAAAGAAAAGGGTTTCGCGTAATGGAACCATCTAACTCGTCTGCCTATAGTGAGTC	TCGCGTAATGGAACCATCTAACTC	TOP	[A/G]	GGTGGCTTCCCNCACTACGGTATTGTTAAGGATGATTATCTCATGGTCAAGGGTTGCACA[A/G]TTGGTCCAAAGAAAAGGGTTCTTACATTGCGCCAATCCCTCCTCAAGCAGACTTCCCGTG
SNP442	HP016956	DurSNP_c16974	ACTTCGTCAGTAACGGACGTTGTAGAGCTGCTGTTCCATTCAGT	GAGTCGAGGTCATATCGTGTTGTAGAGCTGCTGTTCCATTCAGC	TCATGAGGATTAAACTTCAAAAAGTTACCCGACGCACCTTGAGGCGTCTGCCTATAGTGAGTC	GTTACCCGACGCACCTTGAGGC	BOT	[T/C]	TCGGATTTAACAGTTCAATATGGAACAAACTAATAGTTTTTGAAGTTTAATCCTCATGAA[A/G]CTGAATGGAACAGCAGCTCTACAAAAATTCACTGCCCAGTCATTTCTATTCAAGACTGGC
SNP443	HP017018	DurSNP_c17036	ACTTCGTCAGTAACGGACGCTCGTCATTTCCGTCAAGTCCAT	GAGTCGAGGTCATATCGTGCTCGTCATTTCCGTCAAGTCCAC	ACCGATAGAATCAAAGTCCAATGAAGACGGATTCCCTTGTCGTGGTCTGCCTATAGTGAGTC	TGAAGACGGATTCCCTTGTCGTG	BOT	[T/C]	CTGCCAAGAAGAATAATGGTTTTGGTGCAATGCGAGCTTTGGACTTTGATTCTATCGGTG[A/G]TGGACTTGACGGAAATGACGAGGTTCACTCTAAGGAGATGGAGACTGAGAATGAGAAGGG
SNP444	HP001706	DurSNP_c1708	ACTTCGTCAGTAACGGACGCTGGCCAAGTATGAGAACAGGGTA	GAGTCGAGGTCATATCGTGCTGGCCAAGTATGAGAACAGGGTC	TGTTTGAGACTGTGGTGAGTGAGATCGGGCTTCTAATCCTGCCGTCTGCCTATAGTGAGTC	AGATCGGGCTTCTAATCCTGCC	TOP	[A/C]	GAAGGGTCGTTTGGAGGTGCAGTTAGATCGTCCATGTCTGGCCAAGTATGAGAACAGGGT[A/C]TTGTTTGAGACTGTGGTGAGTGCTAACCTCAGTTTTGGACAGCTTAAAGGGTTGGAAGGT
SNP445	HP017242	DurSNP_c17260	ACTTCGTCAGTAACGGACGTCCTACGGTGATAAAGGCTTCTCATT	GAGTCGAGGTCATATCGTGTCCTACGGTGATAAAGGCTTCTCATC	GTTCATTGGCAGAATCAAATTGGTTGACGGCCTCCTTAGAGTAGTCTGCCTATAGTGAGTC	GGTTGACGGCCTCCTTAGAGTA	BOT	[T/C]	TGGTTTCCCTGGAAGACATTCTATGAATTCAACGTCAAAATTTGATTCTGCCAATGAACG[A/G]ATGAGAAGCCTTTATCACCGTAGGAGTGAAACAAACAATGCTGATAAAAAACAATTTGAG
SNP446	HP001725	DurSNP_c1727	ACTTCGTCAGTAACGGACGTTCACGCGCTGACGGTGTTA	GAGTCGAGGTCATATCGTGTTCACGCGCTGACGGTGTTG	ACCGCCTTGGTATAAAGGACTTGGGAGTCAAGCCGTCCGATAGGTCTGCCTATAGTGAGTC	TGGGAGTCAAGCCGTCCGATAG	TOP	[A/G]	TATTTACCAACTCGGACCGGGTTCACGCGCTGACGGTGTT[A/G]GACCGCCTTGGTATAAAGGACTGCTTCGAACAGATCANATGCTTCGAGACCATTAACCCG
SNP447	HP017273	DurSNP_c17291	ACTTCGTCAGTAACGGACGGTAGTGGTGGCGCGTGGTA	GAGTCGAGGTCATATCGTGGTAGTGGTGGCGCGTGGTT	CTTCGAGTTCGTCCATACGCTGGGGTCGAGTCCAGTGAAACGTCTGCCTATAGTGAGTC	CTGGGGTCGAGTCCAGTGAAAC	TOP	[A/T]	AGCGCCTTCCTCGGCCGGAAGAAGCTTGATCGGTAACCGCTCGTAGTGGTGGCGCGTGGT[A/T]CCTTCGAGTTCGTCCATACGGGCCAGGCCGCGGGCCGAGACGGAGTACAACTCGCCATGG
SNP449	HP001730	DurSNP_c1732	ACTTCGTCAGTAACGGACAAGCAGAAGCTTGAAAAAGTTAATGGA	GAGTCGAGGTCATATCGTAAGCAGAAGCTTGAAAAAGTTAATGGC	AAATACAAGCACTCCTTGAAAAGATGCCCGACTGCATAAGTGCTAGGTCTGCCTATAGTGAGTC	ATGCCCGACTGCATAAGTGCTAG	TOP	[A/C]	NAAAAAGGAAAAAACCAATGATCTAAGCACCTTGAAGCAGAAGCTTGAAAAAGTTAATGG[A/C]AAAATACAAGCACTCCTTGAAAAGAAGGCAGATATAGAAAGGCAGATAAAAGAATCTGAA
SNP450	HP017335	DurSNP_c17353	ACTTCGTCAGTAACGGACGGAAAGTACGCTCTTGGAGAAGGGTTA	GAGTCGAGGTCATATCGTGGAAAGTACGCTCTTGGAGAAGGGTTG	CTCTAGTCACCTTTTGACCATATTCATCGGAGTTAAGAACGGGGTACGTCTGCCTATAGTGAGTC	CATCGGAGTTAAGAACGGGGTAC	TOP	[A/G]	AACTTGGGGCGAAGGAGCAACGAAAGTACGCTCTTGGAGAAGGGTT[A/G]TCTCTAGTCACCTTTTGACCATATTTCCTCCATTGATATCCATCCATCACATACAAGCTA
SNP451	HP001735	DurSNP_c1737	ACTTCGTCAGTAACGGACGCACCTTCGGCGTTGGACTGTA	GAGTCGAGGTCATATCGTGCACCTTCGGCGTTGGACTGTG	TGGGACTCCTAACTCTGTGTTCCGGTTAGGCATTATCTACGATCTGTCTGCCTATAGTGAGTC	CCGGTTAGGCATTATCTACGATCT	TOP	[A/G]	TTTCACATATTCTAAGACCCAAATTGAGAAGACTTGTCATCACCTTCGGCGTTGGACTGT[A/G]ATGGGACTCCTAACTCTGTGTTTTCCATCTGTCCACAACAATTCTCCAAATTGATACTTA
SNP452	HP001746	DurSNP_c1748	ACTTCGTCAGTAACGGACGGGTACAAGGGAGGCAAGGCTT	GAGTCGAGGTCATATCGTGGGTACAAGGGAGGCAAGGCTC	CCACCAAAGTACTTTGGATGAGTACAGTCTCGCGGTGCCTAAGGTCTGCCTATAGTGAGTC	GTACAGTCTCGCGGTGCCTAAG	BOT	[T/C]	GTACTTACGAAGCAATCGCCTTAGAACACGCATCCTCCTCATCCAAAGTACTTTGGTGGG[A/G]AGCCTTGCCTCCCTTGTACCCTTACGCTTA
SNP453	HP017468	DurSNP_c17486	ACTTCGTCAGTAACGGACACTTCACCGGCACCTATACTTGAAG	GAGTCGAGGTCATATCGTACTTCACCGGCACCTATACTTGAAC	TTGTAAGGGCTCCAATGTCTATTCTAAGGACTCAAATCGCGGTTGTCTGCCTATAGTGAGTC	ATTCTAAGGACTCAAATCGCGGTT	BOT	[G/C]	AAAATCCGAAAGCCAGACCACTAATGAGCGATGTGGTCGAGACATTGGAGCCCTTACAAA[C/G]TTCAAGTATAGGTGCCGGTGAAGTTTCATTAACCGGCTCAAATAGTGTAAGCRCAGGGCA
SNP454	HP017585	DurSNP_c17603	ACTTCGTCAGTAACGGACCCACATTAGCAGCTGCAGCCTTT	GAGTCGAGGTCATATCGTCCACATTAGCAGCTGCAGCCTTC	CCTCATTATCACCATCTCTCATTGGATGAGGAGTAGATCGCCCAGTCTGCCTATAGTGAGTC	TGGATGAGGAGTAGATCGCCCA	BOT	[T/C]	TAACGCCATCGAAATTGTTGGGCACTTAGTAAGGATCATGAGAGATGGTGATAATGAGGC[A/G]AAGGCTGCAGCTGCTAATGTGGTGTGGGATCTATCAACTTACAACCACTCAATACCAGTG
SNP455	HP001761	DurSNP_c1763	ACTTCGTCAGTAACGGACGCATATGCCACGTCAAGTTCTTTGTCA	GAGTCGAGGTCATATCGTGCATATGCCACGTCAAGTTCTTTGTCG	CATCTACGAGATGTTCATAGCCGAATGAGGCGGCCATGTTCTGCGTCTGCCTATAGTGAGTC	GAATGAGGCGGCCATGTTCTGC	TOP	[A/G]	AAAATGTAACTAACTAAATCAACAAATTTGAACTCCATATGCCACGTCAAGTTCTTTGTC[A/G]TCATCTACGAGATGTTCATAGCCTCAGCATGGTAGGTTTCCAGCTCCTTGTCAAGTTCCT
SNP456	HP017687	DurSNP_c17705	ACTTCGTCAGTAACGGACCCGGCATCTTCTTTGTGGTTGAA	GAGTCGAGGTCATATCGTCCGGCATCTTCTTTGTGGTTGAC	CTGAGCAGAACCACAAGTCTACCATGGGTAGTGCTATCGACGGCGTCTGCCTATAGTGAGTC	CATGGGTAGTGCTATCGACGGC	TOP	[A/C]	AACCATGACAAAGTCCTTAGCCGAGGAGCCAACAGATGCCGGCATCTTCTTTGTGGTTGA[A/C]CCTGAGCAGAACCACAAGTCTACTAAGTTATGCAGCTGCAAATTTGGCAACACAGGCTGA
SNP457	HP001782	DurSNP_c1784	ACTTCGTCAGTAACGGACGTGACTTGACAAAATCCAAGCCCAA	GAGTCGAGGTCATATCGTGTGACTTGACAAAATCCAAGCCCAG	AACAACAATGATTCCAAGATTACTTTCTGTAGCATCGAATCAGTGGAGTCTGCCTATAGTGAGTC	TTTCTGTAGCATCGAATCAGTGGA	TOP	[A/G]	CGGCATCAATTAGCTCTTCTGCACCAACAGTTACTCTTGACTTGACAAAATCCAAGCCCA[A/G]CAACAACAATGATTCCAAGATTACAACAAAACCAAAGGTTGATTCACCTGAACAAGTACC
SNP458	HP001783	DurSNP_c1785	ACTTCGTCAGTAACGGACACAATGCGAGAGCGGAGGGTG	GAGTCGAGGTCATATCGTACAATGCGAGAGCGGAGGGTC	GTTGTTGGTGGAAGAAGAAAGATGTCGTACTTTTGCCGTACCCAGGTCTGCCTATAGTGAGTC	ATGTCGTACTTTTGCCGTACCCAG	BOT	[G/C]	TTCGCGAAGCTTCTCTCGACTCTACCGTCCTTGCCGCTTTCTTCTTCCACCAACAACANT[C/G]ACCCTCCGCTCTCGCATTGTTTTTGCCTTCCATGGGAAACAAAATGGGGAAGCAAGAGAA
SNP459	HP017893	DurSNP_c17911	ACTTCGTCAGTAACGGACTTGGTTTGACTTGGGAGATAGGGTT	GAGTCGAGGTCATATCGTTTGGTTTGACTTGGGAGATAGGGTA	ATGATGATGAGGAAGAATGGTTACGGTTAGACTCGGCCCTAGCAGTCTGCCTATAGTGAGTC	ACGGTTAGACTCGGCCCTAGCA	BOT	[T/A]	AGCGGCTTCCTTCTTAGAATTAGCGAAGATTGAACGAAACCATTCTTCCTCATCATCATA[A/T]ACCCTATCTCCCAAGTCAAACCAANATTACATTTGAAATGAATGAAAGAAGTAGTGAGCA
SNP460	HP017973	DurSNP_c17991	ACTTCGTCAGTAACGGACGCTCGGTGGGGAAGCTACCAGAT	GAGTCGAGGTCATATCGTGCTCGGTGGGGAAGCTACCAGAC	AGAGATGTTTTGCATTTTAGTGCGTCAAGGCAGTATCGGCATCTGGTCTGCCTATAGTGAGTC	GTCAAGGCAGTATCGGCATCTG	BOT	[T/C]	GAGGCNGCTCATGTGTTTGCAAAAGCAGCAATGAAGGCACTAAAATGCAAAACATCTCTT[A/G]TCTGGTAGCTTCCCCACCGAGAAAATATATTTTTGATGCCTGTCAATATGATGGACGTCA
SNP461	HP001798	DurSNP_c1800	ACTTCGTCAGTAACGGACGCCAAAATTCAAATGGAAAAATAGGTC	GAGTCGAGGTCATATCGTGCCAAAATTCAAATGGAAAAATAGGTG	AATAAAAACATAAAAAGAAAGCAATCTATAAGAGACAATCTCCGCGACGTCTGCCTATAGTGAGTC	TCTATAAGAGACAATCTCCGCGAC	TOP	[C/G]	NTCCATACTCTCATATCAATCTAATACACATTAAGCCAAAATTCAAATGGAAAAATAGGT[C/G]CAATAAAAACATAAAAAGAAAGCAATATAATTGGGAATTCACTGACTAACAAAACTCAAA
SNP462	HP018088	DurSNP_c18106	ACTTCGTCAGTAACGGACGCATTTCACCTCTTCGTCCATTCCTA	GAGTCGAGGTCATATCGTGCATTTCACCTCTTCGTCCATTCCTG	ATGATAAAGCGACCATCTTTTCCGATTGTAGTGTACGGACAACGGTCTGCCTATAGTGAGTC	CCGATTGTAGTGTACGGACAACG	TOP	[A/G]	ATCGCCATCTCGCCACCTTCATGTGGGAGATACCTTCATTTCACCTCTTCGTCCATTCCT[A/G]CATGATAAAGCGACCATCTTTTGGCATGAGCTAAGTTGTTTCGCTGAGGGTTGTCACAAC
SNP463	HP001811	DurSNP_c1813	ACTTCGTCAGTAACGGACGAAATCATTTCCGACCACACCAGAA	GAGTCGAGGTCATATCGTGAAATCATTTCCGACCACACCAGAG	AGTTAACAATGGGAGTTGCTGTGTTGGGGCACGATCAATGCGATGTCTGCCTATAGTGAGTC	GTTGGGGCACGATCAATGCGAT	TOP	[A/G]	GGCAGTATCGAATGAAAGATCAGTCCCAACAGCAACCAAATCATTTCCGACCACACCAGA[A/G]AAGTTAACAATGGGAGTTGCTGTCAATCCAAGGCTGGTGCTTATTCCAGCATACTCGTGC
SNP464	HP001813	DurSNP_c1815	ACTTCGTCAGTAACGGACTGTATACATGGCGGGTGACAGTTCA	GAGTCGAGGTCATATCGTTGTATACATGGCGGGTGACAGTTCC	GTGGAAACATAGTTCACCACGAGAACGGGTCGCTATGTCGTTGGTCTGCCTATAGTGAGTC	AGAACGGGTCGCTATGTCGTTG	TOP	[A/C]	CGGAAGATCCGAATCGGAATCGGAATCAAAGGTTTATGTATACATGGCGGGTGACAGTTC[A/C]GGTGGAAACATAGTTCACCACGTGGCGGTGAGAGCGGCGGAGGAAGGAATCGAGGTTCTC
SNP465	HP018154	DurSNP_c18172	ACTTCGTCAGTAACGGACGCGTTGCTTGAGCAGAAAATGTGTCG	GAGTCGAGGTCATATCGTGCGTTGCTTGAGCAGAAAATGTGTCC	TAGAAACATCCAGAGCTACAAACCGTAAACTGTAGACCGCCTTGTCGTCTGCCTATAGTGAGTC	CGTAAACTGTAGACCGCCTTGTC	BOT	[G/C]	AATTAGACATATCACACAAATGTCTAGTAAAACTAAGTTTGTAGCTCTGGATGTTTCTAT[C/G]GACACATTTTCTGCTCAAGCAACGAGGTTCTAACAACTACGTGGGATCTGCAAAGTGCAA
SNP466	HP018413	DurSNP_c18432	ACTTCGTCAGTAACGGACGTGGAGTTGATTCAGGAGCTTCAAAAA	GAGTCGAGGTCATATCGTGTGGAGTTGATTCAGGAGCTTCAAAAG	ACTACCCTATAAAACGATGTCCAGGGTTAGGTGATACACCGAGCTGTCTGCCTATAGTGAGTC	GGGTTAGGTGATACACCGAGCT	TOP	[A/G]	TGTTGATCCAAATAGCAGTTCCAAGAAGCAGGCTTTGGAGTTGATTCAGGAGCTTCAAAA[A/G]CACTACCCTATAAAACGATGTCCATTAAGAATACGAGTTGCTGCTCCTGAGGAGGAAGTG
SNP467	HP018420	DurSNP_c18439	ACTTCGTCAGTAACGGACGCACTCCCCATCTTCATCTTATGTT	GAGTCGAGGTCATATCGTGCACTCCCCATCTTCATCTTATGTG	TTGTTATTGCAATGTTGTATGTAGTCTATGAGGGCGAAGGAGCCTAGTCTGCCTATAGTGAGTC	TCTATGAGGGCGAAGGAGCCTA	BOT	[T/G]	CATTCATTCATTCATTATCTTATTCTTATTAGAGACTACATACAACATTGCAATAACAAT[A/C]ACATAAGATGAAGATGGGGAGTGCTAGTGCTACCATGGGAGGATCAAAGAGAAGGATGTC
SNP468	HP018549	DurSNP_c18568	ACTTCGTCAGTAACGGACTAAGTATTTAGCCAGCGCATCGCT	GAGTCGAGGTCATATCGTTAAGTATTTAGCCAGCGCATCGCG	GGGAATTTTTCTAATTCAAATAAAATGCCACTGGGACTGCGAGTACGTCTGCCTATAGTGAGTC	ATGCCACTGGGACTGCGAGTAC	BOT	[T/G]	TTCATGATGTCATTCAATGCTTTGGTATCGACACATTTATTTGAATTAGAAAAATTCCCA[A/C]GCGATGCGCTGGCTAAATACTTATTCCATAATATTGTTCGTTGTGTGTTGGATTCTAATA
SNP469	HP001857	DurSNP_c1859	ACTTCGTCAGTAACGGACATGCCGATTGCGTTGATGCT	GAGTCGAGGTCATATCGTATGCCGATTGCGTTGATGCG	GTGGTAATAAGCCTGTTAATCTGGGGAGCATGGACTCTATACGGCGTCTGCCTATAGTGAGTC	GGGAGCATGGACTCTATACGGC	BOT	[T/G]	CCTTGAACTTGACAAAGAATTGAAGGCAGGAGCAATCAGATTAACAGGCTTATTACCACT[A/C]GCATCAACGCAATCGGCATCAGCATGGGCATCGAGCAAGAGCTTGACGATCTCGAGGGAG
SNP470	HP018583	DurSNP_c18602	ACTTCGTCAGTAACGGACGCGGTGCATTGACCAGTTCATTCA	GAGTCGAGGTCATATCGTGCGGTGCATTGACCAGTTCATTCC	ATGCAACAAAATTCTTTCACATAACAACCCTATGTCGAGAGGAATGCGTCTGCCTATAGTGAGTC	ACAACCCTATGTCGAGAGGAATGC	TOP	[A/C]	CTGCACAAAGGATAAAACAGAAGGTGTTCTATTACTGCCGGTGCATTGACCAGTTCATTC[A/C]CATGCAACAAAATTCTTTCACATACAGCCATTTCTTTTCAC
SNP471	HP018625	DurSNP_c18644	ACTTCGTCAGTAACGGACGGGGAGTGCACCACCAGAAGAATT	GAGTCGAGGTCATATCGTGGGGAGTGCACCACCAGAAGAATC	CAGGTTGTTCAGTTACAATACCTTCGAGCGTTCGGAGCACTTAATCGTCTGCCTATAGTGAGTC	TCGAGCGTTCGGAGCACTTAATC	BOT	[T/C]	TTAATTCGAGCATGGATTTCGGAAACCTGTGGTGAAGGTATTGTAACTGAACAACCTGNA[A/G]ATTCTTCTGGTGGTGCACTCCCGATTATACACGGCTTCATCTCATCTTGATTCAGACGTA
SNP472	HP001863	DurSNP_c1865	ACTTCGTCAGTAACGGACGGTTTTCGCGCGACGCATT	GAGTCGAGGTCATATCGTGGTTTTCGCGCGACGCATA	TGTCTTACGCATATCTCTTCAAGGGACATTAGTATGCTCGTGCTGCGTCTGCCTATAGTGAGTC	GGACATTAGTATGCTCGTGCTGC	BOT	[T/A]	CGGTATCACCGATGATGATGTACTTGAAGAGATATGCGTAAGACAT[A/T]ATGCGTCGCGCGAAAACGCTGTGAAGTTTAGATCTTTGCGAATCTCAATATGAGAATAAT
SNP473	HP018734	DurSNP_c18753	ACTTCGTCAGTAACGGACTTTCATTCATGTTGATTAATGTACATAGTA	GAGTCGAGGTCATATCGTTTTCATTCATGTTGATTAATGTACATAGTC	AGATAAACAAGGAAAGATAAACACCGCAGTCAACGACGTATTCCGAGTCTGCCTATAGTGAGTC	CGCAGTCAACGACGTATTCCGA	TOP	[A/C]	TATTTGATGATTCGTCGCAATCTCAAATTTCATTCATGTTGATTAATGTACATAGT[A/C]CAGATAAACAAGGAAAGATAAACACNGGTAGGTAAGAAACAAGCCAACAAATTTATGGCA
SNP474	HP001879	DurSNP_c1881	ACTTCGTCAGTAACGGACCAGTTTCTTCCGAATGGGTAACTTTC	GAGTCGAGGTCATATCGTCAGTTTCTTCCGAATGGGTAACTTTG	TGGTCTTCAAGGTCTTTTACTTCCCATTTGGAATCGAGCAGCTCGTCTGCCTATAGTGAGTC	CCCATTTGGAATCGAGCAGCTC	TOP	[C/G]	ACAAGACACACCCCAATTCAAAAGACTCTCCCAAACAGTTTCTTCCGAATGGGTAACTTT[C/G]TTGGTCTTCAAGGTCTTTTACTTGGCTTTGTCGATCATATTCTCCCTCCTTACAACCTCA
SNP475	HP018821	DurSNP_c18840	ACTTCGTCAGTAACGGACGAACCAAAGTCAAACCAACAATTATAGAA	GAGTCGAGGTCATATCGTGAACCAAAGTCAAACCAACAATTATAGAG	AAAATTAATTACTCAGGTTTTATGTCAGCTATGTCACGCTTCCCAGAGTCTGCCTATAGTGAGTC	CAGCTATGTCACGCTTCCCAGA	TOP	[A/G]	TGGGAGACATGAAAAGATTTCTTCTCTTAACCAAAGTCAAACCAACAATTATAGA[A/G]CAAAATTAATTACTCAGGTTTTATGTAAAAATATACATCACATGATGAAAAGGAAAAAGA
SNP476	HP001883	DurSNP_c1885	ACTTCGTCAGTAACGGACGGGGCCCAAGCTTGAGCGA	GAGTCGAGGTCATATCGTGGGGCCCAAGCTTGAGCGT	CCTGAGAAGTAGTACGATTTGAAACACGCGGGGTAAACCATTGATCGTCTGCCTATAGTGAGTC	ACACGCGGGGTAAACCATTGATC	TOP	[A/T]	TTCGGAGAAGTGGGGTTGTACGGATACTCTTGGGCTGCCCCACGGGCCCAAGCTTGAGCG[A/T]CCCTGAGAAGTAGTACGATTTGAAGCTGGGAAGGCAGTACGAGAAGACACCTGAGTAGAG
SNP477	HP001890	DurSNP_c1892	ACTTCGTCAGTAACGGACTACCGGTGAGAAGGGAGTTGGCT	GAGTCGAGGTCATATCGTTACCGGTGAGAAGGGAGTTGGCC	GAAGCCCCTCCACTACAAGCGCCCGAATTGCTGAAGCCTATGTCTGCCTATAGTGAGTC	CGCCCGAATTGCTGAAGCCTAT	BOT	[T/C]	TGAAGTTGGGGATGACACGGTGGAAGGAGGAACCCTTGTAGTGGAGGGGCTTCCCGCTGC[A/G]GCCAACTCCCTTCTCACCGGTACAGAGTGCACGGAAGTTCTCGGCGGTCCTCGGCGTTGT
SNP478	HP001892	DurSNP_c1894	ACTTCGTCAGTAACGGACGGCAGGGTCGAACAAACAAATGCT	GAGTCGAGGTCATATCGTGGCAGGGTCGAACAAACAAATGCC	GTCGGAGCAGAATAGAATGTATATGCCAAGACGTAGCCACTTGTCGTCTGCCTATAGTGAGTC	ATGCCAAGACGTAGCCACTTGTC	BOT	[T/C]	CGATTTTCTTTTGGGATTCAAACTGAGATTAGCAAAGATACATTCTATTCTGCTCCGACC[A/G]GCATTTGTTTGTTCGACCCTGCAGTTGTATGAGTTTAGAACTAATCTTTGTATACTACCA
SNP479	HP018940	DurSNP_c18959	ACTTCGTCAGTAACGGACGTTGTCCCTCTAGCTCAAACCCTAAAT	GAGTCGAGGTCATATCGTGTTGTCCCTCTAGCTCAAACCCTAAAC	GAAAAGGGAAAAGAAAGTTTCCCCTGCGGATAGGAAGGTTCGACGTCTGCCTATAGTGAGTC	CCTGCGGATAGGAAGGTTCGAC	BOT	[T/C]	TTGAAATTTGGCGGTTGCGTCTGTGGCCATGAATTTGGGAAACTTTCTTTTCCCTTTTCA[A/G]TTTAGGGTTTGAGCTAGAGGGACAAAATAAAAT
SNP480	HP018956	DurSNP_c18975	ACTTCGTCAGTAACGGACCCTGCTGAATCTCGAATACATGCA	GAGTCGAGGTCATATCGTCCTGCTGAATCTCGAATACATGCG	TTGAAATGGAACTTAGGCTTTGGATGACGACCGAATACCGTTGGTCTGCCTATAGTGAGTC	GGATGACGACCGAATACCGTTG	TOP	[A/G]	AGGTAGGCAAAAGCAGATGGTGGAACAAAGTGTTGTGCCTGCTGAATCTCGAATACATGC[A/G]CTTGAAATGGAACTTAGGCTTTGTAGGCAACAGATTATCGGGTTGGAGATGTCCTATCAA
SNP481	HP001901	DurSNP_c1903	ACTTCGTCAGTAACGGACGTCTTTTGAACCGAAGCAGGAATAGT	GAGTCGAGGTCATATCGTGTCTTTTGAACCGAAGCAGGAATAGC	ATATAGATGCAACGATGTTTTCCTACGCAAAGAGGCGGTCTGATGGTCTGCCTATAGTGAGTC	TACGCAAAGAGGCGGTCTGATG	BOT	[T/C]	ACGGTACTATCTACATTTGATGGACAACATCTACAAGGAAAACATCGTTGCATCTATATC[A/G]CTATTCCTGCTTCGGTTCAAAAGAAGGCACCTCTTCATCTGAAAAACCACCACCTGCATC
SNP482	HP001903	DurSNP_c1905	ACTTCGTCAGTAACGGACGATCCAACAGTTGTCCTTTCGGCG	GAGTCGAGGTCATATCGTGATCCAACAGTTGTCCTTTCGGCC	CATTTTTTCTTGTGAATCTCAATGGTAGTCGTTCACAGGGCAAGCGTCTGCCTATAGTGAGTC	GGTAGTCGTTCACAGGGCAAGC	BOT	[G/C]	AAATCTAAAAGCTAAGATCCATTCTCATTGAGATTCACAAGAAAAAATGGGNAGCCTTGA[C/G]GCCGAAAGGACAACTGTTGGATGGGCAGCTAGAGACCCTTCTGGTGTTCTTTCTCCATAC
SNP483	HP019043	DurSNP_c19062	ACTTCGTCAGTAACGGACACGGAAGCCTTCCGGGGCA	GAGTCGAGGTCATATCGTACGGAAGCCTTCCGGGGCG	AGAACCGTGACAACTTCTTACAGAGGATGCGAATGACACGTTGCGTCTGCCTATAGTGAGTC	GAGGATGCGAATGACACGTTGC	TOP	[A/G]	TTGATGAGAATCTGTTCACCAGAGTTTTGATTCAAACAGCCAACGGAAGCCTTCCGGGGC[A/G]CAGAACCGTGACAACTTCTTACAATGCTCTCTTCCTTGGCAGTGCTAACACGCTCCTCCA
SNP484	HP019080	DurSNP_c19099	ACTTCGTCAGTAACGGACACGATGGTGAGCGGAGAATCGA	GAGTCGAGGTCATATCGTACGATGGTGAGCGGAGAATCGG	AAGCGGCATTAAAAGTGACCGAGACTATGGGTTAAACGCCTGGTCTGCCTATAGTGAGTC	CGAGACTATGGGTTAAACGCCTG	TOP	[A/G]	ATGACGGCAGGGGATGGCAGGGGAGGGCGATGGAAGCAGACGATGGTGAGCGGAGAATCG[A/G]AAAGCGGCATTAAAAGTGACGGGAATAACGAATAGGAAGAAACGATGGGGAGCAGAGTTA
SNP485	HP019099	DurSNP_c19118	ACTTCGTCAGTAACGGACGGTGTGTTTGTGCTGCTGTTTGCTA	GAGTCGAGGTCATATCGTGGTGTGTTTGTGCTGCTGTTTGCTG	TTTATTTCTGTTTGTCGTGGCACTCGATCTAGGGAAACTAGCGTGGTCTGCCTATAGTGAGTC	ACTCGATCTAGGGAAACTAGCGTG	TOP	[A/G]	GACATTGTAAAACCACATTCTTTAATTTTCGGCTACTGTGTGTTTGTGCTGCTGTTTGCT[A/G]TTTTATTTCTGTTTGTCGTGGCAANGACCAGTGTTGTAATAATTGAACTACTTGTGTATT
SNP486	HP019153	DurSNP_c19172	ACTTCGTCAGTAACGGACTTAGTTTGGAATTGCATTTACAGCAT	GAGTCGAGGTCATATCGTTTAGTTTGGAATTGCATTTACAGCAC	CCGCTATTGTTAATATACTATTGGTAGCTGGCCCACGAAATCTGCGGTCTGCCTATAGTGAGTC	TAGCTGGCCCACGAAATCTGCG	BOT	[T/C]	AAAGCAAAATATAGGCACATGAACCAATAGTATATTAACAATAGCGGA[A/G]TGCTGTAAATGCAATTCCAAACTAACAGTTCTTTATACATAACACATTTCATATTTCAAC
SNP487	HP001915	DurSNP_c1918	ACTTCGTCAGTAACGGACTGTATTGCCATAAAGGGTTGTGGTTA	GAGTCGAGGTCATATCGTTGTATTGCCATAAAGGGTTGTGGTTT	GCAGAATATTTGTACTTTGGTTTTAAGCGATGCTGCACACTTTAAGGAGTCTGCCTATAGTGAGTC	AAGCGATGCTGCACACTTTAAGGA	TOP	[A/T]	TGCAAAGATTTGAACTACTCAATAAGGCATTAGCATGTATTGCCATAAAGGGTTGTGGTT[A/T]TGCAGAATATTTGTACTTTGGTTTTGGTAGTAACAGAATTGAGGATTTGAATNACATTTT
SNP488	HP001924	DurSNP_c1927	ACTTCGTCAGTAACGGACGTTGCAAACAAAGAATGAGATTTGTATATAT	GAGTCGAGGTCATATCGTGTTGCAAACAAAGAATGAGATTTGTATATAG	CAAATAAGTACAGTGTGGAGATATCACTGTTCTGCCCCGAACGTACAGTCTGCCTATAGTGAGTC	ACTGTTCTGCCCCGAACGTACA	BOT	[T/G]	CAGAAAGTAATACCCCTGAACCTTTCTCTCCATTGATATCTCCACACTGTACTTATTTGT[A/C]TATATACAAATCTCATTCTTTGTTTGCAAGATTGGCTAAATTGAGAACAAATTTAATAGA
SNP489	HP001936	DurSNP_c1940	ACTTCGTCAGTAACGGACGCTTTGCAGCCACCACAACCA	GAGTCGAGGTCATATCGTGCTTTGCAGCCACCACAACCC	GAGAGAAGAAATCAACAATAACAAAGGTTGTGAAGGCCGGATTTCCGTCTGCCTATAGTGAGTC	AGGTTGTGAAGGCCGGATTTCC	TOP	[A/C]	CTTAGGATGAAGGGCTTTGCAGCCACCACAACC[A/C]GGAGAGAAGAAATCAACAATAACAAGCTTGTCCCCTGCGTTCAATAGTGAATTCACAAGG
SNP490	HP001957	DurSNP_c1961	ACTTCGTCAGTAACGGACAAGCAGCTCCAACGGGAACGA	GAGTCGAGGTCATATCGTAAGCAGCTCCAACGGGAACGG	CTTCTGGGTCCTTTTCTTCTTACGTCAATCTAGTGAGCGTCAGGGTCTGCCTATAGTGAGTC	ACGTCAATCTAGTGAGCGTCAGG	TOP	[A/G]	CAAGCATTCGTTGGAGCTTTGCGCAGAGAATGGAAGGAAGAAGCAGCTCCAACGGGAACG[A/G]AAGCGCGCTTCTGGGTCCTTTTCTTCTTGTGGTTAGTGCCCTTGTTTGGTCACTTTGGTT
SNP491	HP001966	DurSNP_c1970	ACTTCGTCAGTAACGGACAGTGGATAGGTTTGGCAGGGGAA	GAGTCGAGGTCATATCGTAGTGGATAGGTTTGGCAGGGGAG	GTTTACACAAGCAACTCGCTACCATGCGTAGGTATCGGGCTAGTCTGCCTATAGTGAGTC	ACCATGCGTAGGTATCGGGCTA	TOP	[A/G]	TTTCGGTGGTTTATCGAACCAGTTTCCGATCCTAATCAAGTGGATAGGTTTGGCAGGGGA[A/G]GGTTTACACAAGCAACTCGCTGATGAAATCAGGACCGTTGTTAGGGACGAAGGCGGGGTA
SNP492	HP001973	DurSNP_c1977	ACTTCGTCAGTAACGGACGCCACCATTGTTGCATAACATTTGTAAA	GAGTCGAGGTCATATCGTGCCACCATTGTTGCATAACATTTGTAAC	GCAATACAACTCAAGTGAACTCATTCCGACCAAGGCCAACTCGATGTCTGCCTATAGTGAGTC	TTCCGACCAAGGCCAACTCGAT	TOP	[A/C]	ATTGGTGTATACATGCAAAAACCAGAATAGTTTTCCACCATTGTTGCATAACATTTGTAA[A/C]GGCAATACAACTCAAGTGAACTCACTAATACCCGAGAGAAAATATAGTATGTAGTGAAAT
SNP493	HP001974	DurSNP_c1978	ACTTCGTCAGTAACGGACGCACCATGAGGAAAGCAGCCACT	GAGTCGAGGTCATATCGTGCACCATGAGGAAAGCAGCCACC	AGCAAGTTTCCTCTGGAAGCGCACGATAGTTAATCTGGAACCGGGTCTGCCTATAGTGAGTC	GCACGATAGTTAATCTGGAACCGG	BOT	[T/C]	CCATGGGCTTCCAGAGGAAACTTGCTT[A/G]GTGGCTGCTTTCCTCATGGTGACTCTTCCAACACCAAGCTCTGGGTTGGAGGGTGAAAGC
SNP494	HP001975	DurSNP_c1979	ACTTCGTCAGTAACGGACTGTCAAAGGACATGCCGTAAAGCA	GAGTCGAGGTCATATCGTTGTCAAAGGACATGCCGTAAAGCG	TCCTCTTTCTTCACTTGCTTCTATACCTGATACCGCGCAGTACAGGTCTGCCTATAGTGAGTC	ATACCTGATACCGCGCAGTACAG	TOP	[A/G]	TAACTTCGGTGTCCCAAAACCCTTTCCAACACGATGGTGTCAAAGGACATGCCGTAAAGC[A/G]CTCCTCTTTCTTCACTTGCTTCTTATTGTTACTCTCCACAACATTTTCACTACCCTCTTC
SNP495	HP001976	DurSNP_c1980	ACTTCGTCAGTAACGGACGGACCGGATTCCGGAAACACCA	GAGTCGAGGTCATATCGTGGACCGGATTCCGGAAACACCC	GTGAAAGTAGAGGGGGAAGTGGCCTGGCGAATAAAGGTCGTACGTCTGCCTATAGTGAGTC	GCCTGGCGAATAAAGGTCGTAC	TOP	[A/C]	TTCACTCCAATTTAAATGCAAAGTGGAGATTACAAAAAGCGACCGGATTCCGGAAACACC[A/C]AGTGAAAGTAGAGGGGGAAGTGTTGCATTGATGCTTACAGTTCAACATGAAACCAAAAAA
SNP496	HP019797	DurSNP_c19817	ACTTCGTCAGTAACGGACGAATAGAATGCTTTTGATGAAATGCAT	GAGTCGAGGTCATATCGTGAATAGAATGCTTTTGATGAAATGCAG	GGAGTAGACTTCATGGCTTATTTTCAAGGTGGTGAAACGGCTCTCGTCTGCCTATAGTGAGTC	TCAAGGTGGTGAAACGGCTCTC	BOT	[T/G]	AAATAATATTCAATTCTTCTTCCTTTAAAGTTCTACAAATAAGCCATGAAGTCTACTCCN[A/C]TGCATTTCATCAAAAGCATTCTATTCTGCCNCTCTTGTCTTATTATACTTGGGCTAATGG
SNP497	HP019891	DurSNP_c19911	ACTTCGTCAGTAACGGACCCTTGCTAGGAGCAACCCTGATT	GAGTCGAGGTCATATCGTCCTTGCTAGGAGCAACCCTGATG	CATTGACAAAATTACCCCTGACTTGGAAATGCGCGAGGAGTTTCGTCTGCCTATAGTGAGTC	CTTGGAAATGCGCGAGGAGTTTC	BOT	[T/G]	TCAGAATATCATGAAGACTGATGGCTGGAAGGGATTGTTCAGGGGTAATTTTGTCAATGT[A/C]ATCAGGGTTGCTCCTAGCAAGGCTATTGAGCTATTTGCTTATGACACAGTTAACAAGAAT
SNP498	HP001988	DurSNP_c1992	ACTTCGTCAGTAACGGACGGTCCAAAAAGAGAATCCGGAATTCA	GAGTCGAGGTCATATCGTGGTCCAAAAAGAGAATCCGGAATTCC	AATTTTATCGACGGAGGAGATGCAACCTCGATGTTAATGCGGGGTCTGCCTATAGTGAGTC	GCAACCTCGATGTTAATGCGGG	TOP	[A/C]	TTGGAGTTGTCCAAAAAGAGAATCCGGAATTC[A/C]GAATTTTATCGACGGAGGAGATCGACGAGCACTTGACTGCAATAAGTGAGCGCGACTGAG
SNP499	HP020143	DurSNP_c20163	ACTTCGTCAGTAACGGACCTTGTCCATTTTGCCGAGGCA	GAGTCGAGGTCATATCGTCTTGTCCATTTTGCCGAGGCG	CATTCTTCAATTAATTGTTGCCCCACTCGAACCATATCTGGCGTGTCTGCCTATAGTGAGTC	CCACTCGAACCATATCTGGCGT	TOP	[A/G]	AAGAAGCNCGATCCAGCCACGACTTGCGCCACCGGTCCTGCTTGTCCATTTTGCCGAGGC[A/G]CCATTCTTCAATTAATTGTTGCCAAAATACAAGACTAGCAGTGAAACAGAAGCTGAGTCC
SNP500	HP002022	DurSNP_c2026	ACTTCGTCAGTAACGGACGAGTCATGCATGGACCCAAATGTA	GAGTCGAGGTCATATCGTGAGTCATGCATGGACCCAAATGTG	TGGAGGCTAAGGTTGTGGTTAATTACGGAACCGACCATGCCATGGTCTGCCTATAGTGAGTC	ATTACGGAACCGACCATGCCATG	TOP	[A/G]	GACAAACTGGGCCTTGGTGTCAATGAACCATGACACACAGTCATGCATGGACCCAAATGT[A/G]ATGGAGGCTAAGGTTGTGGTTAGTTCATGTGGGCATGATGGGCCGTTTGGGGCCACAGGG
SNP501	HP020547	DurSNP_c20567	ACTTCGTCAGTAACGGACTTTGATGCAATCTGCTACCCTTGTT	GAGTCGAGGTCATATCGTTTTGATGCAATCTGCTACCCTTGTA	CTACTTGTTTGCTATGTAAGACTCTTTGACGGAATCCCTGTACGACGTGTCTGCCTATAGTGAGTC	TGACGGAATCCCTGTACGACGT	BOT	[T/A]	CTTTTTCTCTTTNGATTTGGTGCACCATAACACAAGAGTCTTACATAGCAAACAAGTAGT[A/T]ACAAGGGTAGCAGATTGCATCAAACTCCAAAAGAAAAATCTCAATTATTTTGTATAGTGT
SNP502	HP002066	DurSNP_c2070	ACTTCGTCAGTAACGGACGCTTGCTTCCCATTGAACAATAAAA	GAGTCGAGGTCATATCGTGCTTGCTTCCCATTGAACAATAAAT	TACAGGACCTGCCCTGTAGTATTCCCAGGAACATCGTCGCAGGTCTGCCTATAGTGAGTC	ATTCCCAGGAACATCGTCGCAG	TOP	[A/T]	TTCCACTGTCAAAAACANACTTCAAGACCATTAACAGCTTGCTTCCCATTGAACAATAAA[A/T]CTACAGGACCTGCCCTGTAGTGTTCTATATTGGAGGA
SNP503	HP020841	DurSNP_c20861	ACTTCGTCAGTAACGGACGGCCTTCTGCACCAGACATAATTCACT	GAGTCGAGGTCATATCGTGGCCTTCTGCACCAGACATAATTCACC	AAATCTTTAAACTTCTTGGTGTAACAACCTTTGCACCGTTGGAATGGCGTCTGCCTATAGTGAGTC	AACCTTTGCACCGTTGGAATGGC	BOT	[T/C]	ACTCAACCAAATAGAGGAATTGTTGCCTAGGAAGGTTACACCAAGAAGTTTAAAGATTTC[A/G]GTGAATTATGTCTGGTGCAGAAGGCAAATGAATTTGGAAAAGCTTAAAAATTAGTGCTTC
SNP504	HP020869	DurSNP_c20889	ACTTCGTCAGTAACGGACGGGCATCCGAGACAATACCACGT	GAGTCGAGGTCATATCGTGGGCATCCGAGACAATACCACGC	ACCGAGATTATAGAACATCTCCATCAATGTTCCACGTCTAATGTCGCGTCTGCCTATAGTGAGTC	TCAATGTTCCACGTCTAATGTCGC	BOT	[T/C]	TATCAATTTCTTTTTCAATGATTCTTTTTTGCTTTGTGGAGATGTTCTATAATCTCGGTG[A/G]CGTGGTATTGTCTCGGATGCCAAACTAGAAAATCTTAGGAGCATGACATATAGGTCAATA
SNP505	HP002085	DurSNP_c2089	ACTTCGTCAGTAACGGACTTTCCTTTGGATCAGTCCTTGTTT	GAGTCGAGGTCATATCGTTTTCCTTTGGATCAGTCCTTGTTC	TGCATAAGCATCAATCTTGTTTATTGTACTGGCCGTTACACAGCGGTCTGCCTATAGTGAGTC	TTGTACTGGCCGTTACACAGCG	BOT	[T/C]	AGGTAAACAAGATTGATGCTTATGCAC[A/G]AACAAGGACTGATCCAAAGGAAATAGTTGAGCTTTTCAAGAAACGTTTCTTG
SNP506	HP002100	DurSNP_c2104	ACTTCGTCAGTAACGGACGCAGCACCGACTTTTGAATTTGAGTA	GAGTCGAGGTCATATCGTGCAGCACCGACTTTTGAATTTGAGTG	AGAGATTGAGACTTTTTGAGTTGAACCTTCCCGTATTGAGTGGATGCGTCTGCCTATAGTGAGTC	ACCTTCCCGTATTGAGTGGATGC	TOP	[A/G]	AAAATNGTTAAAAGTTGAAAAGGAGATTAAGAATTTCAGCACCGACTTTTGAATTTGAGT[A/G]AAGAGATTGAGACTTTTTGAGTTGAGATGTGTCACAGTGTGTGCTTACATGACATGTATG
SNP507	HP002105	DurSNP_c2109	ACTTCGTCAGTAACGGACAGCTCCCTCCAATAGCGGCTTT	GAGTCGAGGTCATATCGTAGCTCCCTCCAATAGCGGCTTC	TAACAATTTCATTAAACCGTGCGTACCGCGCTCACTCGAAGATAGTCTGCCTATAGTGAGTC	GTACCGCGCTCACTCGAAGATA	BOT	[T/C]	TTGTTGCACGGTTTAATGAAATTGTTAC[A/G]AAGCCGCTATTGGAGGGAGCTTTGGGTACTTTCAAAAATTATTCAGTTAAAGACGAGGAC
SNP508	HP021161	DurSNP_c21182	ACTTCGTCAGTAACGGACTTTGGGGTGGTTAGTGACTGAGTCT	GAGTCGAGGTCATATCGTTTTGGGGTGGTTAGTGACTGAGTCC	TTTCAAAATATCTTCGCTTTATCGGCCTCTAAGTCGTAGCCCAACGTCTGCCTATAGTGAGTC	GGCCTCTAAGTCGTAGCCCAAC	BOT	[T/C]	AAAAGTGAAAAGGATAAAGCGAAGATATTTTGAAAC[A/G]GACTCAGTCACTAACCACCCCAAACCCTAAACCACACTATTACACTCTG
SNP509	HP021287	DurSNP_c21308	ACTTCGTCAGTAACGGACGGTGGCTTCACGGTGGTTAACGA	GAGTCGAGGTCATATCGTGGTGGCTTCACGGTGGTTAACGG	CATGTGTTTAAGCTTTCTTGTTCGTCGGTACTCTGAACAGGGGTTGTCTGCCTATAGTGAGTC	GTCGGTACTCTGAACAGGGGTT	TOP	[A/G]	CTTCTCTGCAAGTTATAATTTGTTCACGAATAGTTAGTTGTGGCTTCACGGTGGTTAACG[A/G]TGNCATGTGTTTAAGCTTTCTTGTTCGCTGTATCTTTTCATCTGCAAATCTCTATCTCTT
SNP510	HP021339	DurSNP_c21360	ACTTCGTCAGTAACGGACGCGGCGTTCGTTTTCGATGGA	GAGTCGAGGTCATATCGTGCGGCGTTCGTTTTCGATGGG	GAACGATCTTCTCCACCAGATCGATACCGCAAGGTCATTGGCGTCTGCCTATAGTGAGTC	TCGATACCGCAAGGTCATTGGC	TOP	[A/G]	TCCAGAATTCAGCTTGGTGGATTTCTCCGGCAACARGATGCCGGCGTTCGTTTTCGATGG[A/G]GGAACGATCTTCTCCACCAGAACCCGATTCAACAACGGAACCAGCCGCTTCGCCATTTCT
SNP511	HP021354	DurSNP_c21375	ACTTCGTCAGTAACGGACCAACGTGACTGCTGTGTTCGAATTA	GAGTCGAGGTCATATCGTCAACGTGACTGCTGTGTTCGAATTG	TTTCAGCTGTTCCACTTGAACCGACGTTAGCTCAGGGGCTTATGTCTGCCTATAGTGAGTC	CGACGTTAGCTCAGGGGCTTAT	TOP	[A/G]	CCCGAAAATGTCAAGATGGTTATGCCTGGAGACAACGTGACTGCTGTGTTCGAATT[A/G]ATTTCAGCTGTTCCACTTGAACAAGGACAAAGATTTGCTTTGAGAGAAGGNGGCAGAACA
SNP513	HP002145	DurSNP_c2149	ACTTCGTCAGTAACGGACCGGCCACCTATGAATGATCTTGGA	GAGTCGAGGTCATATCGTCGGCCACCTATGAATGATCTTGGC	CAGATGAAAAGATTTCTGATCCGGTTACGACTAGCAGTGTTCGGGTCTGCCTATAGTGAGTC	GGTTACGACTAGCAGTGTTCGG	TOP	[A/C]	AATGGCTTACCAATCAGTGACTAATCACCACAAACAGCGGCCACCTATGAATGATCTTGG[A/C]CCAGATGAAAAGATTTCTGATCCACCCACTGTTATCTACCCTGCCAGGGTTTTTGGATTC
SNP514	HP021573	DurSNP_c21594	ACTTCGTCAGTAACGGACTGCACAACGTACAGGAACAGAATCTAT	GAGTCGAGGTCATATCGTTGCACAACGTACAGGAACAGAATCTAC	ACGACACAAACATTGAAACTAATCCCGATGCGAATTTTATGCACCTAGTCTGCCTATAGTGAGTC	CCCGATGCGAATTTTATGCACCTA	BOT	[T/C]	AGTCCTAGGACAATTCCTCCTTAGAGAAGTTGCAAAATTAGTTTCAATGTTTGTGTCGTT[A/G]TAGATTCTGTTCCTGTACGTTGTGCACCTTGCAAACCCAATTGTG
SNP515	HP002160	DurSNP_c2164	ACTTCGTCAGTAACGGACGTTCATCAATCGTAACACCAGGCAA	GAGTCGAGGTCATATCGTGTTCATCAATCGTAACACCAGGCAG	AACCGGTGGCAATTATGATATTACGGGTAGACATGATGGCGTCGTCTGCCTATAGTGAGTC	TACGGGTAGACATGATGGCGTC	TOP	[A/G]	TTAAAGCAAGAGCTCCTGTAGATGATACAATTTTCTTTTCATCAATCGTAACACCAGGCA[A/G]AGATTTCACGTCNGAACCGGTGGCAATTATGATATGCTTGCCCTTCACGACAGTATTCCC
SNP516	HP002165	DurSNP_c2169	ACTTCGTCAGTAACGGACGGGCAATCAAGCACTGGGGCA	GAGTCGAGGTCATATCGTGGGCAATCAAGCACTGGGGCG	AGCCATTTCCGATCTGGGCGCTATCAATCCGAATTGCCCGTCTGCCTATAGTGAGTC	GCGCTATCAATCCGAATTGCCC	TOP	[A/G]	GGTCACAAGCTCGGCAAACTTGACAGCAATGTGGGAGGTGTGGCAATCAAGCACTGGGGC[A/G]TAGCCATTTCCGATCTGGCCAGGGTGGTTCATGATGATGACTTGGGAGGTGAAGTTAGCA
SNP517	HP021727	DurSNP_c21748	ACTTCGTCAGTAACGGACTGGAGACAAGCCTCTCTTTTCCAGT	GAGTCGAGGTCATATCGTTGGAGACAAGCCTCTCTTTTCCAGC	AGAAAATATTTGACGAACCAAATCGGCGGAAGGTAGATCGTCCTCGTCTGCCTATAGTGAGTC	CGGCGGAAGGTAGATCGTCCTC	BOT	[T/C]	TGAGTCAATATCATCATTAGTGTCAAAGGTTCCCCAATTTGGTTCGTCAAATATTTTCTC[A/G]CTGGAAAAGAGAGGCTTGTCTCCACCATGATCACTCTGGGTTTCTTGTATGCTATCTTGG
SNP518	HP002180	DurSNP_c2184	ACTTCGTCAGTAACGGACAGTTCGGGGCGGCGGATA	GAGTCGAGGTCATATCGTAGTTCGGGGCGGCGGATG	AAGCAAGCATTCCGATCATGTGCTAGTCACATTTGACCGCCGTCTGCCTATAGTGAGTC	GTGCTAGTCACATTTGACCGCC	TOP	[A/G]	CGAGGGGAGGCGCCGATGAGGATGAGCTTGGAGAAGAGTTCGGGGCGGCGGAT[A/G]GAAGCAAGCATTCCGATCATGGCGGAGATGGAGTGACCGACATAGGCACAGCGAGTAACG
SNP519	HP002190	DurSNP_c2194	ACTTCGTCAGTAACGGACGGATTTTTCCAACCAAGAAGTAAAGCAT	GAGTCGAGGTCATATCGTGGATTTTTCCAACCAAGAAGTAAAGCAC	ATCTCTCTCTTCTAGAGTGTATTGTCAGAGCTGCACCCGACTTGGTCAGTCTGCCTATAGTGAGTC	AGAGCTGCACCCGACTTGGTCA	BOT	[T/C]	CTTTGATTAGGCAGCTTCAAGAAAGCTACCCTGGACAATACACTCTAGAAGAGAGAGATG[A/G]TGCTTTACTTCTTGGTTGGAAAAATCAATCTCTTATTGTCTCTTGTGCTTGGAGATGAAA
SNP520	HP002196	DurSNP_c2200	ACTTCGTCAGTAACGGACATGCATGCTGTTGGGACCTCCT	GAGTCGAGGTCATATCGTATGCATGCTGTTGGGACCTCCA	GTTTTCTTTTTACAGTTCACCCTGTGCAGGACCGAACCTAGTATTCGTCTGCCTATAGTGAGTC	GTGCAGGACCGAACCTAGTATTC	BOT	[T/A]	ATGAAAATACAAGGCAATTAAGCAGACAGCAGGACGAGGGTGAACTGTAAAAAGAAAACA[A/T]GGAGGTCCCAACAGCATGCATCATTCAGCAAGGTTCTCAATGAGAAGCACTCTGTTTTTC
SNP521	HP002202	DurSNP_c2206	ACTTCGTCAGTAACGGACGACCAAACGTGAGTAAATGCAACATA	GAGTCGAGGTCATATCGTGACCAAACGTGAGTAAATGCAACATC	TTCGTAGGAGTTTACTTCTCTCATAGGGTTCGGGTTCAGACACCGGTCTGCCTATAGTGAGTC	TAGGGTTCGGGTTCAGACACCG	TOP	[A/C]	CACTTCATACCAAACGTGAGTAAATGCAACAT[A/C]TTTCGTAGGAGTTTACTTCTCTCAGATTAACTTATGAGTTATGATACATCGTGCATGCAC
SNP522	HP002203	DurSNP_c2207	ACTTCGTCAGTAACGGACGCGGCCGAGGAAGCCGAAA	GAGTCGAGGTCATATCGTGCGGCCGAGGAAGCCGAAG	ATTTCAATCGCGTTCACACTGATCCCTAGAACCTCGTGGCCTGTCTGCCTATAGTGAGTC	GATCCCTAGAACCTCGTGGCCT	TOP	[A/G]	TTTATTGGTGGCACGACAAGTACCGGCCGAGGAAGCCGAA[A/G]TATTTCAATCGCGTTCACACTGGATACGAGTGGAACAAATATAATCAGACTCACTATGAT
SNP523	HP002208	DurSNP_c2212	ACTTCGTCAGTAACGGACGAAATCAGTAAATGCATTTAGTTACCAAG	GAGTCGAGGTCATATCGTGAAATCAGTAAATGCATTTAGTTACCAAC	TACCATATCTCAAGTGGTTGTTTGGTTGAACTGGCCGCTACGCAAGTCTGCCTATAGTGAGTC	GGTTGAACTGGCCGCTACGCAA	BOT	[G/C]	GCTGAACTGCCGATAGATGAGTTCATAGTACGCGGAAAACAACCACTTGAGATATGGTAA[C/G]TTGGTAACTAAATGCATTTACTGATTTACATTTGAAGCAATAGTAGTGATGGTTAAATTT
SNP524	HP002211	DurSNP_c2215	ACTTCGTCAGTAACGGACGTGAGCGACTAGAGAGAGAGGGAAA	GAGTCGAGGTCATATCGTGTGAGCGACTAGAGAGAGAGGGAAG	CAGTGAATGAAAAGATAAAAACCGCGTCGTGAAGCAGTGTATTCCGTCTGCCTATAGTGAGTC	GCGTCGTGAAGCAGTGTATTCC	TOP	[A/G]	CCATTGACCAAAACTTAAGCACTTCGTGGAAGAAGAGTGAGCGACTAGAGAGAGAGGGAA[A/G]GCAGTGAATGAAAAGATAAAAACCCTAAGCCGATTAGGAGAGAGGGAGGTTGGTTGGGTT
SNP525	HP022153	DurSNP_c22174	ACTTCGTCAGTAACGGACAAAGATGGAACCCGCATGGACT	GAGTCGAGGTCATATCGTAAAGATGGAACCCGCATGGACC	AGATACCCTCACTTGGAGCAAGACTGAGATTCGCGGGTCGTTGTCTGCCTATAGTGAGTC	AGACTGAGATTCGCGGGTCGTT	BOT	[T/C]	ATCTGGCCTTTTTGTGTGTGCTGTGTGTCAAGTTGATCTTGCTCCAAGTGAGGGTATCTC[A/G]GTCCATGCGGGTTCCATCTTTTCCACCAGCTCCAAGCCCTGGCAAGGACCTTTTCTGTGC
SNP526	HP000222	DurSNP_c222	ACTTCGTCAGTAACGGACGGTTACCCCAAACGTTCACGGGT	GAGTCGAGGTCATATCGTGGTTACCCCAAACGTTCACGGGA	CCATGATTGAATCTCTGATGTATAGCAGGTTACGGTCGGACGAGTCTGCCTATAGTGAGTC	ATAGCAGGTTACGGTCGGACGA	BOT	[T/A]	GCACTAACCGCTTCTTCCCTCTCTTCCCTCTCATTCACACATCAGAGATTCAATCATGGA[A/T]CCCGTGAACGTTTGGGGTAACACGCCCTTGGCCACCGTCGACCCTGAGATCTACGACCTC
SNP527	HP002235	DurSNP_c2239	ACTTCGTCAGTAACGGACGGCTTTGGATAATGGCAATCTGCTGA	GAGTCGAGGTCATATCGTGGCTTTGGATAATGGCAATCTGCTGG	GTTTGTGTACAATGAAACTTCTAACATGTTGACCGAACCGCATACGGGTCTGCCTATAGTGAGTC	ATGTTGACCGAACCGCATACGG	TOP	[A/G]	TTTGAAAATGGTTGGAACGAATTTGCTTCATATTACGCTTTGGATAATGGCAATCTGCTG[A/G]NGTTTGTGTACAATGAAACTTCTAACATTAAAGTACACATTCNTGACATCATTTATGGCC
SNP528	HP022424	DurSNP_c22445	ACTTCGTCAGTAACGGACTTAGACAAATGGGTTGCTCTATTCGA	GAGTCGAGGTCATATCGTTTAGACAAATGGGTTGCTCTATTCGC	GTGAAGAAAAATTGCTTGTATATGCACATGAATTACTTGGCGCTCAGAGTCTGCCTATAGTGAGTC	CACATGAATTACTTGGCGCTCAGA	TOP	[A/C]	GATGCTGATAGCCAAACTACAACACAGAAATTTGGTTAGACAAATGGGTTGCTCTATTCG[A/C]GGTGAAGAAAAATTGCTTGTATATGAGTACATGCCGAACAAAAGCTTGGATCGCTTTTTA
SNP529	HP022443	DurSNP_c22464	ACTTCGTCAGTAACGGACGACAAGAACAGCAAAGTGGTGGTGG	GAGTCGAGGTCATATCGTGACAAGAACAGCAAAGTGGTGGTGC	GGCTTAATCTCTACCTCCTTGAGGGTTCTATGTTTGGACGCCATGGTCTGCCTATAGTGAGTC	AGGGTTCTATGTTTGGACGCCATG	BOT	[G/C]	TCATAAGAAGGAAGATTAGAGTCCAAGGAGGTAGAGATTAAGCCA[C/G]CACCACCACTTTGCTGTTCTTGTGATGATGGCATCACTGCAGCTACATCATGATGATCAT
SNP530	HP002250	DurSNP_c2254	ACTTCGTCAGTAACGGACACACTTGATCGTTCTGGTTCCCTT	GAGTCGAGGTCATATCGTACACTTGATCGTTCTGGTTCCCTA	GCGATATATCGGATGATTCTGCGTAGTGATGCAGATGCGCTGTGTCTGCCTATAGTGAGTC	CGTAGTGATGCAGATGCGCTGT	BOT	[T/A]	GCGCATCGAACTCGAATTGGAACTGGATTTCGATTTCGCAGAATCATCCGATATATCGCT[A/T]AGGGAACCAGAACGATCAAGTGTNTAGGATATCTGCGGCGATTTTGAGTACGCCGTATGA
SNP531	HP002251	DurSNP_c2255	ACTTCGTCAGTAACGGACGAACCTTGCCACCAGTTTCCTCTT	GAGTCGAGGTCATATCGTGAACCTTGCCACCAGTTTCCTCTC	AGGCGCTATTTGAGTCGTTACGGATGCGTTATGAACCACCCGTGTCTGCCTATAGTGAGTC	GGATGCGTTATGAACCACCCGT	BOT	[T/C]	TGCTTTTAACAAAGATAAGAAAGATGATGATCCCGATGGTAACGACTCAAATAGCGCCTC[A/G]AGAGGAAACTGGTGGCAAGGTTCCCTTTATTATTGACACACTACTACACACTTAACTCCC
SNP532	HP022539	DurSNP_c22560	ACTTCGTCAGTAACGGACCCGGTACCCTACCTTCTTAATTTCGT	GAGTCGAGGTCATATCGTCCGGTACCCTACCTTCTTAATTTCGA	AACTGAAAACTGGACTTTAATTCTGTAATTCGGACTTGGTCCACTGGGTCTGCCTATAGTGAGTC	GTAATTCGGACTTGGTCCACTGG	BOT	[T/A]	TAACCCTAGATACCAATGCTACTACATGACTATACAGAATTAAAGTCCAGTTTTCAGTTT[A/T]CGAAATTAAGAAGGTAGGGTACCGGCATAGCTGTTGGTGACATCGACGGTGCCCTTGAGG
SNP533	HP022653	DurSNP_c22674	ACTTCGTCAGTAACGGACGCTTAGTCATAACCCTACAACAATGTCAT	GAGTCGAGGTCATATCGTGCTTAGTCATAACCCTACAACAATGTCAC	ACTTTTCTTCTTGTTTTTAACCTATCTGCGTAGGGACTATCAGGGAACGTCTGCCTATAGTGAGTC	TGCGTAGGGACTATCAGGGAAC	BOT	[T/C]	ACAGGGAGAATAATTTTAACTGTTGAGTGCAGTGATAGGTTAAAAACAAGAAGAAAAGTA[A/G]TGACATTGTTGTAGGGTTATGACTAAGCTTATAGAATAATGAGTTTGAAGTTTACTCATC
SNP534	HP002267	DurSNP_c2271	ACTTCGTCAGTAACGGACAAGAGAAAGCCCGAGGAGCAAA	GAGTCGAGGTCATATCGTAAGAGAAAGCCCGAGGAGCAAG	CTGTGGGCTCCAGTTTCAGAGTTGCGCGGCTTATGAACCTCGTCTGCCTATAGTGAGTC	AGTTGCGCGGCTTATGAACCTC	TOP	[A/G]	CCTCTCGTTTTGCATGGGGAGCCGCCGGCGAAGAAGCAGAAGAGAAAGCCCGAGGAGCAA[A/G]CCTGTGGGCTCCAGTTTCAGCGACGGTGCAGTCATTGCCAAGTTCAGAAAACGCCGCAGT
SNP535	HP002270	DurSNP_c2274	ACTTCGTCAGTAACGGACGAGCACCGGTATCGGCTAAGAAGG	GAGTCGAGGTCATATCGTGAGCACCGGTATCGGCTAAGAAGC	AACAATGTCGGTCATTACTGGTTGAGTCGAAGATAGCCAATCACGGTCTGCCTATAGTGAGTC	TTGAGTCGAAGATAGCCAATCACG	BOT	[G/C]	TCCCTCCTTCCTCCGCCACCTTCGCCATGAACCTCGTTCCAGTAATGACCGACATTGTTA[C/G]CTTCTTAGCCGATACCGGTGCTCCCTTCATGATCAACGCTTACCCTTACTTCGCTTACAG
SNP536	HP002282	DurSNP_c2286	ACTTCGTCAGTAACGGACGGCCATTCCCCGCTCTGATTTC	GAGTCGAGGTCATATCGTGGCCATTCCCCGCTCTGATTTG	GTGCTTTCTAAGATTTTGCCTTGCCCAGTTAAGCTGCGCGAATGGTCTGCCTATAGTGAGTC	GCCCAGTTAAGCTGCGCGAATG	TOP	[C/G]	TGAGGATTGAAGAGCCTTTGAAACCTTCTTCCCCTTGGATGCCATTCCCCGCTCTGATTT[C/G]TGTGCTTTCTAAGATTTTGCCTTCCTCTGATATTGCCTTGATTTCCAAGTTTCACAAAGA
SNP537	HP000229	DurSNP_c229	ACTTCGTCAGTAACGGACTTTAATGCAAGCGTTGTTTTTTTAATA	GAGTCGAGGTCATATCGTTTTAATGCAAGCGTTGTTTTTTTAATG	GATGGACATCAGCATATCAGCGCGGTGCGTCATAGCTCAATTCGTCTGCCTATAGTGAGTC	GCGGTGCGTCATAGCTCAATTC	TOP	[A/G]	TTATTCACCCATTAACTTTGATGGTGTTCAAAAGTTTAATGCAAGCGTTGTTTTTTTAAT[A/G]TGATGGACATCAGCATATCAGCATTTTATTGTAATAATATGTTCTTACTTTAGGACTGTA
SNP538	HP002288	DurSNP_c2292	ACTTCGTCAGTAACGGACGTGGAGAGCACATTGACGGCA	GAGTCGAGGTCATATCGTGTGGAGAGCACATTGACGGCG	CAGTGATGACAGCAGAGTAGAGTGTTAGGTACGCCCGAACCAGTGTCTGCCTATAGTGAGTC	TGTTAGGTACGCCCGAACCAGT	TOP	[A/G]	TCGGCGGCCGATTTTGTCGACGGAGTAGATGGAGACAACGGTGGAGAGCACATTGACGGC[A/G]CCAGTGATGACAGCAGAGTAGAGGGAGGCATCATTCTTGAATCCCAGGGTGTTGAAGAGC
SNP539	HP002317	DurSNP_c2321	ACTTCGTCAGTAACGGACGCGATCTTGTGCATGATTCCTGACATG	GAGTCGAGGTCATATCGTGCGATCTTGTGCATGATTCCTGACATC	TGTTTGTTTTTCTCTTTTCTCTTCTCTGTCATGGAGGTTCCGCATAATGTCTGCCTATAGTGAGTC	TCTGTCATGGAGGTTCCGCATAAT	BOT	[G/C]	TGTGTCACAAAGAAAGAAACAAAAACTTGATCAGAGAAGAGAAAAGAGAAAAACAAACAA[C/G]ATGTCAGGAATCATGCACAAGATCGAGGAGACCCTCCACNTGGGAGGGAACAAGAAAGAT
SNP540	HP002330	DurSNP_c2334	ACTTCGTCAGTAACGGACGAGGGGTATTCCATTTCCAAAGGAT	GAGTCGAGGTCATATCGTGAGGGGTATTCCATTTCCAAAGGAC	TATAGCTCAATTTGGAACGCTGACGGAGCGGTATTACCATGCGGTCTGCCTATAGTGAGTC	GACGGAGCGGTATTACCATGCG	BOT	[T/C]	TCCACCTTGTGTGGCCCAATCATCAGCGTTCCAAATTGAGCTATANACACCCATTGCTTG[A/G]TCCTTTGGAAATGGAATACCCCTGTGTTCCATGTTTGTGTGCACCCTTATTGGTGTTTCA
SNP541	HP023466	DurSNP_c23488	ACTTCGTCAGTAACGGACGAGCATATTCAACATTCATACGATGTGT	GAGTCGAGGTCATATCGTGAGCATATTCAACATTCATACGATGTGA	AACATTTGAGAATTACAAACTTTCCTCATAACGATTCGTGTGACAGTTCGTCTGCCTATAGTGAGTC	TCATAACGATTCGTGTGACAGTTC	BOT	[T/A]	CCACTTCCACCCAAAATTGCTTCTGAATTTATTTGGAAAGTTTGTAATTCTCAAATGTTG[A/T]CACATCGTATGAATGTTGAATATGCTCCCTATGCCTTAAAGAAGAAAACCATCCTAGCTC
SNP542	HP002345	DurSNP_c2349	ACTTCGTCAGTAACGGACGTGCTTGTTAGTGATCAGTTTGTTTGCTT	GAGTCGAGGTCATATCGTGTGCTTGTTAGTGATCAGTTTGTTTGCTC	TTATATGGATGATCCTTATGTTGTAAGCCTGAGAGTATGTCGTCCGGTCTGCCTATAGTGAGTC	AAGCCTGAGAGTATGTCGTCCG	BOT	[T/C]	GTANAACTATCCAAATCCTCTCATCAATAAGTGTGACAACATAAGGATCATCCATATAAT[A/G]AGCAAACAAACTGATCACTAACAAGCAGTTTTAGGTAGGGTTGGTTTCCTTTGTTGTTCA
SNP543	HP002347	DurSNP_c2351	ACTTCGTCAGTAACGGACCGCGTCTTCGTCGACGACA	GAGTCGAGGTCATATCGTCGCGTCTTCGTCGACGACG	AGTAAGGACTATGAGCAGGGTGCGGCATGGTAACCGATACGGCTGTCTGCCTATAGTGAGTC	CGGCATGGTAACCGATACGGCT	TOP	[A/G]	GGAGAGAGCAAATGCTGCATGCAATGCAGCACCAATCGGAAGCGCGTCTTCGTCGACGAC[A/G]TAGTAAGGACTATGAGCAGGGTGAATGGATCCAGTCTCATCATTTCTCATTCCAACCAGA
SNP544	HP002357	DurSNP_c2361	ACTTCGTCAGTAACGGACGCTTCCTCCGCCGCAACTCACT	GAGTCGAGGTCATATCGTGCTTCCTCCGCCGCAACTCACC	CCGGAGATTCTTCAACCGGACCTGTACTCTCGCGCAATTCGTCTGCCTATAGTGAGTC	GACCTGTACTCTCGCGCAATTC	BOT	[T/C]	AGCCTTGTTGCAGACGGAGCATTTGTAGCTGAGTTTTGCCGCGGTTGAAGAATCTCCGGC[A/G]GTGAGTTGCGGCGGAGGAAGAACGGCGGCGGTTCCAGGTCCAGCGTGTCCGCGAGCAAGC
SNP545	HP002375	DurSNP_c2379	ACTTCGTCAGTAACGGACGGTGCTCCAGCCCTCTTCGATAAT	GAGTCGAGGTCATATCGTGGTGCTCCAGCCCTCTTCGATAAC	TTGTTCAAGCTTTCCTAATGGTGAGTGGTTTAACGGAACTCGGCGTCTGCCTATAGTGAGTC	TGAGTGGTTTAACGGAACTCGGC	BOT	[T/C]	CTCAAAGAGGACAAAGAATGGGGCCATTAGGAAAGCTTGAACAAG[A/G]TTATCGAAGAGGGCTGGAGCACGTT
SNP546	HP002377	DurSNP_c2381	ACTTCGTCAGTAACGGACGGGTGTAATGCAGGCATTGTTTCCA	GAGTCGAGGTCATATCGTGGGTGTAATGCAGGCATTGTTTCCG	AATGGCAAATGCAACCTTATTCGTCCTATGTTCCGCACTAGATGGTCTGCCTATAGTGAGTC	CGTCCTATGTTCCGCACTAGATG	TOP	[A/G]	CATCATTGGTNCAACTTGTTTCCAACAAGCTGTAGATGGTGTAATGCAGGCATTGTTTCC[A/G]CAATGGCAAATGCAACCTTATTGGACTCGATGTGCGGAGTTCTGTGGCATTCTATATTAA
SNP547	HP002381	DurSNP_c2385	ACTTCGTCAGTAACGGACTGATCCTTTTAGTAAACCTTTGGCAAT	GAGTCGAGGTCATATCGTTGATCCTTTTAGTAAACCTTTGGCAAC	CATTTATATGCTGCTTCAGTTAAGGTTCGCAGAAAGACCGACTCCTGTCTGCCTATAGTGAGTC	GTTCGCAGAAAGACCGACTCCT	BOT	[T/C]	GATCCATCCCAGTTCATAACTTGGGATGGTGTACACTTAACTGAAGCAGCATATAAATGG[A/G]TTGCCAAAGGTTTACTAAAAGGATCATTTACTAACCCCAAAATTGGGATCTCATGTGATT
SNP548	HP002382	DurSNP_c2386	ACTTCGTCAGTAACGGACGGCTTCACCATGGTTATTGGTGTTGTAT	GAGTCGAGGTCATATCGTGGCTTCACCATGGTTATTGGTGTTGTAC	TCTCAGATTCAAGGTCATAATAGTCGAACGATATACATTCGCGGTATCGTCTGCCTATAGTGAGTC	CGAACGATATACATTCGCGGTATC	BOT	[T/C]	CATGAGTGATACAAGGTTTTTGGAGGGTGGAAAATACTATTATGACCTTGAATCTGAGAA[A/G]TACAACACCAATAACCATGGTGAAGCATACAGAGGAGTAGTGAACAACCACAACAACAAC
SNP549	HP023895	DurSNP_c23917	ACTTCGTCAGTAACGGACCACTCCTCCTCCCATGTTGCCA	GAGTCGAGGTCATATCGTCACTCCTCCTCCCATGTTGCCG	CATAGTTATTCTGTGGCACACCATGGGCGAGCTACCTGACGTATGTCTGCCTATAGTGAGTC	ATGGGCGAGCTACCTGACGTAT	TOP	[A/G]	CTGGTTTGGTGGAACGCCGCCCATGTTCTGGTTTGGAGGCACTCCTCCTCCCATGTTGCC[A/G]CCATAGTTATTCTGTGGCACACCTCCCATTTGACCATAGCCACTGTTTGGAGGCACAGCC
SNP550	HP002394	DurSNP_c2398	ACTTCGTCAGTAACGGACGACTTGCGACCGGTCAGTTTGTTA	GAGTCGAGGTCATATCGTGACTTGCGACCGGTCAGTTTGTTC	TTTCAAACTTCACACATCCCTACAAACGTCTTGCAGCATGGCTATGTCTGCCTATAGTGAGTC	ACAAACGTCTTGCAGCATGGCTAT	TOP	[A/C]	GTGAAGGACATGACCTTCCTTGGGCTCAACATGCACCCACTTGCGACCGGTCAGTTTGTT[A/C]CTTTCAAACTTCACACATCCCTCTTTCATAGCAAAGAGAGTATGATCTTTACCGATTCCG
SNP551	HP002404	DurSNP_c2408	ACTTCGTCAGTAACGGACATTCTATGACCCGGTGCAGCGA	GAGTCGAGGTCATATCGTATTCTATGACCCGGTGCAGCGG	AGACTTACTCTGTTGAGTTGACCTAACTACCTTGACCGGAACACCTGGTCTGCCTATAGTGAGTC	TAACTACCTTGACCGGAACACCTG	TOP	[A/G]	ATGGNTGATGTATTTTCCGAAATTTGGTGATTTGTATGAATTCTATGACCCGGTGCAGCG[A/G]AAGACTTACTCTGTTGAGTTGACCGAATTGAGTGGATCTAGAGTTTGTTACACAAAAGAT
SNP552	HP002413	DurSNP_c2417	ACTTCGTCAGTAACGGACCAAGCAACGCAGTGGTTGGT	GAGTCGAGGTCATATCGTCAAGCAACGCAGTGGTTGGA	TCTGAGAACCAATGTGGAAATTGGTCCAAGTGTAGCAACGATGAGGTCTGCCTATAGTGAGTC	TGGTCCAAGTGTAGCAACGATGAG	BOT	[T/A]	TGAGAATTTGGGCATGCTGGATTGCCTTCAGCTTCTGCATTTCCACATTGGTTCTCAGAT[A/T]CCAACCACTGCGTTGCTTGCTGATGGTGTTGGAGAGGCTGCACAGATTTACTGTGAATTG
SNP553	HP002431	DurSNP_c2435	ACTTCGTCAGTAACGGACGGGAAACACGAACCATAGGATTGAAA	GAGTCGAGGTCATATCGTGGGAAACACGAACCATAGGATTGAAG	CTTTAAGGGAATCACAACAAAGCTTCCGTACTGTTACAATGTGCGCGTCTGCCTATAGTGAGTC	CTTCCGTACTGTTACAATGTGCGC	TOP	[A/G]	CTTTCTGGACGGAAACACGAACCATAGGATTGAA[A/G]TCTTTAAGGGAATCACAACAAAGCTGAGCAAGGGTCTTGCCACCATAGACATTCTCATCC
SNP554	HP002433	DurSNP_c2437	ACTTCGTCAGTAACGGACCAAAACTTTGGTATTGCCTGTACCTT	GAGTCGAGGTCATATCGTCAAAACTTTGGTATTGCCTGTACCTG	ATTTAATGTTATCAATGGAGGCTATGCCGTACCAGTATGTTCCGGGTCTGCCTATAGTGAGTC	ATGCCGTACCAGTATGTTCCGG	BOT	[T/G]	TAAACTCCTGCATTGCCAGCTTATTTCCCGCATGCGAGCCTCCATTGATAACATTAAATG[A/C]AGGTACAGGCAATACCAAAGTTTTGTTCCCGGCAAGATTTGCAATGT
SNP555	HP002439	DurSNP_c2443	ACTTCGTCAGTAACGGACGAGGGATTTCAAGGCTGTTTTTCAGA	GAGTCGAGGTCATATCGTGAGGGATTTCAAGGCTGTTTTTCAGG	ATTGACTACATGTGTTCAGTCAACCCGATGTATTACGCCGAGAAGCGTCTGCCTATAGTGAGTC	CCGATGTATTACGCCGAGAAGC	TOP	[A/G]	CCTTTCATTGAAGGGGAAACTGTGATCAGAGAGAACAGGGATTTCAAGGCTGTTTTTCAG[A/G]CATTGACTACATGTGTTCAGTCAACGCAATGGAAGGTTGGAGAGGTTGACCAAGAGAGTG
SNP556	HP024435	DurSNP_c24458	ACTTCGTCAGTAACGGACCGAAGCCATATCTTTGTGTCTGTCT	GAGTCGAGGTCATATCGTCGAAGCCATATCTTTGTGTCTGTCG	TGAGCTGAAAAGTGTTCCAAGATCAGCCAGACCGAGTTTGCTGTCTGCCTATAGTGAGTC	GATCAGCCAGACCGAGTTTGCT	BOT	[T/G]	TTGGAACACTTTTCAGCTCAG[A/C]GACAGACACAAAGATATGGCTTCGTGGTGTGCTTCGAGGTGCTTTCAGATTCCGGCGATG
SNP557	HP002461	DurSNP_c2465	ACTTCGTCAGTAACGGACGATGATGACAGAAGCCCCATTGAT	GAGTCGAGGTCATATCGTGATGATGACAGAAGCCCCATTGAC	ACGAAGAAGACAACCAGCGTATATTAGTGCCAAAATGCCCGTGAGGTCTGCCTATAGTGAGTC	TATTAGTGCCAAAATGCCCGTGAG	BOT	[T/C]	AGTGACATTTTAAGGGGACTCACTGCCTCTTGGTAGATTACGCTGGTTGTCTTCTTCGTC[A/G]TCAATGGGGCTTCTGTCATCATCTCTGGGACTAGGACTGCGGCTGCGACCATTAGCCTTT
SNP558	HP002492	DurSNP_c2496	ACTTCGTCAGTAACGGACAGGCCTGTAATGCCGGCGA	GAGTCGAGGTCATATCGTAGGCCTGTAATGCCGGCGG	TATTGTTTGACCTTCTTTCACAGACAACGGAGGTCTCTTTCGGCAGTCTGCCTATAGTGAGTC	ACAACGGAGGTCTCTTTCGGCA	TOP	[A/G]	TTAACATTGAATTGCACGTCGACAAGGCCTGTAATGCCGGCG[A/G]TTATTGTTTGACCTTCTTTCACAGGGCCAACACCTGGAGGAGTG
SNP559	HP002494	DurSNP_c2498	ACTTCGTCAGTAACGGACGAGTATTCCGGAGACGTCTTCCACA	GAGTCGAGGTCATATCGTGAGTATTCCGGAGACGTCTTCCACG	ATCACATGCAAATGATTCCACCAGCACTTGTCAGCCTAGCGTTGTCTGCCTATAGTGAGTC	CAGCACTTGTCAGCCTAGCGTT	TOP	[A/G]	GTATATGAATATGATACCTACAAACCCAAGTTATGGTAGTATTCCGGAGACGTCTTCCAC[A/G]CATCACATGCAAATGATTCCACCGCCTGAGTTGTCCGCAAAGGAAGAAAGGCCCGTGGAA
SNP560	HP002503	DurSNP_c2507	ACTTCGTCAGTAACGGACGGCGAAAAGCTTCTTATCTACCTTCA	GAGTCGAGGTCATATCGTGGCGAAAAGCTTCTTATCTACCTTCG	CAGATCTCACTAAAGTATCTCAGTTCTAGACGTGCGAGGGTCTGATCTGTCTGCCTATAGTGAGTC	TAGACGTGCGAGGGTCTGATCT	TOP	[A/G]	AAGCGCAGCCGTAGTTCTTCTTAGTCTTTCAGAGAGGCGAAAAGCTTCTTATCTACCTTC[A/G]CCAGATCTCACTAAAGTATCTCAGTTCTTTCAAAAATGGCATCGGAGCTTCAATTGCCGC
SNP561	HP002510	DurSNP_c2514	ACTTCGTCAGTAACGGACGCCTTGTTGCATTTCTTGTGCTCT	GAGTCGAGGTCATATCGTGCCTTGTTGCATTTCTTGTGCTCC	AATCCATTCCTGAACTTTCTTGGCATAGAAACGTGGGGATCTCCGTCTGCCTATAGTGAGTC	GCATAGAAACGTGGGGATCTCC	BOT	[T/C]	TAGATGAGAAGGATCGAGAACGTATTCTTGGCCCGCACAAGAAAGTTCAGGAATGGATTG[A/G]GAGCACAAGAAATGCAACAAGGCCTCATTTTGACGAAGTTCATAAGGTCCTCTATAAGGT
SNP562	HP002511	DurSNP_c2515	ACTTCGTCAGTAACGGACGCAGTCCCAGAAGGAACCTATGAT	GAGTCGAGGTCATATCGTGCAGTCCCAGAAGGAACCTATGAC	CAATTATAGTGGATTCGTCTGATATCGCTCACCACTTGGAGTCGCGTCTGCCTATAGTGAGTC	ATCGCTCACCACTTGGAGTCGC	BOT	[T/C]	CAATAGGATCAGACGAATCCACTATAATTGC[A/G]TCATAGGTTCCTTCTGGGACTGCCTTCAAAAATGCAACA
SNP563	HP002516	DurSNP_c2520	ACTTCGTCAGTAACGGACCTTGGCGAGAGAGATGATTGAGATA	GAGTCGAGGTCATATCGTCTTGGCGAGAGAGATGATTGAGATG	AGGTAGCTGTAAAGGAAGCCATATCGGAGATGGGCCTGTCAAGCGTCTGCCTATAGTGAGTC	ATCGGAGATGGGCCTGTCAAGC	TOP	[A/G]	CAGTGAGGGCTTGGCGAGAGAGATGATTGAGAT[A/G]GAGGTAGCTGTAAAGGAAGCCATTTTCACAGGGAGAAAGAGAGATCTGAGATTTGGACGG
SNP564	HP000253	DurSNP_c253	ACTTCGTCAGTAACGGACGATCCAATGCTTGGGGGCATTA	GAGTCGAGGTCATATCGTGATCCAATGCTTGGGGGCATTG	GCCTCTTCAAATGCTTCTTCTTAGGTGACACGCTCCCAGACTGTCTGCCTATAGTGAGTC	TTAGGTGACACGCTCCCAGACT	TOP	[A/G]	AAAAGCACCACCCAATTTGTCAAGCATCCAATGCTTGGGGGCATT[A/G]AGCCTCTTCAAATGCTTCTTCAATCCCCTTG
SNP565	HP002527	DurSNP_c2532	ACTTCGTCAGTAACGGACGCCTTCAGGCTTCTTTCAGATGGCA	GAGTCGAGGTCATATCGTGCCTTCAGGCTTCTTTCAGATGGCC	GTCCTAGGTGGAGAGATCAATAACCGATTTAGCGGGAAGCATGGCGTCTGCCTATAGTGAGTC	CCGATTTAGCGGGAAGCATGGC	TOP	[A/C]	TCAAACTCCAGTTTCTCCAGGCCTATTTCCGATATCCCCTTCAGGCTTCTTTCAGATGGC[A/C]AGTCCTAGGTGGAGAGATCAATAACCTTCATCTCCGGCTGCATGCTTATCGGTGGNGCTT
SNP566	HP025328	DurSNP_c25351	ACTTCGTCAGTAACGGACGATCACTGATGATAAGGCACCGTCA	GAGTCGAGGTCATATCGTGATCACTGATGATAAGGCACCGTCG	AAAAGACTACTGTGAAGCACAAGATTCGACACCGAGAGCATGTGGGTCTGCCTATAGTGAGTC	ATTCGACACCGAGAGCATGTGG	TOP	[A/G]	TCTTCTTGGTGCATCTGACCCTTATGTGAAGCTAAAGATCACTGATGATAAGGCACCGTC[A/G]AAAAAGACTACTGTGAAGCACAAGAACTTGAATCCTGAATGGAAC
SNP567	HP002589	DurSNP_c2594	ACTTCGTCAGTAACGGACGCTGTGCTGCGCAAGCACGT	GAGTCGAGGTCATATCGTGCTGTGCTGCGCAAGCACGC	CCATTAATGTTTTCCCAGTCCCGTGCTTCCAACATATCCGCTTAGGTCTGCCTATAGTGAGTC	CGTGCTTCCAACATATCCGCTTAG	BOT	[T/C]	TCGTCCACCAAAGGGAGTGCTCTTATACGGACCTCCAGGGACTGGGAAAACATTAATGGC[A/G]CGTGCTTGCGCAGCACAGACAAATGCTACTTTTCTGAAGTTAGCAGGCCCACAGTTGGTT
SNP568	HP002602	DurSNP_c2607	ACTTCGTCAGTAACGGACGACGGTGAGTGCTTGAAAACTGATC	GAGTCGAGGTCATATCGTGACGGTGAGTGCTTGAAAACTGATG	ACCTTTGAAGCATTATTATTAATATTCCTGTAGAAGGGCGTGACGCATGTCTGCCTATAGTGAGTC	CCTGTAGAAGGGCGTGACGCAT	TOP	[C/G]	AGAAGCGACTCTGCTTAGCTACAGAGTTGAACCGAAGACGGTGAGTGCTTGAAAACTGAT[C/G]AACCTTTGAAGCATTATTATTAATATTATTGTTGCTGCATCTAACAGCTGCTCCTGATGC
SNP569	HP002603	DurSNP_c2608	ACTTCGTCAGTAACGGACCAAGAAGGGCCCTTCTGTGTTGTT	GAGTCGAGGTCATATCGTCAAGAAGGGCCCTTCTGTGTTGTA	ACATGAATAGCACTGTTCAACAGCTATGTGCTAGTATCCGGGCAGTCTGCCTATAGTGAGTC	GCTATGTGCTAGTATCCGGGCA	BOT	[T/A]	CCACCTCAAGATGGTTATGCCAGGGGAGTTGTCCTCCTGTTGAACAGTGCTATTCATGTA[A/T]ACAACACAGAAGGGCCCTTCTTGCATCTCGCTGCAAATTTTGTGGAGAACATACCTCTTC
SNP570	HP002607	DurSNP_c2612	ACTTCGTCAGTAACGGACCTTCGAGGCTTGAGCAGCATCA	GAGTCGAGGTCATATCGTCTTCGAGGCTTGAGCAGCATCG	CGTTAGCATTAGCATGCTGACGTAACGCCGGTAACTCAGGTGTCTGCCTATAGTGAGTC	ACGTAACGCCGGTAACTCAGGT	TOP	[A/G]	TGCGGCAGCTCAGATGGCTTACTCATCTTTTCTTTGACGCTTCGAGGCTTGAGCAGCATC[A/G]TCGTTAGCATTAGCATGCTGCTTAGGATTCTCAGAAAGTTGTGTTTTGGGAGAATCATGT
SNP571	HP002617	DurSNP_c2622	ACTTCGTCAGTAACGGACGCACTGGCTATACCTTTTGGGCTTCG	GAGTCGAGGTCATATCGTGCACTGGCTATACCTTTTGGGCTTCC	AGAAGGGCAAGGATTTTAGCTCTAGCACATGGATGATCCGCTCGTCTGCCTATAGTGAGTC	CTAGCACATGGATGATCCGCTC	BOT	[G/C]	CAGGGTAAAGAGACTAGTGAATAAAAATGGGCCAAGGAAGCTAAAATCCTTGCCCTTCTT[C/G]GAAGCCCAAAAGGTATAGCCAGTGAGTGAGGAAACCACAGCAGAGGTCAAAATCAAAGCC
SNP572	HP002621	DurSNP_c2626	ACTTCGTCAGTAACGGACGTGAGGAGTGATAGTGACCCTGGTA	GAGTCGAGGTCATATCGTGTGAGGAGTGATAGTGACCCTGGTG	GAATAAGATGAAGGGAAGAACTCCAGCACCGAAATACTGGCTTGCGTCTGCCTATAGTGAGTC	CAGCACCGAAATACTGGCTTGC	TOP	[A/G]	TATCAGCATCAAAATTATTGGGGAGAGACGGGTTGGGTGAGGAGTGATAGTGACCCTGGT[A/G]AGAATAAGATGAAGGGAAGAACTCCTTGGCCAAAGGGTTCAGTTTTTTGAAGATGTCAAC
SNP573	HP002629	DurSNP_c2634	ACTTCGTCAGTAACGGACGTATGGCCAGAAGGGGGTATTCCA	GAGTCGAGGTCATATCGTGTATGGCCAGAAGGGGGTATTCCC	TTAGCTATACAAAATTGTGTGTTTTCCGTTGCAGTAGGTGACATATCCGTCTGCCTATAGTGAGTC	TCCGTTGCAGTAGGTGACATATCC	TOP	[A/C]	TAGCTAACATTATATACTGAGAAATGAATTTCAGTTTCTATGGCCAGAAGGGGGTATTCC[A/C]CTTAGCTATACAAAATTGTGTGTTTAGATAGAGCAACACGTGTGAGAAATCAGTCAAATC
SNP574	HP002635	DurSNP_c2640	ACTTCGTCAGTAACGGACGGGACAAGGCTTCTTTATTGTCCGAT	GAGTCGAGGTCATATCGTGGGACAAGGCTTCTTTATTGTCCGAC	GCTTACATCAACGAGTTGAAGACATAGGTGCGGCTGGGCTTACGTCTGCCTATAGTGAGTC	ACATAGGTGCGGCTGGGCTTAC	BOT	[T/C]	ATCTTTCTCGGATTCAAGATCTTTGATCTTGGCCTTCAACTCGTTGATGTAAGCNACGGC[A/G]TCGGACAATAAAGAAGCCTTGTCCATCCTCGNAACGTTCGGAACCACCGCTCGCAAGGCG
SNP575	HP002647	DurSNP_c2652	ACTTCGTCAGTAACGGACTCATCTTGGCTGGAGCTGCTTTA	GAGTCGAGGTCATATCGTTCATCTTGGCTGGAGCTGCTTTG	GCTACTGGATTGTTCGGAGATCCTTACGGGGCATGGAATCGGAGTCTGCCTATAGTGAGTC	CCTTACGGGGCATGGAATCGGA	TOP	[A/G]	TTGCTGTTTTTGTACTACTGGGTATCATCTTGGCTGGAGCTGCTTT[A/G]GGCTACTGGATTGTTCGGAGATTTGTTATTTCAAAAGAAGATGGCACTGTGGATGCTGGG
SNP576	HP002673	DurSNP_c2678	ACTTCGTCAGTAACGGACTGAAGTGGTGTTTCCTTAAAAAACTTA	GAGTCGAGGTCATATCGTTGAAGTGGTGTTTCCTTAAAAAACTTG	GCAAAACAACACAAAATAAGCTAAAGGGGCCACTTACCTCACGATGTCTGCCTATAGTGAGTC	AAGGGGCCACTTACCTCACGAT	TOP	[A/G]	GCTAAGAAAATTTATGATGATTGGAAATCAAATATGAAGTGGTGTTTCCTTAAAAAACTT[A/G]AGCAAAACAACACAAAATAAGCTACATCTGTGTTGCTACTTCCAATTATTTTAACCTATT
SNP577	HP002677	DurSNP_c2682	ACTTCGTCAGTAACGGACGCGCGGCGGAGAACAGTGTA	GAGTCGAGGTCATATCGTGCGCGGCGGAGAACAGTGTC	TTTCCATCATCCACCCCGTGGGCCTACGAGAAGATCGCTGTCTGCCTATAGTGAGTC	GTGGGCCTACGAGAAGATCGCT	TOP	[A/C]	ATTAGCAGCACGGGCACGACATCCCCTCCGAACGCCCAAATCCGCGGCGGAGAACAGTGT[A/C]GTTTCCATCATCCACCCCGTGCGCACAACGGCGTCGTTTCACCGCCACTACCACAATGCC
SNP578	HP002687	DurSNP_c2692	ACTTCGTCAGTAACGGACGTTCCTCCACTGGCTACGCTTCTT	GAGTCGAGGTCATATCGTGTTCCTCCACTGGCTACGCTTCTC	GAGGATACACCCTTCGTCGGACACATTGCCGCCAGATGTCTGTCTGCCTATAGTGAGTC	GACACATTGCCGCCAGATGTCT	BOT	[T/C]	AGGCGGCAATGACGCCGGCAGCTTCGGCAGGCGGAACATGCGACGAAGGGTGTATCCTCG[A/G]AGAAGCGTAGCCAGTGGAGGAAGCGGCGGAGGGTGTGGCAGGCCTCGATGAGCTCGGCGT
SNP579	HP000272	DurSNP_c272	ACTTCGTCAGTAACGGACGCGGAGAGCGTCACCGAGAAATT	GAGTCGAGGTCATATCGTGCGGAGAGCGTCACCGAGAAATC	CATTAGAATTCAGAAGGTTCTCAAGATCCACCGAGTTTCCCGGAGGTCTGCCTATAGTGAGTC	AGATCCACCGAGTTTCCCGGAG	BOT	[T/C]	ATTGATTGGCTTGTGAAGCATTCCAAGTCAAAGAGCTGAGAACCTTCTGAATTCTAATGT[A/G]ATTTCTCGGTGACGCTCTCCGGTTCACTGGATGCATCTCATGTCTAACTTGGTTGCTGAT
SNP580	HP002716	DurSNP_c2722	ACTTCGTCAGTAACGGACCATTTATGCTAGCGCGAGGCTCA	GAGTCGAGGTCATATCGTCATTTATGCTAGCGCGAGGCTCG	GGAGAAGGCTTCTTGTTAACTGGGGTAAACGTGCTGCACTTGTGGTCTGCCTATAGTGAGTC	GGGTAAACGTGCTGCACTTGTG	TOP	[A/G]	CTTGACATCATCAGCCACAATTTGGAGATTTGGTTTTACATTTATGCTAGCGCGAGGCTC[A/G]AGGAGAAGGCTTCTTGTTAACTGTCCAGCATCTGTCTGCTGAGCATA
SNP581	HP002727	DurSNP_c2733	ACTTCGTCAGTAACGGACTGGGTTGTGGAAGATGATGGAACG	GAGTCGAGGTCATATCGTTGGGTTGTGGAAGATGATGGAACC	TAACTGGGATTGTTACCTTTGATGGACGTGCATGATAAGCTCCCGTCTGCCTATAGTGAGTC	TGGACGTGCATGATAAGCTCCC	BOT	[G/C]	GGACTTGAGGTGTTCTCTGAAAACTTTCAACATGCCCTCAAAGGTAACAATCCCAGTTAA[C/G]GTTCCATCATCTTCCACAACCCACACATAGCTGACCCTATGTGAAAGTGCCTGAATCATC
SNP582	HP002737	DurSNP_c2743	ACTTCGTCAGTAACGGACGGATCTTGTTGTTGTTTCCAGTGCCA	GAGTCGAGGTCATATCGTGGATCTTGTTGTTGTTTCCAGTGCCC	GGTCTATCATAATGTGCTTGTTCCGGGTGAGATTTTCGCTCGAACGTCTGCCTATAGTGAGTC	CGGGTGAGATTTTCGCTCGAAC	TOP	[A/C]	GTCGATGAACTCTTGCTTGTCCTTGAGAGCCCAGTTGATCTTGTTGTTGTTTCCAGTGCC[A/C]AGGTCTATCATAATGTGCTTGTTCCTAAAGAAGAACATCACTGTGGATGGGTCATAGAGC
SNP583	HP002738	DurSNP_c2744	ACTTCGTCAGTAACGGACATTAATGGTGGTGGCGGCAGTAT	GAGTCGAGGTCATATCGTATTAATGGTGGTGGCGGCAGTAC	GATGAGCGCTAATATGACGAATCGAATAGCTTTTACGGAGTTGGCGTCTGCCTATAGTGAGTC	TCGAATAGCTTTTACGGAGTTGGC	BOT	[T/C]	CCTCACTCATATTACATACACTAATACCACTTGCACCTTTCGTCATATTAGCGCTCATCA[A/G]TACTGCCGCCACCACCATTAATCGCAGTGCGACCCAACTGCCATCCATTTTTGCTCAATG
SNP584	HP027448	DurSNP_c27472	ACTTCGTCAGTAACGGACGGGAGGGTCTTACCCCCTCTCT	GAGTCGAGGTCATATCGTGGGAGGGTCTTACCCCCTCTCC	ACGGTACATCACTATCCACTCACCAATTCACCATGTATGCGCGATAGTCTGCCTATAGTGAGTC	CCAATTCACCATGTATGCGCGATA	BOT	[T/C]	ACGTCCAAGTCAGAATTCATACAGATGGCAGTAANAGTGAGTGGATAGTGATGTACCGTG[A/G]GAGAGGGGGTAAGACCCTCCCCTTATATACTCTGTGCCTAGGGCGGTCCCCACGGGGTCA
SNP585	HP002743	DurSNP_c2749	ACTTCGTCAGTAACGGACGACACTTGCATGGTTCGTCACATTT	GAGTCGAGGTCATATCGTGACACTTGCATGGTTCGTCACATTC	GGCTTCCACTGAATTCTTCACATGGTACGCCAATCTAATGGTGAGTCTGCCTATAGTGAGTC	CATGGTACGCCAATCTAATGGTGA	BOT	[T/C]	TGAAGAATTCAGTGGAAGCCNGAAAGGCCTC[A/G]AATGTGACGAACCATGCAAGTGTGAATGGGATGCGCAGGGAATTGATGAGGCTTCCTAAT
SNP586	HP027532	DurSNP_c27556	ACTTCGTCAGTAACGGACGGAACAACCAAAAGAAAGGCATGGTG	GAGTCGAGGTCATATCGTGGAACAACCAAAAGAAAGGCATGGTC	TGTTTGAGCAACTATAAACAACTTAGCGGTGATAGGGCAGCTCATTGTCTGCCTATAGTGAGTC	AGCGGTGATAGGGCAGCTCATT	BOT	[G/C]	TTGGCAGCTGCATTAAGGCTTAAAGATAGTGCAAGTTGTTTATAGTTGCTCAAACAA[C/G]ACCATGCCTTTCTTTTGGTTGTTCATTTCTTAATTTGTCTGATCAAAGGTAGAAAAGGTG
SNP587	HP002757	DurSNP_c2763	ACTTCGTCAGTAACGGACCTGCTAACCTGCTTTTACCGCCA	GAGTCGAGGTCATATCGTCTGCTAACCTGCTTTTACCGCCG	CTTCGAATCTCTCGTAAAAAGATATCGGGATGGTCACAACATTTCGTGTCTGCCTATAGTGAGTC	ATCGGGATGGTCACAACATTTCGT	TOP	[A/G]	CCAATCNTCGCCGTCGCTACCGCCGCCGTAAGCCACTGCTGCTAACCTGCTTTTACCGCC[A/G]ATTCTTCCGTCNCTTCGAATCTCTCGTAAAAAGATGGCTGGACTCTCAGGATTTAGGAGC
SNP588	HP002779	DurSNP_c2785	ACTTCGTCAGTAACGGACGCAACGATCGATCACAGATTCAGATTA	GAGTCGAGGTCATATCGTGCAACGATCGATCACAGATTCAGATTT	TGATTATTGATTCAAGCACCTGCGAAACCACGTCATACTTGCACGTCTGCCTATAGTGAGTC	GCGAAACCACGTCATACTTGCAC	TOP	[A/T]	TGTAAATCCCCAAGAGCCAACACCAGCACCATCCTCAACGATCGATCACAGATTCAGATT[A/T]TTGATTATTGATTCAAGCACCTGAGTGGCTGTGGAATCAGANGCCGCCGTCGGGATTGAG
SNP589	HP002787	DurSNP_c2793	ACTTCGTCAGTAACGGACGGTTTGCACCTGGAAAGCCTCCA	GAGTCGAGGTCATATCGTGGTTTGCACCTGGAAAGCCTCCG	TCGATTACCAAGGAGCAAGACGCTAATACAGACGTGGGTGAACGTCTGCCTATAGTGAGTC	CGCTAATACAGACGTGGGTGAAC	TOP	[A/G]	TCAGGAATATGGGATTAAAGGATTTCCAACCATAAAGGTGTTTGCACCTGGAAAGCCTCC[A/G]GTCGATTACCAAGGAGCAAGAGATGTCAAACCAATCGCA
SNP590	HP002801	DurSNP_c2807	ACTTCGTCAGTAACGGACGAATTTTGCTGGCTTCTCTTCTTGCT	GAGTCGAGGTCATATCGTGAATTTTGCTGGCTTCTCTTCTTGCC	TGCCTTCTATGTTGATCCTTTACCTAGACCATTGGACCGGGTAGTCTGCCTATAGTGAGTC	ACCTAGACCATTGGACCGGGTA	BOT	[T/C]	AGCCTTTTGATCATTTCTGAAACTCAAGAACAGACATGAAAGGATCAACATAGAAGGCAC[A/G]GCAAGAAGAGAAGCCAGCAAAATTGGCAAGATCTTTGAATTGTTGTTCGGTTCTCTGCTT
SNP591	HP000281	DurSNP_c281	ACTTCGTCAGTAACGGACGGAAAGGGAGGGGTAGAAAATAGGAA	GAGTCGAGGTCATATCGTGGAAAGGGAGGGGTAGAAAATAGGAT	CAAATTACTGTCAAAAGTATAAACAAACGCCTCAGGATCGTCAGTTGCGTCTGCCTATAGTGAGTC	ACGCCTCAGGATCGTCAGTTGC	TOP	[A/T]	TCTATGCAAAAGCATACTGGAAAATCTACTGATAGGGAAAGGGAGGGGTAGAAAATAGGA[A/T]GCAAATTACTGTCAAAAGTATAAACAAATTAAACTTTAAAATCATGTATTTCTAGTACCA
SNP592	HP002810	DurSNP_c2816	ACTTCGTCAGTAACGGACGTGCTACCCTCAGCCAACTTATCTCT	GAGTCGAGGTCATATCGTGTGCTACCCTCAGCCAACTTATCTCC	AGTTTCAAGCTGTAGGCCTCTTAGCTTCTGACGGTCCATTGCAGGTCTGCCTATAGTGAGTC	TAGCTTCTGACGGTCCATTGCAG	BOT	[T/C]	CAGATAAGGCAGCCATGTCCTTGGTAGAGAGGCCTACAGCTTGAAACTT[A/G]GAGATAAGTTGGCTGAGGGTAGCAGTTGGAGGTGGGAGCACACCACTGTTTGCAGCTGCC
SNP593	HP002819	DurSNP_c2825	ACTTCGTCAGTAACGGACTGCATTAAAATTTGCAAGCTCGAT	GAGTCGAGGTCATATCGTTGCATTAAAATTTGCAAGCTCGAG	GTGTACATTGTCACCACGAAACGAGATAGGCAATCATACGCGCTACGTCTGCCTATAGTGAGTC	GAGATAGGCAATCATACGCGCTAC	BOT	[T/G]	CTGTTTCGTGGTGACAATGTACACT[A/C]TCGAGCTTGCAAATTTTAATGCATCAGAAACACCAGGATAGAA
SNP594	HP002822	DurSNP_c2828	ACTTCGTCAGTAACGGACCTTGTGCTGAAACCTCGCCTTA	GAGTCGAGGTCATATCGTCTTGTGCTGAAACCTCGCCTTG	CAACAGAGGCCGAATCAATTATACAACAGCCCTACTCGTCAGGGTCTGCCTATAGTGAGTC	TATACAACAGCCCTACTCGTCAGG	TOP	[A/G]	AGCCTCTCAAAGAGCACAGAAGCAACAAGTTTTTCAGAGCTTGTGCTGAAACCTCGCCTT[A/G]CCAACAGAGGCCGAATCAATGACATCCTCATCCT
SNP595	HP002839	DurSNP_c2845	ACTTCGTCAGTAACGGACAGCCACGGGTGGGTTTGTTTCT	GAGTCGAGGTCATATCGTAGCCACGGGTGGGTTTGTTTCG	ATTGCGGCTGGAATTCTACTAAGCATCGTGCCCTTTCGCAGGTCTGCCTATAGTGAGTC	TAAGCATCGTGCCCTTTCGCAG	BOT	[T/G]	CCATGCCGCAATGGGCACACCATAATATATGCTCTCCAGCGTAGAATTCCAGCCGCAATG[A/C]GAAACAAACCCACCCGTGGCTTTGTGAGCCAGAATTTGGGCCT
SNP596	HP028516	DurSNP_c28540	ACTTCGTCAGTAACGGACGCATTGGCCTCGAGATGATAAAAAT	GAGTCGAGGTCATATCGTGCATTGGCCTCGAGATGATAAAAAC	AATGCTTAAGAGAAACAACCAAGCAGGGGAAACACGGCCTTTCGTGTCTGCCTATAGTGAGTC	CAGGGGAAACACGGCCTTTCGT	BOT	[T/C]	GATGAGACGGACAATCTGGCTCAAATACCGGAATGACTTGGTTGTTTCTCTTAAGCATTT[A/G]TTTTTATCATCTCGAGGCCAATGCTCTGCAAGCATGTTGAGATTCTCGCGAACACCCTTT
SNP597	HP000288	DurSNP_c288	ACTTCGTCAGTAACGGACGACCTTACCCAATCACATGTTTCCAT	GAGTCGAGGTCATATCGTGACCTTACCCAATCACATGTTTCCAG	AACATATCAAACATAATGCAGTTACGGATAGTGCTGCCCGAAGCGTAGTCTGCCTATAGTGAGTC	GGATAGTGCTGCCCGAAGCGTA	BOT	[T/G]	ATGACATTTTCTTCTTGGCCCTGTGTCAGAACTAGTAACTGCATTATGTTTGATATGTTT[A/C]TGGAAACATGTGATTGGGTAAGGTGATCAGAGTATAATGAGGTGTGAACTAGTAATCTTT
SNP598	HP002885	DurSNP_c2893	ACTTCGTCAGTAACGGACCACGCTGACTGCTGAGGGTAAATATA	GAGTCGAGGTCATATCGTCACGCTGACTGCTGAGGGTAAATATG	TGATGGAAGGGCTAAAAAGTTATCAGATGACCGCCATGTGATACTCGTCTGCCTATAGTGAGTC	CAGATGACCGCCATGTGATACTC	TOP	[A/G]	TATCTCTTTCTGTTTGATGAGTAGGGAAGACTCCACACGCTGACTGCTGAGGGTAAATAT[A/G]TTGATGGAAGGGCTAAAAAGTTATTGGCTAACAATAACCAGCAAAACGTGTATCTCTTGC
SNP599	HP002899	DurSNP_c2907	ACTTCGTCAGTAACGGACGCCTCGGATCGCATGGTGTCTG	GAGTCGAGGTCATATCGTGCCTCGGATCGCATGGTGTCTC	GTACTTTGAGCGAAGTGTGAAGGTACGACCGACATGCCGTGGTAGTCTGCCTATAGTGAGTC	GTACGACCGACATGCCGTGGTA	BOT	[G/C]	CAATCCCATCACGGATTGCATTGCAAACATCCAAGGCCTTCACACTTCGCTCAAAGTACT[C/G]AGACACCATGCGATCCGAGGGTGGCCTTAAAACAAGCACCTTGTGGGTGTGGAGGATGGC
SNP600	HP002900	DurSNP_c2908	ACTTCGTCAGTAACGGACAACATTGTGTGCAACAGCAACATCT	GAGTCGAGGTCATATCGTAACATTGTGTGCAACAGCAACATCA	CCATGGTAAACTAAACACAGAATTACCGGCGAGTGGTAAATGCCCGTCTGCCTATAGTGAGTC	TACCGGCGAGTGGTAAATGCCC	BOT	[T/A]	GGGGGACGGTGCCCAAATCAATTTGAATCTGTGAATATTCTGTGTTTAGTTTACCATGGA[A/T]GATGTTGCTGTTGCACACAATGTTCTATCACTCCTCTCTTCTTCTCACAGGGACTTTCTT
SNP601	HP002907	DurSNP_c2915	ACTTCGTCAGTAACGGACACTCCACGGCGCAAAGGAGA	GAGTCGAGGTCATATCGTACTCCACGGCGCAAAGGAGC	GTTGCAGATCTTTAAGGCGGTGTCGATTAGCTGGCGACTAACGTCTGCCTATAGTGAGTC	GTGTCGATTAGCTGGCGACTAAC	TOP	[A/C]	TCCAAAGAAGCTTGATCACTTGCTCANACTCCACGGCGCAAAGGAG[A/C]GGTTGCAGATCTTTAAGGCGGACCTTCTAGAAGATGGCTCCTTTGACTCTGCCATTGACG
SNP602	HP002916	DurSNP_c2924	ACTTCGTCAGTAACGGACGACCCGAACCAACCACCAACACT	GAGTCGAGGTCATATCGTGACCCGAACCAACCACCAACACC	AGCCTCCTCAAGAAGACAAAAACGCCGTTACCAACCCTGAGTTGTCTGCCTATAGTGAGTC	ACGCCGTTACCAACCCTGAGTT	BOT	[T/C]	TTCTTCTGTTGCTTCGGCAGCAGGTNTCGGGTTCNAGNTTTTGTCTTCTTGAGGAGGCTC[A/G]GTGTTGGTGGTTGGTTCGGGTGCTGGCTCCGAAGCTGGTGGTGCTACTACAACAGTGGGC
SNP603	HP002928	DurSNP_c2936	ACTTCGTCAGTAACGGACCAAAGGCGATTCCCTGAATGCA	GAGTCGAGGTCATATCGTCAAAGGCGATTCCCTGAATGCG	CATACTACCATATAGTCAACCCCTGTCGGTAGATCACGTTCAGCACGTCTGCCTATAGTGAGTC	GTCGGTAGATCACGTTCAGCAC	TOP	[A/G]	ACTGACAAAGGCGATTCCCTGAATGC[A/G]TCATACTACCATATAGTCAACCCCTTGAAAAACACTGCGTTTGGTGCCGAGGTGACTCAC
SNP604	HP002936	DurSNP_c2944	ACTTCGTCAGTAACGGACAACATGAGAACCAAACCCTCCAATA	GAGTCGAGGTCATATCGTAACATGAGAACCAAACCCTCCAATG	AACCCTCTTCAACTGTTATCAAGGCTGGATTACGCAAGGAGACTTCGTCTGCCTATAGTGAGTC	GCTGGATTACGCAAGGAGACTTC	TOP	[A/G]	GCCATCAAGGAGTCCATTGAGGCCAAGGAAATGAGAAACATGAGAACCAAACCCTCCAAT[A/G]GAACCCTCTTCAACTGTTATCAAGATTTCATGCTCTCTTGCAAGTTGCATCATCAATNGT
SNP605	HP002947	DurSNP_c2955	ACTTCGTCAGTAACGGACTTCCCCTCTTACAGCTGATCTGTTA	GAGTCGAGGTCATATCGTTTCCCCTCTTACAGCTGATCTGTTG	GTATCATTGCAGGACATCTGTATTTTAAGGACAGCGGGGTTCTCACGTCTGCCTATAGTGAGTC	TTTAAGGACAGCGGGGTTCTCAC	TOP	[A/G]	TCCATGGGCGATGCTTGCTTTGGATGTCATATTTGGTTCCCCTCTTACAGCTGATCTGTT[A/G]GGTATCATTGCAGGACATCTGTATTATTTCTTGACAGTGCTGCATCCACTAGCAAGTGGA
SNP606	HP002966	DurSNP_c2974	ACTTCGTCAGTAACGGACCAAGTTGAAGCCAGATGACAGCATAT	GAGTCGAGGTCATATCGTCAAGTTGAAGCCAGATGACAGCATAC	ATGCAACCCCTAATCTTTGATCGGAACTGTTGTTTGGCGGAACGTCTGCCTATAGTGAGTC	CGGAACTGTTGTTTGGCGGAAC	BOT	[T/C]	GTCCATAAAAAATTTTAATAACCTCTTCAACAATAATCATCAAAGATTAGGGGTTGCATT[A/G]TATGCTGTCATCTGGCTTCAACTTGTACTTGGTATCTTTCGACCACAAAG
SNP607	HP002970	DurSNP_c2978	ACTTCGTCAGTAACGGACGTCAGCTTGCTGCTTTGAAATCTGA	GAGTCGAGGTCATATCGTGTCAGCTTGCTGCTTTGAAATCTGG	CAGATGTGAACGCATCTAGTGCACATCCACGGAAGGTTCTGGTCTGCCTATAGTGAGTC	TGCACATCCACGGAAGGTTCTG	TOP	[A/G]	AGCATTAATAAACCCNGTAATGATAGGAACTGATGTCTCAGCTTGCTGCTTTGAAATCTG[A/G]NCAGATGTGAACGCATCTAG
SNP608	HP002997	DurSNP_c3005	ACTTCGTCAGTAACGGACGGGAAATCATGAGTGTGCTTCCATT	GAGTCGAGGTCATATCGTGGGAAATCATGAGTGTGCTTCCATC	ATAGGATATATGGATTCTACGATCTATATCCCGAAAGTACAGGCCCGTCTGCCTATAGTGAGTC	TCTATATCCCGAAAGTACAGGCCC	BOT	[T/C]	TTTCCAGAGCCGCACATTGAACCTCCGCTTACATTCNTCGTAGAATCCATATATCCTATT[A/G]ATGGAAGCACACTCATGATTTCCCCTCAACAAGAAAAAGTTTTCCGGATACTTGATTTTA
SNP609	HP003007	DurSNP_c3015	ACTTCGTCAGTAACGGACAGGCGAACGCCATGGGGA	GAGTCGAGGTCATATCGTAGGCGAACGCCATGGGGG	CCGATGGATCCTCAACTGGCAGCACAAGCACTATCGGATTCGTCTGCCTATAGTGAGTC	GCAGCACAAGCACTATCGGATTC	TOP	[A/G]	TATCTCCAGTCCATCCACTGCATAAGGGTAGTCCTCGATCACGAGGCGAACGCCATGGGG[A/G]GCCGATGGATCCTCAACTGCCAATCC
SNP610	HP003016	DurSNP_c3024	ACTTCGTCAGTAACGGACGCTGAATTCGGCTGAGTCGGCTT	GAGTCGAGGTCATATCGTGCTGAATTCGGCTGAGTCGGCTC	CTCGATCGCTACCCTCACTCCGTTTGGACGTAAGCAGGGCCGTCTGCCTATAGTGAGTC	CCGTTTGGACGTAAGCAGGGCC	BOT	[T/C]	TCAACCGATTTACCGGGTTGAATCGGAAGCGAATCTGACAAGTGAGGGTAGCGATCGAGC[A/G]AGCCGACTCAGCCGAATTCAGATCGGAGATTGAGGAAGGCGAATACGAAGACGGAGACGA
SNP611	HP003018	DurSNP_c3026	ACTTCGTCAGTAACGGACACAGAAGCAACAGGAAACAGAGAAGA	GAGTCGAGGTCATATCGTACAGAAGCAACAGGAAACAGAGAAGG	CGGGTAGTTTCGGAATTCACCTAGTATCGAGCCGTGCTGAGTCTGCCTATAGTGAGTC	ACCTAGTATCGAGCCGTGCTGA	TOP	[A/G]	TGGCATCTGAGTCTGACGAAGAAGCAACGATAATAACAGAAGCAACAGGAAACAGAGAAG[A/G]ACGGGTAGTTTCGGAATTCGGAAATGATGTGGCGAGGGTAGAATCGGGAATTGAGGTTGG
SNP612	HP003034	DurSNP_c3042	ACTTCGTCAGTAACGGACGCCCTTCATCCTTGCTCTTGCTCT	GAGTCGAGGTCATATCGTGCCCTTCATCCTTGCTCTTGCTCC	ACTTCTTCTTTTCAGCTCAGAAAGAGCGCCTAAATCTGTCTGTGGGTCTGCCTATAGTGAGTC	GAGCGCCTAAATCTGTCTGTGG	BOT	[T/C]	ATAAGAGCGAGTGGAAATCTCGTTGGCAATCACAACTTTCTGAGCTGAAAAGAAGAAGTA[A/G]GAGCAAGAGCAAGGATGAAGGGAAGAACATGTCATGGGCAGCAAGAATGCGCCAACAAAG
SNP613	HP003057	DurSNP_c3065	ACTTCGTCAGTAACGGACGGACCGCCACCCTCCACAT	GAGTCGAGGTCATATCGTGGACCGCCACCCTCCACAC	AATCCTCAAAGAGAACATCAGATACCACTGGTCGAAGAGGTGGCTGTCTGCCTATAGTGAGTC	ACCACTGGTCGAAGAGGTGGCT	BOT	[T/C]	TCTGGAATCAGGGTCAGCATTTCTCCGAGATTCATGATCTGATGTTCTCTTTGAGGATTC[A/G]TGTGGAGGGTGGCGGTCATCATCTCTGTATCTCTTCCTATGGTAG
SNP614	HP003062	DurSNP_c3070	ACTTCGTCAGTAACGGACACCCTGATGATTACCGAGAAGCAA	GAGTCGAGGTCATATCGTACCCTGATGATTACCGAGAAGCAC	TGACAATTACTTGAGGGAACATCGTTTGAAGCAGTCCACGTCGCGTCTGCCTATAGTGAGTC	CGTTTGAAGCAGTCCACGTCGC	TOP	[A/C]	GAAAAGACTATTCTGGATACCCCAACGATGTGGCACGACCCTGATGATTACCGAGAAGCA[A/C]TTGACAATTACTTGAGGGAACATCCAGAGGTTAATGTTTATGATTCAGATGATTCAGATG
SNP615	HP003066	DurSNP_c3074	ACTTCGTCAGTAACGGACGTATTGTGTTTGGGCGAGTCGTCAA	GAGTCGAGGTCATATCGTGTATTGTGTTTGGGCGAGTCGTCAG	GGAGAGGATGTTGTTCAGGGTGATGTCGCCAAAGATGTACCGTCTGCCTATAGTGAGTC	GGTGATGTCGCCAAAGATGTACC	TOP	[A/G]	TTACCACTGCACCGATACCAGATCTGAATGAGAAGCTTATTGTGTTTGGGCGAGTCGTCA[A/G]GGGAGAGGATGTTGTTCAG
SNP616	HP003070	DurSNP_c3078	ACTTCGTCAGTAACGGACCGCAACATACTGCAACTCCCAT	GAGTCGAGGTCATATCGTCGCAACATACTGCAACTCCCAC	GATGATTATCATTTGCAGCTAAGCCGAAGGTTTGTGCGGACTACCGTCTGCCTATAGTGAGTC	CCGAAGGTTTGTGCGGACTACC	BOT	[T/C]	TGGTCATGGAACTTAGCTGCAAATGATAATCATCT[A/G]TGGGAGTTGCAGTATGTTGCGCTATATGGCAATGCTGCTAAACAGCAGCTTATAAATAGG
SNP617	HP003089	DurSNP_c3097	ACTTCGTCAGTAACGGACGGCAATGGCCACACTCTCTTTTCA	GAGTCGAGGTCATATCGTGGCAATGGCCACACTCTCTTTTCG	TCCATTCCTTTCTCTTCTTCTACACCGTCGTCTTGTAGCATTCCATGGTCTGCCTATAGTGAGTC	ACCGTCGTCTTGTAGCATTCCATG	TOP	[A/G]	AACGTCCACAGTGAGCGTTCAGTGTTTGAGAATTTGCCGCAATGGCCACACTCTCTTTTC[A/G]CTCCATTCCTTTCTCTTCTTCTACACTCCCCACTCCTTCCTTTTCTTCTTCTTCTTCTTC
SNP618	HP003129	DurSNP_c3137	ACTTCGTCAGTAACGGACTCATAATGAACCTTTTGTTGATGAAAACA	GAGTCGAGGTCATATCGTTCATAATGAACCTTTTGTTGATGAAAACG	CGTCCATTTTGGTAATTAATTAACTGACACCGTTAGTAGGAGGCGGTCTGCCTATAGTGAGTC	CTGACACCGTTAGTAGGAGGCG	TOP	[A/G]	CACCGTGGTAGAAACAATACAGAATAAGGCAATCATAATGAACCTTTTGTTGATGAAAAC[A/G]CCGTCCATTTTGGTAATTAATTAAGTTCAAGTAATAATTATTATTGCCTTTATTATATGT
SNP619	HP000314	DurSNP_c314	ACTTCGTCAGTAACGGACGTCAATTCTATAATCAGCCAAGCTGCTC	GAGTCGAGGTCATATCGTGTCAATTCTATAATCAGCCAAGCTGCTG	TAATTGTGAAGGCAAAAATTTTGGAGGACGTACTCCCTGAAGCTGTCTGCCTATAGTGAGTC	GGAGGACGTACTCCCTGAAGCT	TOP	[C/G]	GTTAACGTCGCCGACGTAGTCACACAAGATTTCTTCAATTCTATAATCAGCCAAGCTGCT[C/G]CTAATTGTGAAGGCAAAAATTTTTACACTCGCGACGCTTTTCTTAGCGCTCTCAATTCCT
SNP620	HP003138	DurSNP_c3146	ACTTCGTCAGTAACGGACGTGCAACAGCAGCAACAAGAACAA	GAGTCGAGGTCATATCGTGTGCAACAGCAGCAACAAGAACAG	TAGATGATGAGGTTGTTGAAGGCGCCCGTCAGATCCGTGACATTGTCTGCCTATAGTGAGTC	CGCCCGTCAGATCCGTGACATT	TOP	[A/G]	TAACTACACGGCCTTGCAAATGCATCTTGTTACATTACTGCAACAGCAGCAACAAGAACA[A/G]GTAGATGATGAGGTTGTTGAAGGAAAAGTAGTAGTGGGAGGGGA
SNP621	HP003147	DurSNP_c3155	ACTTCGTCAGTAACGGACGTGCAAGCTTTGAATTTTCAAGCAT	GAGTCGAGGTCATATCGTGTGCAAGCTTTGAATTTTCAAGCAC	GATCCTTTTGCTAGAATCCCCCGTGTATCCGCGCAAGTTCTAGTCTGCCTATAGTGAGTC	CCGTGTATCCGCGCAAGTTCTA	BOT	[T/C]	TGTGAATCATTTATCTTTCTAAGTTGTAAAATGAGGATTGGGATTCTAGCAAAAGGATCA[A/G]TGCTTGAAAATTCAAAGCTTGCAATTGTGTACATTGGCTGATCTCTCTTTCTTGTCTTAC
SNP622	HP003192	DurSNP_c3200	ACTTCGTCAGTAACGGACGAGAACGAGCAAGCATAATTCGATTA	GAGTCGAGGTCATATCGTGAGAACGAGCAAGCATAATTCGATTG	ATTCACCAATTTCAAATAACATATGGGTCGTAGAATTGGACCTGATCCGTCTGCCTATAGTGAGTC	GGTCGTAGAATTGGACCTGATCC	TOP	[A/G]	TGCGACTTTGTATTGGAATTTGGTKAGGCAAGAAATAGAACGAGCAAGCATAATTCGATT[A/G]GATTCACCAATTTCAAATAACATATGGNATGCTGTTAAAATAATAATCTAACCAAATTGG
SNP623	HP003211	DurSNP_c3219	ACTTCGTCAGTAACGGACGTGAGATTGCAGAGCCAGTGGCA	GAGTCGAGGTCATATCGTGTGAGATTGCAGAGCCAGTGGCG	TCAATGTATGTTTGGCATATCCCCTGATACGCGAGCCTAGACGTGTCTGCCTATAGTGAGTC	CCTGATACGCGAGCCTAGACGT	TOP	[A/G]	GTGCATTTGGTGGCGGACATGCCGCGCAGCAGAGTAAGTTGAGATTGCAGAGCCAGTGGC[A/G]CTCAATGTATGTTTGGCATATCCGAAACTCTTACTAGTTACCAACCACACGATGTAAAAG
SNP624	HP000323	DurSNP_c323	ACTTCGTCAGTAACGGACCGATGAGGCTTCTTGACTCCTCCT	GAGTCGAGGTCATATCGTCGATGAGGCTTCTTGACTCCTCCG	TTGTAGGAGCAGATTTCCTTGGCACGTAATCAGACTATGAGGAGGGTCTGCCTATAGTGAGTC	GCACGTAATCAGACTATGAGGAGG	BOT	[T/G]	CTGCAAGGAAATCTGCTCCTACAAC[A/C]GGAGGAGTCAAGAAGCCTCATCGTTATCGTCCTGGAACTGTTGCCTTGCGTGAGATCCGA
SNP625	HP003223	DurSNP_c3231	ACTTCGTCAGTAACGGACGCCGTGGCGGTGAACTCTGATT	GAGTCGAGGTCATATCGTGCCGTGGCGGTGAACTCTGATC	CTGATTGTGCTGGGGTTGTGCAAGTGAGTTTATCGGTCCCCGTCTGCCTATAGTGAGTC	GCAAGTGAGTTTATCGGTCCCC	BOT	[T/C]	ACAAAAGTCCAAATTCTATAACTAGAACATCAGAAAGAAAACAACCCCAGCACAATCAGC[A/G]ATCAGAGTTCACCGCCACGGAGCCTGAGAACAAGATGGAGGGTGGACTCCTTTTGAATGT
SNP626	HP003228	DurSNP_c3236	ACTTCGTCAGTAACGGACCTTTACGGAAGTTGGGGCAAGCA	GAGTCGAGGTCATATCGTCTTTACGGAAGTTGGGGCAAGCG	TGGGCCTTCCAACTTCTCCGGTGATCTTGAGCGATATACTTGTCTGCCTATAGTGAGTC	CCGGTGATCTTGAGCGATATACTT	TOP	[A/G]	GAGGAGGCTTTACGGAAGTTGGGGCAAGC[A/G]ATGGGCCTTCCAACTTCTGCAGATGCAGCTGCTTCTGCTGAAAATCCAGGGGCAGATGAG
SNP627	HP003229	DurSNP_c3237	ACTTCGTCAGTAACGGACTTCATCTTACGTCTCTTCAGCACATAT	GAGTCGAGGTCATATCGTTTCATCTTACGTCTCTTCAGCACATAC	GTACTTTCCTTGGTTTTTCTATTAAAGCCTAGCCCGTGAGATCCCTTGTCTGCCTATAGTGAGTC	AGCCTAGCCCGTGAGATCCCTT	BOT	[T/C]	CTCATAACTCATTTCTTAAATTCAGGCAACCACTTTAATAGAAAAACCAAGGAAAGTACA[A/G]TATGTGCTGAAGAGACGTAAGATGAATAAAGTGGACAAACAAGCATGGTGGTACAATGAA
SNP628	HP003232	DurSNP_c3240	ACTTCGTCAGTAACGGACCAGGCACCATTGAGCTTTGTAGAAT	GAGTCGAGGTCATATCGTCAGGCACCATTGAGCTTTGTAGAAC	AATAGAAGCTTCCCATGACACTTCCTATCGACAAAGCGGCTCTTTAGTCTGCCTATAGTGAGTC	TCCTATCGACAAAGCGGCTCTTTA	BOT	[T/C]	TTGTGTCCATAATGAACCTTTTCTTCTTGTTTATTTCAGTGTCATGGGAAGCTTCTATTG[A/G]TTCTACAAAGCTCAATGGTGCCTGTGGATTGGCATTTACATAAGAATCCATGATCCGGTT
SNP629	HP003247	DurSNP_c3255	ACTTCGTCAGTAACGGACGATAGTTGGCCATGGTTTCCTGCGA	GAGTCGAGGTCATATCGTGATAGTTGGCCATGGTTTCCTGCGG	AATCAGGCTTGTTACGTAAGACCGTGTCTAGCAAACGAAACCTGACGTCTGCCTATAGTGAGTC	CGTGTCTAGCAAACGAAACCTGAC	TOP	[A/G]	CAACAATTTCTTCACAAAATCCTTTGCTGCACTGCTTATAGTTGGCCATGGTTTCCTGCG[A/G]AAATCAGGCTTGTTACGTAAGACC
SNP630	HP003275	DurSNP_c3283	ACTTCGTCAGTAACGGACCTGAAGAATGTGAAAAGCAATTCAAT	GAGTCGAGGTCATATCGTCTGAAGAATGTGAAAAGCAATTCAAC	AAGAGCAAGAGTTAGAACAACTTAGGAACTCTCCTTAGATCGCCGCGTCTGCCTATAGTGAGTC	GGAACTCTCCTTAGATCGCCGC	BOT	[T/C]	AAATGGATAGATTTTAAAGCCTATTTGACCATTTATAAGTTGTTCTAACTCTTGCTCTTC[A/G]TTGAATTGCTTTTCACATTCTTCAGTTACAACTGATTCACTGAAATCAGGGATAGAGGTC
SNP631	HP003283	DurSNP_c3291	ACTTCGTCAGTAACGGACGCGTGGCATCTTCATGGACATGAT	GAGTCGAGGTCATATCGTGCGTGGCATCTTCATGGACATGAC	TTTGGGTTCTTGGGTATGGAACCCTAGAGGTGCGAGTCGTGGTCTGCCTATAGTGAGTC	AACCCTAGAGGTGCGAGTCGTG	BOT	[T/C]	GTACTTCTTAGGGTCCTTGTCCTTGTCAAACTTTCCATTTCCATACCCAAGAACCCAAAA[A/G]TCATGTCCATGAAGATGCCACGGGTGTGTCTCGCTATTGTTCTTGTTCATGGTATTTGCG
SNP632	HP003291	DurSNP_c3299	ACTTCGTCAGTAACGGACCATTAAAGCATTGAGTGCTTTGGTGT	GAGTCGAGGTCATATCGTCATTAAAGCATTGAGTGCTTTGGTGC	TTAAATTGTACTTTATATTGTTGCGTTCGACCCTGGCGCAGCTCTAAGTCTGCCTATAGTGAGTC	TTCGACCCTGGCGCAGCTCTAA	BOT	[T/C]	ATAATATTATTTATTAAATCCGTAAGTATCAACCCGCAACAATATAAAGTACAATTTAAC[A/G]CACCAAAGCACTCAATGCTTTAATGTACAAAGAGGGCACTATGATTTCATTTTTATTCAA
SNP633	HP003316	DurSNP_c3324	ACTTCGTCAGTAACGGACGCTTGGAACATTGCTCCCTCCAAA	GAGTCGAGGTCATATCGTGCTTGGAACATTGCTCCCTCCAAC	GGCAGTTCGGTCAAACTTTTAGCATCGGAATCTCCCAGTCAGAGTCTGCCTATAGTGAGTC	GCATCGGAATCTCCCAGTCAGA	TOP	[A/C]	CTTCCGTGTCACCGCCAGTGACCGTCGCACCTCCACCTCTTGGAACATTGCTCCCTCCAA[A/C]TGGCAGTTCGGTCAAACTTTTACCGGAAAGAATTTCCGGGTTTAACCTTATTAAGTCACC
SNP634	HP003321	DurSNP_c3329	ACTTCGTCAGTAACGGACGCAATTCCAATTACAATGAAATCCAAAGA	GAGTCGAGGTCATATCGTGCAATTCCAATTACAATGAAATCCAAAGG	TATGAAGTATTTACAATTGTTCCTGGTTTCCGCGCACAGATAGTCACGTCTGCCTATAGTGAGTC	GTTTCCGCGCACAGATAGTCAC	TOP	[A/G]	AGAGGTTATTTATCTTCCAAATGATGCATCAATTCCAATTACAATGAAATCCAAAG[A/G]GTATGAAGTATTTACAATTGTTCCTGTGAAGGCATTGGAAAATGGTGTCAAGTTTGCTCC
SNP635	HP003323	DurSNP_c3331	ACTTCGTCAGTAACGGACGGGCAATTGCGGCTCCATCT	GAGTCGAGGTCATATCGTGGGCAATTGCGGCTCCATCC	TGCCTTTCGTTTTTGGAATATTCAAGCGGGGCTGTCAACACAGTCTGCCTATAGTGAGTC	TTCAAGCGGGGCTGTCAACACA	BOT	[T/C]	CTAACAAACAGGGCAGTTATTCCAAAAACGAAAGGCAA[A/G]GATGGAGCCGCAATTGCCAGAAAGGCCATCCCTAAACCATAGAACCACGTAGTAGCATCA
SNP636	HP003334	DurSNP_c3342	ACTTCGTCAGTAACGGACGTTCTAATGCATCTGGTGCATATTAAAAT	GAGTCGAGGTCATATCGTGTTCTAATGCATCTGGTGCATATTAAAAC	ATTTGCCAACTCAAAATAGATAAAGCTACCAATCTCGGTTGTGTGTGGTCTGCCTATAGTGAGTC	AGCTACCAATCTCGGTTGTGTGTG	BOT	[T/C]	TAGCCATTTGATCTCTTCAGCCGTCCCCAAAGAATTTTATCTATTTTGAGTTGGCAAATA[A/G]TTTTAATATGCACCAGATGCATTAGAAAGATTCATTCAGAAAAGTTTTTGTTTGAGTATT
SNP637	HP003337	DurSNP_c3345	ACTTCGTCAGTAACGGACGCAGCCGCCATCATGCTCAA	GAGTCGAGGTCATATCGTGCAGCCGCCATCATGCTCAG	GCCTAATTAACCATCATGACCGCTACGTCGCCTTCAATGCCAGGTCTGCCTATAGTGAGTC	GCTACGTCGCCTTCAATGCCAG	TOP	[A/G]	CACACTCACTTGGGATGTGTCGCGTAAAGCCACGTGTCCTTTCAGCCGCCATCATGCTCA[A/G]AGCCTAATTAACCATCATGACCATGAGATGTGCAAGGGAGGCATATGCTGGCACGGCGTC
SNP638	HP003367	DurSNP_c3375	ACTTCGTCAGTAACGGACGGAACTTACAAAGTTCGAGATTGACTCA	GAGTCGAGGTCATATCGTGGAACTTACAAAGTTCGAGATTGACTCG	ACAACATCGTTATTAACCAAGTAAGCAACCTGATTGTCCTCGGGTAGTCTGCCTATAGTGAGTC	GCAACCTGATTGTCCTCGGGTA	TOP	[A/G]	CCTTTCATTATATGAAACAGAGAGATTGGTTCAGGAACTTACAAAGTTCGAGATTGACTC[A/G]CACAACATCGTTATTAACCAAGTAATATTTGAAGACGAAG
SNP639	HP003377	DurSNP_c3385	ACTTCGTCAGTAACGGACGCGGCATCCATCTCCCAGAA	GAGTCGAGGTCATATCGTGCGGCATCCATCTCCCAGAG	TATAGACACTTTCACCAACTTTCCTACCTGAAAGCCCGGTATCAACGGTCTGCCTATAGTGAGTC	TACCTGAAAGCCCGGTATCAACG	TOP	[A/G]	TTAACATTACCAAACATCTGGACGCAACTCACCACTTGCCGGCGGCATCCATCTCCCAGA[A/G]TTATAGACACTTTCACCAACTTTCCAGCCGGGTACATCCTTCATCACTTCTGCTTCATAC
SNP640	HP033967	DurSNP_c33996	ACTTCGTCAGTAACGGACCATAAACTATTGGTTGGTTGAAGCCT	GAGTCGAGGTCATATCGTCATAAACTATTGGTTGGTTGAAGCCA	ATCAATTTTATTAAAGTCCAAATTGGTCAACTCATAAGTCCGCGTCGTCTGCCTATAGTGAGTC	GGTCAACTCATAAGTCCGCGTC	BOT	[T/A]	GACGATGATGATAATGTTGGTTGGTTCATGCTTATAATTTGGACTTTAATAAAATTGATG[A/T]GGCTTCAACCAACCAATAGTTTATGTATTTTGGATTAGTTTTAGACCAAAATGAAAGAAT
SNP641	HP003395	DurSNP_c3403	ACTTCGTCAGTAACGGACGCTTGATGAAGGCATCAGCGCTT	GAGTCGAGGTCATATCGTGCTTGATGAAGGCATCAGCGCTG	CATTTATATCTTCAGTGTTCTTCCTTGTGAACATAGGTCGCCCAATGCGTCTGCCTATAGTGAGTC	TGTGAACATAGGTCGCCCAATGC	BOT	[T/G]	GGAGAAGAAAGAGAGCGGGGAAAAGAAGCTAGAGAGGAAGAACACTGAAGATATAAATGC[A/C]AGCGCTGATGCCTTCATCAAGAACTTCAGGCAGCAGCTCCTTATTCAGAGGCTCCAATCC
SNP642	HP003398	DurSNP_c3406	ACTTCGTCAGTAACGGACACTGCTGCGAACGATTTATGTTTCT	GAGTCGAGGTCATATCGTACTGCTGCGAACGATTTATGTTTCG	AGATGCATTATCTTGTTAAATTTAAGTTAGCGTAATAGTGGTCAGGCCGTCTGCCTATAGTGAGTC	GTTAGCGTAATAGTGGTCAGGCC	BOT	[T/G]	ATTACATGCTAACTCGTGAAAAATTACCTTAGCATTAAATTTAACAAGATAATGCATCTT[A/C]GAAACATAAATCGTTCGCAGCAGTTCCTCCCTGTGCTAACCGGTGCTTGGCGCCTTGAGC
SNP643	HP003403	DurSNP_c3411	ACTTCGTCAGTAACGGACGTCTCCTCTACATCGCGCGAAGG	GAGTCGAGGTCATATCGTGTCTCCTCTACATCGCGCGAAGC	CTCGGAGCTCTTGGTGTCCGCAGACTGGAGGACTCGGTATGTCTGCCTATAGTGAGTC	CGCAGACTGGAGGACTCGGTAT	BOT	[G/C]	GCGAGGTTTCCGGTAGAGACCGAGCAACCGTTTGCGATGGCGACACCAAGAGCTCCGAGA[C/G]CTTCGCGCGATGTAGAGGAGAAGAGGGTCTAATGGACCTTCGAGAGACGAAGACGGCACG
SNP644	HP003412	DurSNP_c3420	ACTTCGTCAGTAACGGACTTCAGCACCTCCAATTTTGCCTG	GAGTCGAGGTCATATCGTTTCAGCACCTCCAATTTTGCCTC	ACCATTTCTCAGCCAATGTGTACTGAGACTTATGACAACGCGGCGTCTGCCTATAGTGAGTC	CTGAGACTTATGACAACGCGGC	BOT	[G/C]	CTTCTCGAACCAATCGTTCCCACTTGGCGGCCCAACATACACATTGGCTGAGAAATGGTT[C/G]AGGCAAAATTGGAGGTGCTGAATGGAGCATGCAGCCATACTTGCAACCACAAACATCACC
SNP645	HP003418	DurSNP_c3426	ACTTCGTCAGTAACGGACGGGTGCCCTTCATACGTGGCA	GAGTCGAGGTCATATCGTGGGTGCCCTTCATACGTGGCG	CAGTAATGAGATTACCATCCACCGATACCCGGTCGTCCGTGATGAGTCTGCCTATAGTGAGTC	GATACCCGGTCGTCCGTGATGA	TOP	[A/G]	GTTGCCTCCTAGTGCCTTCACAAAGTGCTGAATAAATTCAGGGTGCCCTTCATACGTGGC[A/G]GCAGTAATGAGATTACCATCCACCACTGTTGCTGCCATGGTGTCTGGTTCAACCCAATGA
SNP646	HP003435	DurSNP_c3443	ACTTCGTCAGTAACGGACGCATATCATTCCTTTTTTTCTGCAGTGTG	GAGTCGAGGTCATATCGTGCATATCATTCCTTTTTTTCTGCAGTGTC	AAAGATTCAAGGTTACAAGGGACGAGTCCATTGCGATAGAGGTTAAGTCTGCCTATAGTGAGTC	CGAGTCCATTGCGATAGAGGTTAA	BOT	[G/C]	CCATGAATTTAAACCATAATATCAGACTTCCCTTGTAACCTTGAATCTTTA[C/G]ACACTGCAGAAAAAAAGGAATGATATGGAGGCAAGGCAAGGGAAGGACTAGAGAATAATT
SNP647	HP003440	DurSNP_c3448	ACTTCGTCAGTAACGGACCTCTCTGTGGTAACGTAGCTGCAAA	GAGTCGAGGTCATATCGTCTCTCTGTGGTAACGTAGCTGCAAG	AGATTTGCCTCTCCATACGAACACATGGTTGTGCGGGTACTTCGTCTGCCTATAGTGAGTC	ACACATGGTTGTGCGGGTACTTC	TOP	[A/G]	CTNCATGAATCATGGAGATATCAACTCAAAGCTGTGCTCTCTGTGGTAACGTAGCTGCAA[A/G]GAGATTTGCCTCTCCATACGAAGTTGCTTTCTGAAATTAGCAATGAACATCTCTGCTCTT
SNP649	HP003457	DurSNP_c3465	ACTTCGTCAGTAACGGACGCCTTTAGCTGGTTCCTCTGCAGGA	GAGTCGAGGTCATATCGTGCCTTTAGCTGGTTCCTCTGCAGGG	CTATAGTATGTGCTGTGATTGCTTCGATGCCAGTGGGTTATCCGAAGTCTGCCTATAGTGAGTC	CGATGCCAGTGGGTTATCCGAA	TOP	[A/G]	AAACTACTCCTTTAGCTGGTTCCTCTGCAGG[A/G]GCTATAGTATGTGCTGTGATTGCTTCTGGAGCTAGCATGGAAGAAGGCTTGAATGCTACT
SNP650	HP003466	DurSNP_c3474	ACTTCGTCAGTAACGGACGACGCGATGCATGGGCCGT	GAGTCGAGGTCATATCGTGACGCGATGCATGGGCCGC	CTGCCTGATATGTCTAGAGAGCCGCTGGAGAACTATCCGCACCTGTCTGCCTATAGTGAGTC	CGCTGGAGAACTATCCGCACCT	BOT	[T/C]	AGGCGTCCTCCCCGAACGATGGCTTTGCACTCGTCACGCTCTCTAGACATATCAGGCAGC[A/G]CGGCCCATGCATCGCGTGCCACGTCATACGCCAACACGGATTTCAGTGCATTCTTCTCGT
SNP651	HP000348	DurSNP_c348	ACTTCGTCAGTAACGGACAGAAGGATAAATTTCCAACCGTCAAA	GAGTCGAGGTCATATCGTAGAAGGATAAATTTCCAACCGTCAAG	TTCAATATGTTTTTAATTCCCCCCCACAATGTTATGCGGTGAATCGGTCTGCCTATAGTGAGTC	CCCACAATGTTATGCGGTGAATCG	TOP	[A/G]	TTTCTATCCTGAAGTTGTTGGCTTCATTGAAGAGGAGAAGGATAAATTTCCAACCGTCAA[A/G]GTTCAATATGTTTTTAATTCCCCACCAAAGCTAATCATGCTGGATCATGCAGGTGATCAG
SNP652	HP000349	DurSNP_c349	ACTTCGTCAGTAACGGACGTCTTCCTGGCTCCATTGCATGT	GAGTCGAGGTCATATCGTGTCTTCCTGGCTCCATTGCATGC	CCATTAGTGCTGGGTCCATTAGGTGTTCGGGTTGCCCAGAAGTCTGCCTATAGTGAGTC	TAGGTGTTCGGGTTGCCCAGAA	BOT	[T/C]	GTTTCTTGCCTTCAGAATTTGGGATGGACCCAGCACTAATGGG[A/G]CATGCAATGGAGCCAGGAAGAGTGACATTTGATGAGAAAATGAAAGTAAGAAAAGCAATT
SNP653	HP003503	DurSNP_c3511	ACTTCGTCAGTAACGGACGTCTGCTGTGGATGGAGGACAACA	GAGTCGAGGTCATATCGTGTCTGCTGTGGATGGAGGACAACG	TTTATCAAACTTCTCTCGGAGAAGCCTGTCTTAATCCGGGTGACGTCTGCCTATAGTGAGTC	AGCCTGTCTTAATCCGGGTGAC	TOP	[A/G]	ATGTCGAGGTAAAACTTGAGCAATCAGTTGATCTNAACTCTGCTGTGGATGGAGGACAAC[A/G]CAGGNTTTATCAAACTTCTCTCGGAGAGACCATTGAGGCAGATTGTCATTTCTTATGCGT
SNP654	HP003510	DurSNP_c3518	ACTTCGTCAGTAACGGACCAAGAATGGGAAAAGGTGAGAAGCTAA	GAGTCGAGGTCATATCGTCAAGAATGGGAAAAGGTGAGAAGCTAG	ATTGAAGCATAGTGATCATGGATGAATAGGGCGTCTGTCCTACGGTCTGCCTATAGTGAGTC	ATGAATAGGGCGTCTGTCCTACG	TOP	[A/G]	TTTGAGGAACCAAGTGCCAAGGTTGAAAGTNGAGCAAGAATGGGAAAAGGTGAGAAGCTA[A/G]TATTGAAGCATAGTGATCATGGCTTGGAGAAAAAGTCATTGGAGATTTTTGGCAATATTA
SNP655	HP003514	DurSNP_c3522	ACTTCGTCAGTAACGGACGTGATAGTTGGATGTTTATTCTAGGTGAAT	GAGTCGAGGTCATATCGTGTGATAGTTGGATGTTTATTCTAGGTGAAC	ATCTAAATAACATGTCATGTAATAGGGGCATCCGATTCATAAGCGCGACGTCTGCCTATAGTGAGTC	GCATCCGATTCATAAGCGCGAC	BOT	[T/C]	TAGAATAGGATTCAATAAAGGTGAACATAGCACCCTATTACATGACATGTTATTTAGATA[A/G]TTCACCTAGAATAAACATCCAACTATCAGACAAACTGATTAAGATACTCATCCACAGTTG
SNP656	HP000354	DurSNP_c354	ACTTCGTCAGTAACGGACGTTCCGGTGACACTCTTCACCTGA	GAGTCGAGGTCATATCGTGTTCCGGTGACACTCTTCACCTGG	CAATTCCGTGAGAATCACGTTTGTGGTGCGAATGGTCATACCCGTCTGCCTATAGTGAGTC	TTTGTGGTGCGAATGGTCATACCC	TOP	[A/G]	CATGGGCCTTCAATATACGCAAAATCTTGCTTCCGGTGACACTCTTCACCTG[A/G]GCAATTCCGTGAGAATCACGAAGAATAACACCAATTTGTGATGGAGTAAGACCTTTCTTG
SNP657	HP003532	DurSNP_c3540	ACTTCGTCAGTAACGGACGTCGCAAGGTATGGCCTCACAG	GAGTCGAGGTCATATCGTGTCGCAAGGTATGGCCTCACAC	TAGGGTAAGCTTTTCCAGCTGGACCAGAGCACGGGTAGTTTGTCTGCCTATAGTGAGTC	TGGACCAGAGCACGGGTAGTTT	BOT	[G/C]	CTGGCGCATACTCCGAGGCCGCCGCTGGAAAAGCTTACCCTAA[C/G]TGTGAGGCCATACCTTGCGACCAGTTCGAGGTGGCGTTCCAGGCAGTG
SNP658	HP003546	DurSNP_c3554	ACTTCGTCAGTAACGGACTGCAATCGCCAAATCAATCAAA	GAGTCGAGGTCATATCGTTGCAATCGCCAAATCAATCAAC	GATATGAGTAGTGATGATTCTTTGCACACGCCCATCTGAGTATTCGCGTCTGCCTATAGTGAGTC	ACACGCCCATCTGAGTATTCGC	TOP	[A/C]	ANTTCACTGCACGAATCTTAGGTGANGATCAAGAAACCNTGCAATCGCCAAATCAATCAA[A/C]CGATATGAGTAGTGATGATTCTTTGCAAGTAGACGCGGAATCCAAGGCTGAGTTGTGAAA
SNP659	HP003547	DurSNP_c3555	ACTTCGTCAGTAACGGACGCTGCTTTGTAAGCGCTACCCATTT	GAGTCGAGGTCATATCGTGCTGCTTTGTAAGCGCTACCCATTC	TTTGAAGAACTAAAAGATTTCGATAAGTCGGTTCCTTCATAGGCCAAGTCTGCCTATAGTGAGTC	TAAGTCGGTTCCTTCATAGGCCAA	BOT	[T/C]	AAACAAAGGCAAGAACACTCACAATTCAAACTCCAATCGAAATCTTTTAGTTCTTCAAAA[A/G]AATGGGTAGCGCTTACAAAGCAGAGGAAGAGTACGACTACTTGTACAAGGTGGTGCTGAT
SNP660	HP003552	DurSNP_c3560	ACTTCGTCAGTAACGGACGTCTCAATCCATGTCAAGGACAAGAAA	GAGTCGAGGTCATATCGTGTCTCAATCCATGTCAAGGACAAGAAC	AGATCTCTGATGATGACGGTCCTAATTGACGCGGCTGAAGCTGGTCTGCCTATAGTGAGTC	CTAATTGACGCGGCTGAAGCTG	TOP	[A/C]	AGCCTTGTTTGTGAAGGGTAAGATCCCAAAACACTTCTCAATCCATGTCAAGGACAAGAA[A/C]AAGATCTCTGATGATGACGGTCCTCCTCCTGGTTTCAACACATCAAGTGATAACTGTCCT
SNP661	HP003564	DurSNP_c3572	ACTTCGTCAGTAACGGACGAGTCGCCACCATGATCATGATTA	GAGTCGAGGTCATATCGTGAGTCGCCACCATGATCATGATTG	TTGAGGAGGCACAAGAAGGACATGCCTATTGACGTGAGGCGGTCTGCCTATAGTGAGTC	ACATGCCTATTGACGTGAGGCG	TOP	[A/G]	TAATCTAGCATGTTTAATTTTGCTCCACAAGCGACGAGAGTCGCCACCATGATCATGATT[A/G]ATTGAGGAGGCACAAGAAGGGGCCGTGTGTAGTAGAAGAATTGGCCGCAAAAACAAGTGT
SNP662	HP003568	DurSNP_c3576	ACTTCGTCAGTAACGGACGGCTTTTGCCTTTATGAGGGGAACTC	GAGTCGAGGTCATATCGTGGCTTTTGCCTTTATGAGGGGAACTG	GGTTTGAGCAGTGAGCAGAGGTCTACTGACCACACCGGCTAAGTCTGCCTATAGTGAGTC	GTCTACTGACCACACCGGCTAA	TOP	[C/G]	TCATTCTTGACTTCAGAAAATCCAAATGATTATGCGCTTTTGCCTTTATGAGGGGAACT[C/G]GGGTTTGAGCAGTGAGCAGAGCCAATCGAAGGATTTGAGGAAGCGAATTGTGTCCAAAAT
SNP663	HP003582	DurSNP_c3590	ACTTCGTCAGTAACGGACGCACGGATGGAGACTTTGATGACAT	GAGTCGAGGTCATATCGTGCACGGATGGAGACTTTGATGACAC	GAAACCTTATATATTGCTGGGGAACTGATTACCTGGTCGGGCTAATGTCTGCCTATAGTGAGTC	AACTGATTACCTGGTCGGGCTAAT	BOT	[T/C]	GTCCAATACAAGAGGACCTTAACCAACATGGGCACCCCCCCAGCAATATATAAGGTTTCG[A/G]TGTCATCAAAGTCTCCATCCGTGAAGATTGTGGTTGAACCAGAAATACTTAGTTTCAAGG
SNP664	HP003596	DurSNP_c3604	ACTTCGTCAGTAACGGACGCGGCCATGTGGTGGAGTTAGAGT	GAGTCGAGGTCATATCGTGCGGCCATGTGGTGGAGTTAGAGC	AGTAGTAGTGAAGGTAAACATTAGTGGTCTATCGTAACAGACTCAGTGGCAGTCTGCCTATAGTGAGTC	TCTATCGTAACAGACTCAGTGGCA	BOT	[T/C]	TAAACATATATAACCAATTCACTTGTATTTTCCCACTAATGTTTACCTTCACTACTACTC[A/G]CTCTAACTCCACCACATGGCCGGCTGTTAACTCTGAATTCTCCACTTCCTATGACACTTC
SNP665	HP003611	DurSNP_c3619	ACTTCGTCAGTAACGGACGCACATGATGTATGCCATGGGTTCTA	GAGTCGAGGTCATATCGTGCACATGATGTATGCCATGGGTTCTG	CTTGGCTCTAACCACTGTCTCTCAGGAACCTCACAGGCGAATTTGGTCTGCCTATAGTGAGTC	TCAGGAACCTCACAGGCGAATTTG	TOP	[A/G]	CTTGTTGTTTTTGTTGNGATGCCAGGCCCTGGTGCTCACATGATGTATGCCATGGGTTCT[A/G]GCTTGGCTCTAACCACTGTCTCCAATGGAAGATTCAGCCCTCACCACACACTCACATACA
SNP666	HP000363	DurSNP_c363	ACTTCGTCAGTAACGGACGACACTTTTGATGATCGGTTCCCTAC	GAGTCGAGGTCATATCGTGACACTTTTGATGATCGGTTCCCTAG	CATGCAAAGAAATTTTGAATTGGCGCGTTACAGAAAGTTGCGAGGTCTGCCTATAGTGAGTC	GCGCGTTACAGAAAGTTGCGAG	TOP	[C/G]	GTTATCCTTACCTAGAAATTGAAGAACTCTATACTTACACTTTTGATGATCGGTTCCCTA[C/G]TCATGCAAAGAAATTTTGAATTGAGACGTTCTTGGTAACTTGTCCGCCATTTGCATGTGG
SNP668	HP003631	DurSNP_c3639	ACTTCGTCAGTAACGGACGCGCAACGATCGCATGCAT	GAGTCGAGGTCATATCGTGCGCAACGATCGCATGCAC	GGAATGGGAGGCAACTTGTCCAGTAGCGACTAGCCCGTCAGTCTGCCTATAGTGAGTC	TCCAGTAGCGACTAGCCCGTCA	BOT	[T/C]	TACCCAAGCTTCAAAAGACGAAGCCAAAACATGATGCTTCTCAAGTTGCCTCCCATTCCC[A/G]TGCATGCGATCGTTGCGGTCGACTCTTGTACGGTTGAATCATTAGAGCACCCTTTTATAT
SNP669	HP003651	DurSNP_c3659	ACTTCGTCAGTAACGGACGGCCATTGCACGTCGCCATC	GAGTCGAGGTCATATCGTGGCCATTGCACGTCGCCATG	AAGCTTCTTGTAAGTTCCTCTCTGTCGGTTAGTGATGTACGGCCAGTCTGCCTATAGTGAGTC	GTCGGTTAGTGATGTACGGCCA	TOP	[C/G]	CGTTGCAACGTCTTTGCCGGTCGCCGTCGCTGTGAGCCCTTCGCCATTGCACGTCGCCAT[C/G]GAAGCTTCTTGTAAGTTCCTCTCTGTCTCTCCCTGATTATTATATTTATTTTTGCAATTT
SNP670	HP003653	DurSNP_c3661	ACTTCGTCAGTAACGGACGTGGATTTTGTAGGTCTCTTTTTCTCCTT	GAGTCGAGGTCATATCGTGTGGATTTTGTAGGTCTCTTTTTCTCCTC	AGGCATAGATATCAAGACATGCCCGGCTTTGAGGCAACTCGACTGTCTGCCTATAGTGAGTC	CCGGCTTTGAGGCAACTCGACT	BOT	[T/C]	ATCAATGGGACTTCAAGTTCTCTGGAGCTTTGGACTTGCATGTCTTGATATCTATGCCTT[A/G]AGGAGAAAAAGAGACCTACAAAATCCAATTCTTGTCAGCCTGTTTGTTGTTGGTGATTGG
SNP671	HP003656	DurSNP_c3664	ACTTCGTCAGTAACGGACGGGATGAGTAGCATGCTGAACCTGTC	GAGTCGAGGTCATATCGTGGGATGAGTAGCATGCTGAACCTGTG	CTGCCTCAGCAACTACTGTCTTCGAGACGCAAATAACCGTACCTGTCTGCCTATAGTGAGTC	TTCGAGACGCAAATAACCGTACCT	TOP	[C/G]	GCCGGTGTCGGTAATGGAGTCACCGAAGCTGAAGATGGATGAGTAGCATGCTGAACCTGT[C/G]ACTGCCTCAGCAACTACTGTCATCAATATCACCATTAACGCACACCAGCTTCTTTCTTCA
SNP672	HP003659	DurSNP_c3667	ACTTCGTCAGTAACGGACGCGGTGGATGGGTCCCAC	GAGTCGAGGTCATATCGTGCGGTGGATGGGTCCCAG	GAGATCTTGGTTTTGGACTCATATCCGGCAACTACACTGGACGGTCTGCCTATAGTGAGTC	TATCCGGCAACTACACTGGACG	TOP	[C/G]	AACGACGATCAAGATCAACTGGTTCCTGGATAGCAGCGGGGGGGCGGTGGATGGGTCCCA[C/G]GGAGATCTTGGTTTTGGACTCAACGAATTCGGCCATTGACTCAGCGAGTCGCGAGAAATC
SNP673	HP000367	DurSNP_c367	ACTTCGTCAGTAACGGACGAGTGGTAAGGTGCATGTTTGGGT	GAGTCGAGGTCATATCGTGAGTGGTAAGGTGCATGTTTGGGC	GTGGTGGTGAGGGATATGTATCGTAACCTTGCGAAGAGCGGGTCTGCCTATAGTGAGTC	TATCGTAACCTTGCGAAGAGCGG	BOT	[T/C]	CCTTTTCACTTTGCCATGTGAAATCTCAGCTAATAAATACNCATATCCCTCACCACCACC[A/G]CCCAAACATGCACCTTACCACTACCCATCTCCACCACCACCACACTCACCACCGCCTCCT
SNP674	HP003664	DurSNP_c3672	ACTTCGTCAGTAACGGACGCCTTGGCCAGTTTCTATGTCAAGATT	GAGTCGAGGTCATATCGTGCCTTGGCCAGTTTCTATGTCAAGATC	CATATATTACAGGTAGTGACAAATGCCCTCTATATCGGGGAATGTAGCACGTCTGCCTATAGTGAGTC	CCTCTATATCGGGGAATGTAGCAC	BOT	[T/C]	AATACTAGAACATTTCATAATCCGACGGCTCCTGCATTTGTCACTACCTGTAATATATGC[A/G]ATCTTGACATAGAAACTGGCCAAGGGTGGCGTTGTGAAGTTTGCCCCAAGTATGATGTAT
SNP675	HP003682	DurSNP_c3690	ACTTCGTCAGTAACGGACGCCATCTTTTTCTTTATTGTTCTCTGACCA	GAGTCGAGGTCATATCGTGCCATCTTTTTCTTTATTGTTCTCTGACCG	AATATATGGATGAATCTACTATTCCCCGTATTAGCTCAATCACGGGAGCGTCTGCCTATAGTGAGTC	CGTATTAGCTCAATCACGGGAGC	TOP	[A/G]	TTAGTCACCAGATTATCTATATTTGCCGAGCTCCATCTTTTTCTTTATTGTTCTCTGACC[A/G]TAATATATGGATGAATCTACTATTCCCGCCACGG
SNP676	HP003701	DurSNP_c3709	ACTTCGTCAGTAACGGACGTGCTCCTGGCCTTCAATTCTTTCT	GAGTCGAGGTCATATCGTGTGCTCCTGGCCTTCAATTCTTTCG	TGGATATTTGAGAGATGATCCATGTAGAATCGGTTTCAGCTCCGGGTCTGCCTATAGTGAGTC	GTAGAATCGGTTTCAGCTCCGG	BOT	[T/G]	ACTCTAATTGCTTAACTCAAATCCCACTTCGCAATTATGGATCATCTCTCAAATATCCAA[A/C]GAAAGAATTGAAGGCCAGGAGCAGCTTTGTTCCTCTGAAAAAGGCACCAGCAGTGAGGAT
SNP677	HP003707	DurSNP_c3715	ACTTCGTCAGTAACGGACGCGCAAGCTTTAAAAGTCTCCCTCTGT	GAGTCGAGGTCATATCGTGCGCAAGCTTTAAAAGTCTCCCTCTGC	TTCTCAATTCTTACTCTCTTCTCTTGCACTTTGGCGGGATTAGCAGAGTCTGCCTATAGTGAGTC	GCACTTTGGCGGGATTAGCAGA	BOT	[T/C]	TTCAACCATCTGTTGGCGGCCATTGGAGATCAAAAAGAGAAGAGAGTAAGAATTGAGAAA[A/G]CAGAGGGAGACTTTTAAAGCTTGCGAAGCAAGAATGGAAGCGGAGCTAAAAGCAACAAGT
SNP678	HP003708	DurSNP_c3716	ACTTCGTCAGTAACGGACGTGGAGTGTTCCTGTGGCTACCATA	GAGTCGAGGTCATATCGTGTGGAGTGTTCCTGTGGCTACCATT	CTCAACAACTTGTGCAACCATTCGACTGAGAGGCGGGAAACTTGTCTGCCTATAGTGAGTC	TCGACTGAGAGGCGGGAAACTT	TOP	[A/T]	CCGGGTTTTAACATATTTCGTTTTGCTTATCTGGTTTTGGAGTGTTCCTGTGGCTACCAT[A/T]TCTCAACAACTTGTGCAACCATTTGGAAGATTATTATCTTGGAGGACTGGTGGGTTTCAA
SNP679	HP003727	DurSNP_c3735	ACTTCGTCAGTAACGGACCCTCTTGGCCAGCCTGCAA	GAGTCGAGGTCATATCGTCCTCTTGGCCAGCCTGCAG	AATTGGGAAATCTCCTTGCTCTGTCTTACCAAGCCGAGTGGGTCTGCCTATAGTGAGTC	TCTGTCTTACCAAGCCGAGTGG	TOP	[A/G]	CCGAATTCTAGCAATTGCCTCTTGGCCAGCCTGCA[A/G]GAATTGGGAAATCTCCTTGCGCATTTGCTTCAGTTGCGCATCTCTCTTGTTTTGCAGCAT
SNP680	HP003738	DurSNP_c3746	ACTTCGTCAGTAACGGACGCGTGAGATCCCTGAGAATGAAAATAT	GAGTCGAGGTCATATCGTGCGTGAGATCCCTGAGAATGAAAATAC	GAAAATCCTAGTGGTGAAAACACTGTGTACTAATCGGGACAGGTCAAGTCTGCCTATAGTGAGTC	TGTGTACTAATCGGGACAGGTCAA	BOT	[T/C]	CTGAGGAGTGTTTTCACCACTAGGATTTTCN[A/G]TATTTTCATTCTCAGGGATCTCACGATTGCCAAGGCAAAAGAAATTCAAATAGTCTTGTG
SNP681	HP003757	DurSNP_c3765	ACTTCGTCAGTAACGGACGAACAAGAGAAAATAACATCAAAACGG	GAGTCGAGGTCATATCGTGAACAAGAGAAAATAACATCAAAACGC	AAACGAAATTAAAGTACTCTTAGTTGACAGCAACTTGGGCTCCGGTTGTCTGCCTATAGTGAGTC	GACAGCAACTTGGGCTCCGGTT	BOT	[G/C]	AATGTTTGGTTTAAAATAGTGGTGTGGTTTTAGTAACTAAGAGTACTTTAATTTCGTTTT[C/G]CGTTTTGATGTTATTTTCTCTTGTTANGTTCGAGTCTTGTGTGCCAACAATGTACTCTTA
SNP682	HP003782	DurSNP_c3790	ACTTCGTCAGTAACGGACGGTCCACGAACTGGACTTGCAAAT	GAGTCGAGGTCATATCGTGGTCCACGAACTGGACTTGCAAAC	TTGTATAGCTAACATTGCAATTTAACAATTTGGGATGCGCTAAGGGATCGTCTGCCTATAGTGAGTC	CAATTTGGGATGCGCTAAGGGATC	BOT	[T/C]	CAAGAAGGCAATGATGTACAGTGATATAGGGCGTTTAAATTGCAATGTTAGCTATACAAC[A/G]TTTGCAAGTCCAGTTCGTGGACAG
SNP683	HP003787	DurSNP_c3795	ACTTCGTCAGTAACGGACGTTCTCGGAAGACGTCGCATTTTT	GAGTCGAGGTCATATCGTGTTCTCGGAAGACGTCGCATTTTC	TCGATCTCAGATCGATTCTCTGGACGGTGCTGAACATCCAGTGTCTGCCTATAGTGAGTC	TGGACGGTGCTGAACATCCAGT	BOT	[T/C]	AAAGTCCCTCCAGAATACTTGGAGAACATTGGATCTGCTGAGAATCGATCTGAGATCGAC[A/G]AAAATGCGACGTCTTCCGAGAAACCGAAGGGTATGAACATACCAAAGATATTAGTCATAG
SNP684	HP003798	DurSNP_c3806	ACTTCGTCAGTAACGGACGCCTCAGGTTCGCCCTCTCG	GAGTCGAGGTCATATCGTGCCTCAGGTTCGCCCTCTCC	GCTGGCTCTGGCATCTTCTCGATAGCCAACTGCACCTCGTTGTCTGCCTATAGTGAGTC	CGATAGCCAACTGCACCTCGTT	BOT	[G/C]	CCACGCATCTGCGAGGCAGCAGTGGGAACTCCAAGGAGACAGAAGATGCCAGAGCCAGCT[C/G]GAGAGGGCGAACCTGAGGCCCTGCGAGCAACATCTCATGCAGAAGATCCAACGTGACGAG
SNP685	HP003800	DurSNP_c3808	ACTTCGTCAGTAACGGACGTCACCACTGTAATTGTATCCACAGAATA	GAGTCGAGGTCATATCGTGTCACCACTGTAATTGTATCCACAGAATG	TGATCCTTAAATAGGTTAATCTTGGCCGAGTGAAGAGCATTGCCTCGTCTGCCTATAGTGAGTC	GCCGAGTGAAGAGCATTGCCTC	TOP	[A/G]	TCAGAGTTCTGTCCACCTACATTTACTACAACTTCACCACTGTAATTGTATCCACAGAAT[A/G]GTGATCCTTAAATAGGTTAATCTTGCAATTAGCAACTATGAAATGGATATTGGAAACTAG
SNP686	HP003813	DurSNP_c3821	ACTTCGTCAGTAACGGACGGTGACGACCATAGGAATCCTCCTCA	GAGTCGAGGTCATATCGTGGTGACGACCATAGGAATCCTCCTCG	ATATGGTCCTCTCATAGGTAGTAGGCTGACATATTGCGCTTGGATGCGGTCTGCCTATAGTGAGTC	CTGACATATTGCGCTTGGATGCG	TOP	[A/G]	GCGAGTCTCAGGCTGATGGTGGTGGTGGTTGTGGTTGTGACGACCATAGGAATCCTCCTC[A/G]TATATGGTCCTCTCATAGGTAGTAGGATTGGAGTAATTGGAGTATTGGGGGTACTCATGG
SNP687	HP000386	DurSNP_c386	ACTTCGTCAGTAACGGACGTGTGAATTAAGAGCGAGTCCTTTGTAT	GAGTCGAGGTCATATCGTGTGTGAATTAAGAGCGAGTCCTTTGTAA	AATAATTAAAATGTATAGGCTCTTGCGCCAGCAGACACCGCGTACTTTGTCTGCCTATAGTGAGTC	GCCAGCAGACACCGCGTACTTT	BOT	[T/A]	CTACCTGAAGATCAAAGTTGTTTATTTATGAGTGCAAGAGCCTATACATTTTAATTATTA[A/T]TACAAAGGACTCGCTCTTAATTCACAAGTGCTATGTCAAAACTTTCTTCATGGGAAATTA
SNP688	HP003858	DurSNP_c3866	ACTTCGTCAGTAACGGACCAGCCTGTGCTGGAGTGGAAAT	GAGTCGAGGTCATATCGTCAGCCTGTGCTGGAGTGGAAAC	GATGGTGAAGGGGATACTGATATGCGGTTGCCCTGGCGTAATAGTCTGCCTATAGTGAGTC	ATGCGGTTGCCCTGGCGTAATA	BOT	[T/C]	TCCAAACGCCCTACATCATCATCTGCACCATCATCATCATCAGTATCCCCTTCACCATCC[A/G]TTTCCACTCCAGCACAGGCTGCTTCATCCGCTCCTGAATCCGACTCGGCCCAGGCCTACG
SNP689	HP003868	DurSNP_c3876	ACTTCGTCAGTAACGGACGGACAGAAAAAAAACCTACAGATGCA	GAGTCGAGGTCATATCGTGGACAGAAAAAAAACCTACAGATGCG	TCAACATTAGTCTAGTCTGAAGTACAACAAGCTCCACAGTCATCCGGTGTCTGCCTATAGTGAGTC	ACAAGCTCCACAGTCATCCGGT	TOP	[A/G]	AATGATAAACAAACAAAAGCAATATATATTATCAAGGACAGAAAAAAAACCTACAGATGC[A/G]TTCAACATTAGTCTAGTCTGAAGTACATCTCAAACTGAAACAAAAATTTCTTCATTGATC
SNP690	HP003878	DurSNP_c3886	ACTTCGTCAGTAACGGACCAGCTTATGCACTTGCCAAGATACAG	GAGTCGAGGTCATATCGTCAGCTTATGCACTTGCCAAGATACAC	TGCATCTTGTTCATAGTGGACGGTGCGTGTATGCCGCTAAAGTCTGCCTATAGTGAGTC	ACGGTGCGTGTATGCCGCTAAA	BOT	[G/C]	CCACTATGAACAAGATGCAT[C/G]TGTATCTTGGCAAGTGCATAAGCTGCAGCTGGAACAATAGATTCAACTTCCTCATCACTG
SNP691	HP003916	DurSNP_c3924	ACTTCGTCAGTAACGGACGTGAAGAAGGACACTTGGCTAAATTTGTT	GAGTCGAGGTCATATCGTGTGAAGAAGGACACTTGGCTAAATTTGTG	GACTACCAGCATGTGAAATTAAAATGTTGAGCGTCGCCAGTCTACGTCTGCCTATAGTGAGTC	ATGTTGAGCGTCGCCAGTCTAC	BOT	[T/G]	TTTGGCTTCTTTGATTGGTGAAGTTGTTGGTGCACGTTTAATTTCACATGCTGGTAGTCT[A/C]ACAAATTTAGCCAAGTGTCCTTCTTCAACTCTTCAAATTCTTGGTGCTGAGAAGGCATTG
SNP692	HP003936	DurSNP_c3944	ACTTCGTCAGTAACGGACCTGTGGTTGTGCTCTCCATAACAAT	GAGTCGAGGTCATATCGTCTGTGGTTGTGCTCTCCATAACAAC	ACAACAATAGAAAACACTGCAGCGCTGTGCCGAAGAGAGTATCCGTCTGCCTATAGTGAGTC	CGCTGTGCCGAAGAGAGTATCC	BOT	[T/C]	AGGGTATGAAACTTTGTCACACCTTTGTAACATGTGGCTGCAGTGTTTTCTATTGTTGTT[A/G]TTGTTATGGAGAGCACAACCACAGTTACGGTGGTAAGGCCTCCTCTGAACGCAGTTGTCA
SNP693	HP003937	DurSNP_c3945	ACTTCGTCAGTAACGGACGCCAACTCATCCACCTTCTCTAGTATT	GAGTCGAGGTCATATCGTGCCAACTCATCCACCTTCTCTAGTATC	TCTCTACTTTCTCTCTCAGGACATAATTTGGTGTCCCTCGAACATCGGTCTGCCTATAGTGAGTC	TAATTTGGTGTCCCTCGAACATCG	BOT	[T/C]	TGTGAATAACGGTGTTCTGAATCATGTGGAGCGATTTGTCCTGAGAGAGAAAGTAGAGAG[A/G]ATACTAGAGAAGGTGGATGAGTTGGCTAAGGGGACCAATTTAACAGTGACAAGGAATGAG
SNP694	HP003952	DurSNP_c3960	ACTTCGTCAGTAACGGACTCCATCGACAACCTCGAAAACACT	GAGTCGAGGTCATATCGTTCCATCGACAACCTCGAAAACACC	GTAAAGACTGAACTAGAAGAATGACAGGCATCGTATTAACACTGGCGCGTCTGCCTATAGTGAGTC	GGCATCGTATTAACACTGGCGC	BOT	[T/C]	TGAGTTATTGATGTGTGGGATCTGGTGTGTGTTTGTCATTCTTCTAGTTCAGTCTTTACA[A/G]GTGTTTTCGAGGTTGTCGATGGACTCCAGGGGTTGGTATAGCGGTCTCAAAGTATAGTCC
SNP695	HP003954	DurSNP_c3962	ACTTCGTCAGTAACGGACGCACCTTGTGGCGGTTATGCTA	GAGTCGAGGTCATATCGTGCACCTTGTGGCGGTTATGCTG	GAGATTTGGATGTCGATGACGTATGTGCGCCAGCTATGAGGCGTCTGCCTATAGTGAGTC	GTATGTGCGCCAGCTATGAGGC	TOP	[A/G]	TAGGAATCGGCGTGGGTTGAGAGGGAAAGAGAGGAAGGGGCACCTTGTGGCGGTTATGCT[A/G]TGAGATTTGGATGTCGATGACGTGAATAGGAGGCAGACGGAGAGGGCTGTGAGGAAGAGA
SNP696	HP003956	DurSNP_c3964	ACTTCGTCAGTAACGGACGTCAGCAATGCATTTGTTCAAACAA	GAGTCGAGGTCATATCGTGTCAGCAATGCATTTGTTCAAACAT	TAGAAGTGCCTTCAACATCATAAAGTAGCCCAGGTAGCGGAGCTTGTCTGCCTATAGTGAGTC	AGTAGCCCAGGTAGCGGAGCTT	TOP	[A/T]	CTCAGCAATGCATTTGTTCAAACA[A/T]GTAGAAGTGCCTTCAACATCATAACAATAGTACACACTCAATGGATTNTGCTCATATCCC
SNP698	HP003971	DurSNP_c3979	ACTTCGTCAGTAACGGACGATTCCAAAAGCGAGCCAGCTTA	GAGTCGAGGTCATATCGTGATTCCAAAAGCGAGCCAGCTTG	GACGGTTGATGTTGACTTTCTCTATGACCTGAATCGAAGAGCCCGTCTGCCTATAGTGAGTC	TCTATGACCTGAATCGAAGAGCCC	TOP	[A/G]	GTGTGGAAGCTCGTTCTTCTCCATCATTTCGATCACATCATTCCAAAAGCGAGCCAGCTT[A/G]TGACGGTTGATGTTGACTTTCATTGCACTCTTTGCGGACCGGCTCTTGAATGAATCATAA
SNP699	HP003973	DurSNP_c3981	ACTTCGTCAGTAACGGACGAATGTTGGTCTTGGCCTCATTTCC	GAGTCGAGGTCATATCGTGAATGTTGGTCTTGGCCTCATTTCG	TTGGTGTCTTGCTCTGTCTCGTCATAACACGAGCTAGGGTTCAGGTCTGCCTATAGTGAGTC	GTCATAACACGAGCTAGGGTTCAG	TOP	[C/G]	TTACTGTCCTCCATTAAACCACTATCTTAAGGTTATCAATGTTGGTCTTGGCCTCATTTC[C/G]GTTGGTGTCTTGCTCTGTCTCATTCTCTGGATTCTCTATGCAAACCGCCCCCAGCAACGG
SNP700	HP003984	DurSNP_c3992	ACTTCGTCAGTAACGGACGAAATAAAGTTCATTATGTCATTGCTAACAA	GAGTCGAGGTCATATCGTGAAATAAAGTTCATTATGTCATTGCTAACAG	ATACATAAATCATGGATAAATTATTGGTACTAGGTGCTCATCGGTTCGTAAGTCTGCCTATAGTGAGTC	TACTAGGTGCTCATCGGTTCGTAA	TOP	[A/G]	ATATGTTCTTTGATACTATTAGTCTTCAAGCAAATAAAGTTCATTATGTCATTGCTAACA[A/G]TATACATAAATCATGGATAAATTATTGGATTTGAACATGGNAAGGAAAAAGATAAATTAA
SNP701	HP003986	DurSNP_c3994	ACTTCGTCAGTAACGGACGGTTCTTGGAGAAGGAGAAGGATTTT	GAGTCGAGGTCATATCGTGGTTCTTGGAGAAGGAGAAGGATTTC	ATATCACGGGGAACAAGGAAGTCATATACGGGGCTAACACTGGGTCTGCCTATAGTGAGTC	GTCATATACGGGGCTAACACTGG	BOT	[T/C]	GCAGATCCTCCTCCCAGCTCCAAATGGCATCATCTTGATTTCCTTGTTCCCCGTGATATC[A/G]AAATCCTTCTCCTTCTCCAAGAACCTCTCCGGCTTGAATGCCATGGGATCCTCCCACACC
SNP702	HP004007	DurSNP_c4015	ACTTCGTCAGTAACGGACGGAAATGGCTTGGAGAAAGAAACATT	GAGTCGAGGTCATATCGTGGAAATGGCTTGGAGAAAGAAACATC	AATCCTTCTTGGAAGCTCTCTGATGTCAGATGCCGTTCAGTCGGTCTGCCTATAGTGAGTC	TGATGTCAGATGCCGTTCAGTCG	BOT	[T/C]	AGAAATGATGAAAGGGTCCCCACAAGTACATGCGGTAAGGAGAGCTTCCAAGAAGGATTC[A/G]ATGTTTCTTTCTCCAAGCCATTTCCTAGAAGA
SNP703	HP004010	DurSNP_c4018	ACTTCGTCAGTAACGGACGTCAGATAGCTAAATACCGAGGAGCAAC	GAGTCGAGGTCATATCGTGTCAGATAGCTAAATACCGAGGAGCAAG	GTATTTGTCACTGCAGGTAGTGACGCAATGTTAGGGACGTTCAAATCGTCTGCCTATAGTGAGTC	CGCAATGTTAGGGACGTTCAAATC	TOP	[C/G]	TCCAGTGGAATTGGCACATTTGCAATTCAGATAGCTAAATACCGAGGAGCAA[C/G]AGTATTTGTCACTGCAGGTAGTGAGGAG
SNP704	HP004033	DurSNP_c4041	ACTTCGTCAGTAACGGACGAATGTATCCAACTGTGCCTGCAAT	GAGTCGAGGTCATATCGTGAATGTATCCAACTGTGCCTGCAAC	CAATCTACTTCAATTTTCTTTTCCTCGCGTAGGATTGAGTGATACCGGTCTGCCTATAGTGAGTC	TCGCGTAGGATTGAGTGATACCG	BOT	[T/C]	GAGTTATCATTGTACGGAGCGCTCTCTGCATCAAAGGAAAAGAAAATTGAAGTAGATTGC[A/G]TTGCAGGCACAGTTGGATACATTGCTCCTGAACACNTCNGGCATGGTTATGTCACTGATA
SNP705	HP004050	DurSNP_c4058	ACTTCGTCAGTAACGGACGCCCACAGTTGATAGTTGATTTTCCATAT	GAGTCGAGGTCATATCGTGCCCACAGTTGATAGTTGATTTTCCATAC	AGATATTGTATTTGATGCAGCTGACGCTAAGGTATCACGATGGCCGTCTGCCTATAGTGAGTC	ACGCTAAGGTATCACGATGGCC	BOT	[T/C]	GCTACCTACATGGTCTGCAAAATATTGTGGGCAATTCAGCTGCATCAAATACAATATCTC[A/G]TATGGAAAATCAACTATCAACTGTGGGGAGTTCAGGGGGTCCTCTTGCAATGGGCATTCC
SNP706	HP004057	DurSNP_c4065	ACTTCGTCAGTAACGGACAAATCCGCCACAACTGCTCTGTAA	GAGTCGAGGTCATATCGTAAATCCGCCACAACTGCTCTGTAG	CCTCATCTAAGAGTATATTCTCTGGTCGGCTATTGAGTCCGCGCAATGTCTGCCTATAGTGAGTC	TCGGCTATTGAGTCCGCGCAAT	TOP	[A/G]	TTGACTAACATCCTTTCCAACCAGCTTCGAAAGCCCGAAATCCGCCACAACTGCTCTGTA[A/G]CCCTCATCTAAGAGTATATTCTCTGGCTTCACATCAAGGTGAAGAATCCTTGCCCTGCAA
SNP707	HP004066	DurSNP_c4074	ACTTCGTCAGTAACGGACTCGAGCAGTATATTGGAGGCCTTA	GAGTCGAGGTCATATCGTTCGAGCAGTATATTGGAGGCCTTG	AGTCTCTGTAAATTACTTTCTCGGCAGCGTGAGTATCATTGTGGGCGTCTGCCTATAGTGAGTC	CAGCGTGAGTATCATTGTGGGC	TOP	[A/G]	GGCCCCATCGAGCAGTATATTGGAGGCCTT[A/G]AAGTCTCTGTAAATTACTTTCTCGGATGTATGCAAGAAGGCAAGGCCACGAGCTGCTCCG
SNP708	HP004071	DurSNP_c4080	ACTTCGTCAGTAACGGACGGGGCATTTGGCAATGAAGCTA	GAGTCGAGGTCATATCGTGGGGCATTTGGCAATGAAGCTG	TCAAACAATTCTTGGCAACTTTATTTGTAGCGCATACCACCAGTCGTCTGCCTATAGTGAGTC	TATTTGTAGCGCATACCACCAGTC	TOP	[A/G]	ATAGGCGCCACCTTTTTCAGTGTTGCCATCTCAGGTTATTGGGCATTTGGCAATGAAGCT[A/G]GTCAAACAATTCTTGGCAACTTCTTTGATCAAGAGAATAATCCTTTGCTGCCCAAATGGT
SNP709	HP004079	DurSNP_c4088	ACTTCGTCAGTAACGGACGTGAAGTGGTTGAGAACATGGCAAC	GAGTCGAGGTCATATCGTGTGAAGTGGTTGAGAACATGGCAAG	TCAATGAAGTGGAAGGTTCGTATTAAGTACGGCTGATGTTCCCAAGGTCTGCCTATAGTGAGTC	TTAAGTACGGCTGATGTTCCCAAG	TOP	[C/G]	AAGGAAAGCTTATTGTCCGCGACACTGTTGAGACCATTGAAGTGGTTGAGAACATGGCAA[C/G]GTCAATGAAGTGGAAGGTTCGTATGACTTACTCCAAGGAGAAAGAAGGCATGTTATGTGT
SNP710	HP004084	DurSNP_c4093	ACTTCGTCAGTAACGGACCCCTTCCATCGTTGCTTACGACA	GAGTCGAGGTCATATCGTCCCTTCCATCGTTGCTTACGACG	TCTGATGGACCAGTATTTGGTTCAGAACGTGGTGCGAGGCAAGTCTGCCTATAGTGAGTC	TTCAGAACGTGGTGCGAGGCAA	TOP	[A/G]	GGAGATGCTTCCGATGTGCCTGATTCGGCGGCGCTCGACCCTTCCATCGTTGCTTACGAC[A/G]ATCTGATGGACCAGTATTTGGCTAGGGTTTCAGCTGCCGCTGAGAAGATTGGAGGACAAG
SNP711	HP004091	DurSNP_c4100	ACTTCGTCAGTAACGGACGCCCACGGGCCTTATGCT	GAGTCGAGGTCATATCGTGCCCACGGGCCTTATGCA	ATTGATTTCGAGAAGAAGCTGTACTGTCCCTAGTGTGACGGCAGTCTGCCTATAGTGAGTC	TACTGTCCCTAGTGTGACGGCA	BOT	[T/A]	TTGGTGGACACATACGAGGAGTTAGAGAAGGATTTCATCAGCTTCTTCTCGAAATCAATG[A/T]GCATAAGGCCCGTGGGCCCGTTGTTCAAGAACCCGAAAGCAAGAATGGGAGGAAGTAACA
SNP712	HP004131	DurSNP_c4140	ACTTCGTCAGTAACGGACCACCTTAGAGCACGTGCTGATTTTA	GAGTCGAGGTCATATCGTCACCTTAGAGCACGTGCTGATTTTG	AATTGGGCTAAATTCCTATTGAACTACGCGCTCTGACGTACCAGTCTGCCTATAGTGAGTC	AACTACGCGCTCTGACGTACCA	TOP	[A/G]	GCCCATATGTAATTCCAACTAATCAATCAATAGACACACCTTAGAGCACGTGCTGATTTT[A/G]GAATTGGGCTAAATTCCTATTGGCTACGAACATTTTCACAATGTATGCAAAACCAAGAGT
SNP713	HP004168	DurSNP_c4177	ACTTCGTCAGTAACGGACGACTAGTTGTTGCAACACAAAACCGT	GAGTCGAGGTCATATCGTGACTAGTTGTTGCAACACAAAACCGC	ACAACAAGTCAAGCTTATATTTTGGGCAATTACCCTGCTCCGGGATGTCTGCCTATAGTGAGTC	GGCAATTACCCTGCTCCGGGAT	BOT	[T/C]	TGTTATCATTGTTTATGGATCTTGATGTTCCTTCCCAAAATATAAGCTTGACTTGTTGTG[A/G]CGGTTTTGTGTTGCAACAACTAGTAGTACTAAAATTAGGTTGAAAGCATGGTGGAGAAAT
SNP714	HP000418	DurSNP_c418	ACTTCGTCAGTAACGGACTCACTCCGATCCATGAGTGATAAAATT	GAGTCGAGGTCATATCGTTCACTCCGATCCATGAGTGATAAAATC	AATTTATTGGTCTTCATAGATATGTGCGTAATGGGTCGCTTGACATGACGTCTGCCTATAGTGAGTC	CGTAATGGGTCGCTTGACATGAC	BOT	[T/C]	TGAAAACAATTGTACGTGAGTTTCTATTGTATACACATATCTATGAAGACCAATAAATTG[A/G]ATTTTATCACTCATGGATCGGAGTGATGAAGCAGCTTTCATTATTAGTCTATATAGTAAT
SNP715	HP004189	DurSNP_c4198	ACTTCGTCAGTAACGGACGTACGATCCACGCAGAACGGTCTT	GAGTCGAGGTCATATCGTGTACGATCCACGCAGAACGGTCTC	GAAACAGGATTCTCAAGCTAATAAACCTTGAGCGCAGATAGGTCAGGTCTGCCTATAGTGAGTC	ACCTTGAGCGCAGATAGGTCAG	BOT	[T/C]	CGCAATCTTCGTTTGCACNGTTATTAGCTTGAGAATCCTGTTTCNCGGTAGCAGCGGCAA[A/G]AGACCGTTCTGCGTGGATCGTAAGCTTCAGACGTGGCAGATAGGTACAACAAAGAGTGAT
SNP716	HP004205	DurSNP_c4214	ACTTCGTCAGTAACGGACTCTATGATTATGAGGCAGAACAGCAAA	GAGTCGAGGTCATATCGTTCTATGATTATGAGGCAGAACAGCAAG	TCAAGGAGATCATCATTTTCCTGTACGGCGTCAGTTTACCTAGCGTCTGCCTATAGTGAGTC	TGTACGGCGTCAGTTTACCTAGC	TOP	[A/G]	ACACTTGTCTTCTCAAGTCTTATAGCAAGCAGAATCTATGATTATGAGGCAGAACAGCAA[A/G]CTCAAGGAGATCATCATTTTCCAAATNTAGGATCGGTCATGGCGCGTGCGCTTAATGATG
SNP717	HP004214	DurSNP_c4223	ACTTCGTCAGTAACGGACGGCCTGCTGGAGGGATTTGATTACA	GAGTCGAGGTCATATCGTGGCCTGCTGGAGGGATTTGATTACG	CTCTTATAAATCATTCAGTATTTCACGATGGCAGCGATTGTATATGCCGTCTGCCTATAGTGAGTC	CGATGGCAGCGATTGTATATGCC	TOP	[A/G]	CAGATGTATCTCCTTGTAAGTTTATGGATCAAATTGTGCCTGCTGGAGGGATTTGATTAC[A/G]GCTCTTATAAATCATTCAGTATTTCATAAGGGTGGGTGTATTTCTTGTTGGACAATACCA
SNP718	HP004228	DurSNP_c4237	ACTTCGTCAGTAACGGACCCACCAAGATTCCCAAGCACTCA	GAGTCGAGGTCATATCGTCCACCAAGATTCCCAAGCACTCG	CTCTGACATGCTTGAAAATTTTGGCAATGCCCGTTTGGATGATGGTCTGCCTATAGTGAGTC	GGCAATGCCCGTTTGGATGATG	TOP	[A/G]	TTTGATATTGGGCAAAATGATATCGCTCTTGGCATGGGCCACCAAGATTCCCAAGCACTC[A/G]TCTCTGACATGCTTGAAAATTTTTTAAAGCAAATTAAGATATTATAT
SNP719	HP004244	DurSNP_c4253	ACTTCGTCAGTAACGGACGATAGCGCTCGGCTTGTTCAGCA	GAGTCGAGGTCATATCGTGATAGCGCTCGGCTTGTTCAGCG	GTTTGGCGGTGTAGACGAAGCTTCAGCATCCGAATCAGGTCCGTCTGCCTATAGTGAGTC	CTTCAGCATCCGAATCAGGTCC	TOP	[A/G]	CTTCATAGCGCTCGGCTTGTTCAGC[A/G]AGTTTGGCGGTGTAGACGAAGTTTTCACGTTCCTTGGTGGGCGACGCCATGGACGATCTG
SNP720	HP004245	DurSNP_c4254	ACTTCGTCAGTAACGGACGAGAAGGCGAAAATCCGAAGATTAA	GAGTCGAGGTCATATCGTGAGAAGGCGAAAATCCGAAGATTAG	AGGAATCCCCTACACTTACCTATCATCGGATTATGACACGTAAGCGTCTGCCTATAGTGAGTC	ATCATCGGATTATGACACGTAAGC	TOP	[A/G]	CACGACGCATTAGAACCCGTTAGGGAAGTTTTCGAGGAGAAGGCGAAAATCCGAAGATTA[A/G]TTGAGNAGGCAGGAATCCCCTACACTTACCTCTGCTGTCACGCCTTCACCGGTTATTTCA
SNP721	HP004260	DurSNP_c4269	ACTTCGTCAGTAACGGACGGGACCATGAAGACGATGCGT	GAGTCGAGGTCATATCGTGGGACCATGAAGACGATGCGC	CGATGAATCGCTGGTAGGTAATCGGGTTGAGAGAACTTGGCCGTCTGCCTATAGTGAGTC	ATCGGGTTGAGAGAACTTGGCC	BOT	[T/C]	TATTCATATCTACAGGCATCTCCTCAATTACACTGAGCCTACCTACCAGCGATTCATCGT[A/G]CGCATCGTCTTCATGGTCCCT
SNP722	HP004269	DurSNP_c4278	ACTTCGTCAGTAACGGACGGCGCGATGAAAACAATTTGCAA	GAGTCGAGGTCATATCGTGGCGCGATGAAAACAATTTGCAC	AGTCCTCGGTTATGGTTACTGGGGCTGGTTAGTCGCACACGTAGTCTGCCTATAGTGAGTC	GGGCTGGTTAGTCGCACACGTA	TOP	[A/C]	TGCGCGATGAAAACAATTTGCA[A/C]AAGTCCTCGGTTATGGTTACTGCAGGTGCCAATCAG
SNP723	HP004272	DurSNP_c4281	ACTTCGTCAGTAACGGACTGGTGCAGCAAGATCAGCTACAGA	GAGTCGAGGTCATATCGTTGGTGCAGCAAGATCAGCTACAGG	CGAAACAGAAGGCAATAACCTAGTGGCTACCCTTTAACGCACCGTCTGCCTATAGTGAGTC	TAGTGGCTACCCTTTAACGCACC	TOP	[A/G]	CAGCGGACACACCAATGGTGCAGCAAGATCAGCTACAG[A/G]TCGAAACAGAAGGCAATAACCCCTTGCCTCCTGTGCCTCCAGCCCTCGATGAAGAGTGTG
SNP724	HP004282	DurSNP_c4291	ACTTCGTCAGTAACGGACGTATGCCCAAACCTGCTTTTGGGA	GAGTCGAGGTCATATCGTGTATGCCCAAACCTGCTTTTGGGG	CAATCCAGACCTTTATTTGAACGATGACGTATGTGCGACAGGTGTCTGCCTATAGTGAGTC	CGATGACGTATGTGCGACAGGT	TOP	[A/G]	CACTCTCAAATCACACCAGCTGATGTTGCTGAGCACTTTATGCCCAAACCTGCTTTTGGG[A/G]ACAATCCAGACCTTTATTTGAAGGCTTTGATTCAATCACTTGAAGAAACCAACTTCAAAC
SNP725	HP004304	DurSNP_c4313	ACTTCGTCAGTAACGGACTTTAGAGATAGGCATCGCCGATAAT	GAGTCGAGGTCATATCGTTTTAGAGATAGGCATCGCCGATAAG	TACCTTTAGCAGGTGTTGTATGCATCGCTAATAGAGTGAATCCCACGTCTGCCTATAGTGAGTC	CATCGCTAATAGAGTGAATCCCAC	BOT	[T/G]	ACAAAACTTTGAAGCATGATAAAAATCAATTACTTAGCATACAACACCTGCTAAAGGTAA[A/C]TTATCGGCGATGCCTATCTCTAAATATCAAAGATACGACTAAAGAACAGCTCAGTGCACT
SNP726	HP004319	DurSNP_c4328	ACTTCGTCAGTAACGGACGTTGGCAACAATAACAGGTGAATTT	GAGTCGAGGTCATATCGTGTTGGCAACAATAACAGGTGAATTG	CAATCGGGTCTATATTGGTTATTAACCCATTTAGTCAGGCGTGTTATGTCTGCCTATAGTGAGTC	AACCCATTTAGTCAGGCGTGTTAT	BOT	[T/G]	GGTGCTAAGGAAGTACTTCCCTGAGGAGAAAGGACCAATAACCAATATAGACCCGATTGG[A/C]AATTCACCTGTTATTGTTGCCAAG
SNP727	HP004381	DurSNP_c4390	ACTTCGTCAGTAACGGACGCAGAAGGATTTGAGGCGGAAGGT	GAGTCGAGGTCATATCGTGCAGAAGGATTTGAGGCGGAAGGC	CTTCCCGGGCTTATACATCGTATGGGTAGTCACACAACGCTGGTCTGCCTATAGTGAGTC	GTATGGGTAGTCACACAACGCTG	BOT	[T/C]	AGCCGTCATTGTTGATGCTGCAACATAAGCTGCAACCTCTGATGTATAAGCCCGGGAAGC[A/G]CCTTCCGCCTCAAATCCTTCTGAATTTTCCCTTCCATTAGAATCCAGAATGT
SNP728	HP004382	DurSNP_c4391	ACTTCGTCAGTAACGGACGTTGAATCATTTTAAGTGAGGGGAAAGA	GAGTCGAGGTCATATCGTGTTGAATCATTTTAAGTGAGGGGAAAGG	GAAATTTTAATGGATTGACAATTGGCTAACGATCTGGACGTAAACGGGTCTGCCTATAGTGAGTC	GCTAACGATCTGGACGTAAACGG	TOP	[A/G]	TCTAGTGTCATGTGTTGTAGAATTTTCACGGATTTTGAATCATTTTAAGTGAGGGGAAAG[A/G]TGAAATTTTAATGGATTGACAATTGCA
SNP729	HP004384	DurSNP_c4393	ACTTCGTCAGTAACGGACGTTCACCTCAACCACCACTAATTGGA	GAGTCGAGGTCATATCGTGTTCACCTCAACCACCACTAATTGGG	GTATTATGGCCAACTCATCTTTTCCTCACTAAGCACGACGACTGGTCTGCCTATAGTGAGTC	TCCTCACTAAGCACGACGACTG	TOP	[A/G]	AAAAAATACCCTGCTGCAACAAATAAAGATGTTTGTTTCACCTCAACCACCACTAATTGG[A/G]GGTATTATGGCCAACTCATCTTTGTCTTGAACAACTGTTGTGTCTGCTGCATACTCCTCG
SNP730	HP004393	DurSNP_c4402	ACTTCGTCAGTAACGGACGAGCACACGCCTTTCTCTTCATTCC	GAGTCGAGGTCATATCGTGAGCACACGCCTTTCTCTTCATTCG	ACGTAACTCTGCGAGTCCTTGCGCATCGTACAGCACAGTTTGGTCTGCCTATAGTGAGTC	GCGCATCGTACAGCACAGTTTG	TOP	[C/G]	CGGGAAGGTCAATGTCGAAAGACTTAATCCCTAATTCAGCACACGCCTTTCTCTTCATTC[C/G]CACGTAACTCTGCGAGTCCTTCCTGTTCCCTACTATCACCACCGCCAACCCCGGA
SNP731	HP004401	DurSNP_c4410	ACTTCGTCAGTAACGGACAGGCCTTGCTTCCATATACAACATAT	GAGTCGAGGTCATATCGTAGGCCTTGCTTCCATATACAACATAC	AGAATGACTACAATTTCTATTGTGTTCGATTGTCGAAGGCAGTGAGCAGTCTGCCTATAGTGAGTC	CGATTGTCGAAGGCAGTGAGCA	BOT	[T/C]	GAGTTTTTGACACGGTTAAAGTTGGTGACATTGAACACAATAGAAATTGTAGTCATTCTT[A/G]TATGTTGTATATGGAAGCAAGGCCTTATCCAAGCCTTGAAGATAAGGAGGAAAAC
SNP732	HP004415	DurSNP_c4424	ACTTCGTCAGTAACGGACGGCAGCTCAACCCTCCCAATTCT	GAGTCGAGGTCATATCGTGGCAGCTCAACCCTCCCAATTCC	ATGCTTCTTCCAATTCCTCTGCTACAAGTTGAAACTGTCGGAGTGTCTGCCTATAGTGAGTC	GCTACAAGTTGAAACTGTCGGAGT	BOT	[T/C]	CTTCTGGACCCCTATGACGCCACCGTAGACCCGCGGAGCAGAGGAATTGGAAGAAGCATT[A/G]GAATTGGGAGGGTTGAGCTGCGACTTGACGCGAGTGTAGTGGTCGGAGATGTTCACGATC
SNP733	HP004422	DurSNP_c4431	ACTTCGTCAGTAACGGACGTTCATGATCCCAGCAGTGTTGGT	GAGTCGAGGTCATATCGTGTTCATGATCCCAGCAGTGTTGGC	CATTGCTTAGGGAGAGATTGACTACACGTTGCCCTTAGGTATCCGGTCTGCCTATAGTGAGTC	TACACGTTGCCCTTAGGTATCCG	BOT	[T/C]	CAGCCTTTCGTCCTTTGTGAGATCAGGATTATCACCAGTCAATCTCTCCCTAAGCAATGC[A/G]CCAACACTGCTGGGATCATGAAGGA
SNP734	HP004430	DurSNP_c4439	ACTTCGTCAGTAACGGACGTTCGTTCGGATTCACATTGTCCA	GAGTCGAGGTCATATCGTGTTCGTTCGGATTCACATTGTCCG	TGTGCAAAGATAAATTTGAGGTAGTGCATCTGATGATCGCGGAAGGTCTGCCTATAGTGAGTC	GTGCATCTGATGATCGCGGAAG	TOP	[A/G]	AGATGCAATGCCTACTATCAAAGTTACACAGAGGCATCTTCGTTCGGATTCACATTGTCC[A/G]GTGTGCAAAGATAAATTTGAGGTAGGGACTGAAGCAAGACAAATGCCATGTAACCATATG
SNP735	HP004435	DurSNP_c4444	ACTTCGTCAGTAACGGACGCTCATTGGCGTGCCCTTCTTA	GAGTCGAGGTCATATCGTGCTCATTGGCGTGCCCTTCTTG	TACTCTGAGCCACCAACTTGGCTATTCGGTGGCAAGTCGAGCGTCTGCCTATAGTGAGTC	GCTATTCGGTGGCAAGTCGAGC	TOP	[A/G]	AAACAATGCAAAGACATAAATATTCAAGTCGGAGTTGGGCCTCATTGGCGTGCCCTTCTT[A/G]GTACTCTGAGCCACCAACTTGATGAGGTTACCGTTGTACTTCTTGGCATTCTCCGGTGTG
SNP736	HP004449	DurSNP_c4458	ACTTCGTCAGTAACGGACGCCCTTAATCGGGTGAGCTCCTT	GAGTCGAGGTCATATCGTGCCCTTAATCGGGTGAGCTCCTC	GTCGATGCGAGTCTCATATTCGTGCCGTAAGATACAGCCTTCCGTCTGCCTATAGTGAGTC	GTGCCGTAAGATACAGCCTTCC	BOT	[T/C]	AAGAAGTAATGGCAGCAACGCCGCTCTACAAGGCGATGGAATATGAGACTCGCATCGACG[A/G]AGGAGCTCACCCGATTAAGGGGAGGACCATCAACGTCGACGAACATTGCTAAGTGACGTT
SNP737	HP004463	DurSNP_c4472	ACTTCGTCAGTAACGGACGTGTTTAGGCTGTTCATCGTCAGAACTA	GAGTCGAGGTCATATCGTGTGTTTAGGCTGTTCATCGTCAGAACTG	TATCATCAGAATCAAAGTATGTCTTAGTCGTGGTGAAGCCTTGAGTCGTCTGCCTATAGTGAGTC	AGTCGTGGTGAAGCCTTGAGTC	TOP	[A/G]	TCCGCTACCAGGACGAGCAGAACTAGCTAAATTTTGTTTAGGCTGTTCATCGTCAGAACT[A/G]CTATCATCAGAATCAAAGTATGTCTTTGATTTCTTTTTCGTCTCACTCTGCCCCATCCGA
SNP738	HP004484	DurSNP_c4493	ACTTCGTCAGTAACGGACCCAGATCATTCATGGACATTGAAGGA	GAGTCGAGGTCATATCGTCCAGATCATTCATGGACATTGAAGGG	GAAGACCAGAGAGTTTGATCTGAGCTAACCGTTCTGATCTGGAGCGTCTGCCTATAGTGAGTC	GCTAACCGTTCTGATCTGGAGC	TOP	[A/G]	CATCTGTTCCGAGATGCAGGTTTCAATGTGGTTAACCAGATCATTCATGGACATTGAAGG[A/G]TGAAGACCAGAGAGTTTGATCTGATCCAAATTGCTAAGAATCTTCAGAGTTTCANCTCCT
SNP739	HP004514	DurSNP_c4523	ACTTCGTCAGTAACGGACATCGAAGCTGCTGTCAGCGGT	GAGTCGAGGTCATATCGTATCGAAGCTGCTGTCAGCGGC	TCGTCATCTGTCGTCTGAACTTAGCGACGATACATGGCCTCGTGTCTGCCTATAGTGAGTC	TAGCGACGATACATGGCCTCGT	BOT	[T/C]	CCAGGGCGACCAGACGACACCGACGCCAGAAGCTTCAGAGTTCAGACGACAGATGACGAC[A/G]CCGCTGACAGCAGCTTCGATCCGCGACCGGGAGTTCCTTCTGCCGGCGTCGATTGTGGAG
SNP740	HP004516	DurSNP_c4525	ACTTCGTCAGTAACGGACGCTTGCCAAAATGGAAGGCCAAA	GAGTCGAGGTCATATCGTGCTTGCCAAAATGGAAGGCCAAG	GTCTTTACAGATTCATGTGTTAGATCGTGTGGACTTCCGACAAGAGGGTCTGCCTATAGTGAGTC	CGTGTGGACTTCCGACAAGAGG	TOP	[A/G]	GTTTAAACTATTACACCTCAACTTATGCAACCAATACTCCTTGCCAAAATGGAAGGCCAA[A/G]TGTCTTTACAGATTCATGTGTTAGATTTACAA
SNP741	HP004524	DurSNP_c4533	ACTTCGTCAGTAACGGACGTGCCTCTTCATGGTTCACCTTTT	GAGTCGAGGTCATATCGTGTGCCTCTTCATGGTTCACCTTTC	GATCTCTTGGCATTGAAGCTACTTGAGTGCGGACAATCCAGCGTCTGCCTATAGTGAGTC	ACTTGAGTGCGGACAATCCAGC	BOT	[T/C]	CCTCAATTGTGGCATGGGTCTTTGGTGCATTGCAGAATGAGCTTCAATGCCAAGAGATCG[A/G]AAAGGTGAACCATGAAGAGGCAGAGATGCTAAGCTTGTATACCTCTCGGTGAACATGCCC
SNP742	HP004528	DurSNP_c4537	ACTTCGTCAGTAACGGACGCAATCATGGCTTTGAGTTTGAAGGA	GAGTCGAGGTCATATCGTGCAATCATGGCTTTGAGTTTGAAGGG	ACTTTCTATATATCTCATGGATCACCGAGCCGCTGTCATATCTGCACGGTCTGCCTATAGTGAGTC	GAGCCGCTGTCATATCTGCACG	TOP	[A/G]	CAACCAACAAAGAAGAAAGAAGAAGAGAGCCATCATCAATCATGGCTTTGAGTTTGAAGG[A/G]AACTTTCTATATATCTCATGGATCACCCATGTTGGCCATTGATGATTCAATTGAGATAAG
SNP743	HP000454	DurSNP_c454	ACTTCGTCAGTAACGGACTGCACCGTCGTTAATCTTATATTTTTGA	GAGTCGAGGTCATATCGTTGCACCGTCGTTAATCTTATATTTTTGG	ATTTGCTTGCTTGTTAGATTGTATCCCGAGCCTGACATCAGTGTTGTCTGCCTATAGTGAGTC	TCCCGAGCCTGACATCAGTGTT	TOP	[A/G]	TGTCNACAGAAGTTGCGCATCTCATGCCTGTTGTGCACCGTCGTTAATCTTATATTTTTG[A/G]CATTTGCTTGCTTGTTAGATTGTATTATGTGGGATGATAATTGCATTACTCAGTTGTAAT
SNP744	HP004551	DurSNP_c4560	ACTTCGTCAGTAACGGACGTGCTGTGCTTGCTAATGCTTGTATC	GAGTCGAGGTCATATCGTGTGCTGTGCTTGCTAATGCTTGTATG	ATCTGCACATTGTGAATTCTCTCCAGGCTTTCTACCGACAGATATGTCTGCCTATAGTGAGTC	TCCAGGCTTTCTACCGACAGATAT	TOP	[C/G]	ATGTGTTACAGCAGTGAAAAAACATTTGGCTAACTTTGCTGTGCTTGCTAATGCTTGTAT[C/G]TATCTGCACATTGTGAATTCTCCTCATTGTTTGGAATCCACTCCAGTAAATAATTCACTT
SNP745	HP004557	DurSNP_c4566	ACTTCGTCAGTAACGGACCTCTGAGTTCTGCAATTCAAATGAAT	GAGTCGAGGTCATATCGTCTCTGAGTTCTGCAATTCAAATGAAC	CAGACATGTCTTTCATTCAATGGCGATCCCAACAAATTCGTATGACGTCTGCCTATAGTGAGTC	GCGATCCCAACAAATTCGTATGAC	BOT	[T/C]	CTTGAATAATTTTTTANCAGACCATAACCTATTGAACCATTGAATGAAAGACATGTCTGT[A/G]TTCATTTGAATTGCAGAACTCAGAGTGCACAAATGTAACCCTTGTTCAAGGAATGAAATA
SNP746	HP004571	DurSNP_c4580	ACTTCGTCAGTAACGGACCCGAGGGGACTTTCTATGGCTTCA	GAGTCGAGGTCATATCGTCCGAGGGGACTTTCTATGGCTTCG	CTTTCATTGGTAACTCAACCTCACTGCAATACAGGACCGTTCGCGTCTGCCTATAGTGAGTC	ACTGCAATACAGGACCGTTCGC	TOP	[A/G]	CCCGAACAATGTGAAGTCAAGTGTCTGTGACATTGCACCGAGGGGACTTTCTATGGCTTC[A/G]ACTTTCATTGGTAACTCAACCTCCATTCAGGAGATGTTCAGGAGGGTGAGTGAACAATTC
SNP747	HP004575	DurSNP_c4584	ACTTCGTCAGTAACGGACGGAAAGAGAAACGAGAAGTGATTCTGGTA	GAGTCGAGGTCATATCGTGGAAAGAGAAACGAGAAGTGATTCTGGTG	GAAAGAGAGAAGACGAAGATACAGCGACTGTCCGAGGTTGTAATCCGTCTGCCTATAGTGAGTC	CGACTGTCCGAGGTTGTAATCC	TOP	[A/G]	GGTGTGGTTGGAACGCAGAGGAAGCGGTGCAGCGAAAGAGAAACGAGAAGTGATTCTGGT[A/G]AGAAAGAGAGAAGACGAAGATACAGTTGAGAATGAGAAAGAAAGAAGGAGTGTGCTGGCA
SNP748	HP004582	DurSNP_c4591	ACTTCGTCAGTAACGGACTGCATTTGTGAAGCTGTGGTTACCA	GAGTCGAGGTCATATCGTTGCATTTGTGAAGCTGTGGTTACCG	TGCTTGACATAAACTGTGGATGTGCCTCCATACAAACGCTGGGGTCTGCCTATAGTGAGTC	GTGCCTCCATACAAACGCTGGG	TOP	[A/G]	TTCAATTTGGTGAACATCAATGGAGTCTATTAAGGGTGCATTTGTGAAGCTGTGGTTACC[A/G]GTGCTTGACATAAACTGTGGATGCTCTGGAGCCATGTCCTTCTCTTTCTAAGAATCTATA
SNP749	HP004586	DurSNP_c4595	ACTTCGTCAGTAACGGACGCCTTCCATCAGTTGTCCGGCA	GAGTCGAGGTCATATCGTGCCTTCCATCAGTTGTCCGGCG	CTATGCTATCAGCAAGTGTTTGTCCCGTACAAGGAACACGTTTGCGTCTGCCTATAGTGAGTC	TCCCGTACAAGGAACACGTTTGC	TOP	[A/G]	CAACTTCTCTATTGCAGTAGCCATCTGCGGAATATAACTTCCTTCCATCAGTTGTCCGGC[A/G]GCTATGCTATCAGCAAGTGTTTGCTGTAGTTTCTCCATACCTTGTGAAAGGGCGTCTTCG
SNP750	HP004606	DurSNP_c4615	ACTTCGTCAGTAACGGACGCGATGCCCCTATGATGATGAATTAAA	GAGTCGAGGTCATATCGTGCGATGCCCCTATGATGATGAATTAAT	AGAAGCTACAACCTTGTATTTTAATGCCATTCTGCTTAGCGCCAAATGTCTGCCTATAGTGAGTC	ATGCCATTCTGCTTAGCGCCAAAT	TOP	[A/T]	TGGGTCCAAATGTGTAGTTAACAATTCAACATGTTCGATGCCCCTATGATGATGAATTAA[A/T]AAGAAGCTACAACCTTGTATTTTANTTTTATGTTTAAAGAACAATGTTTCAGTTAGGCAA
SNP752	HP004629	DurSNP_c4638	ACTTCGTCAGTAACGGACATCCAAGTTGGCAGCACGACAA	GAGTCGAGGTCATATCGTATCCAAGTTGGCAGCACGACAG	CATCAAATGCATGAATTAGTTCACAACTTAGCATGGTCCGCTGAGGTCTGCCTATAGTGAGTC	ACAACTTAGCATGGTCCGCTGAG	TOP	[A/G]	CTCACTACAAGCATGGTGAGCACAGTTAGNCCAATCCAAGTTGGCAGCACGACA[A/G]TCATCAAATGCATGAATTAGTTCATGAATCAGAACTTGGTTAACCTCATCTTCAGAGCTT
SNP753	HP004647	DurSNP_c4656	ACTTCGTCAGTAACGGACGGATTTGCCTTTCATGAACACCATC	GAGTCGAGGTCATATCGTGGATTTGCCTTTCATGAACACCATG	GAAGAAAGAGGCAAAGAAAGAGCATCTGCGCTAAATAGTGATGGCAGTCTGCCTATAGTGAGTC	CATCTGCGCTAAATAGTGATGGCA	TOP	[C/G]	GAGGAGATAGCGGCGGCAGCTGCCGTCGGTGCGGGAGGATTTGCCTTTCATGAACACCAT[C/G]AGAAGAAAGAGGCAAAGAAAGAGTACGAGGAGACTCATGGAAAGAAGCATCATCATCTCT
SNP754	HP004653	DurSNP_c4662	ACTTCGTCAGTAACGGACGGCACTTCGACGGGGTGAACTA	GAGTCGAGGTCATATCGTGGCACTTCGACGGGGTGAACTG	CTCGAGTATCTGAAACCTCATTTCAGTCAGCAGCCGATCTCGGATGTCTGCCTATAGTGAGTC	CAGTCAGCAGCCGATCTCGGAT	TOP	[A/G]	AGCTGAGTCTTTTCCATCATCGTATGATTTAGCCCGAGGTGCACTTCGACGGGGTGAACT[A/G]CCTCGAGTATCTGAAACCTCATTTGCAATTGCCTTGTAGTATTCCTGCCTCTTGCTTCTG
SNP755	HP004668	DurSNP_c4677	ACTTCGTCAGTAACGGACGGCCATGAGAAATGTAATGGCTGGG	GAGTCGAGGTCATATCGTGGCCATGAGAAATGTAATGGCTGGC	CAGAGTTCTGTATTGCAGATGCCGGTCCGACATCCTGTCATCATGTCTGCCTATAGTGAGTC	CGGTCCGACATCCTGTCATCAT	BOT	[G/C]	TTACTTGCTGGGATTGGACAACACATCTCCAACATTTGCATCTGCAATACAGAACTCTGT[C/G]CCAGCCATTACATTTCTCATGGCAGCCATACTCAGGATA
SNP756	HP000468	DurSNP_c468	ACTTCGTCAGTAACGGACGGGATTTCGAATTTCCATTTCTTTCCA	GAGTCGAGGTCATATCGTGGGATTTCGAATTTCCATTTCTTTCCC	TTATGTAAACTTCTTCTGTAATCCTTACCTATTTGGCGGAGGACCACTGTCTGCCTATAGTGAGTC	ACCTATTTGGCGGAGGACCACT	TOP	[A/C]	ATGTGCTACTTGTATGCATGTGATATGATTGGATCGGATTTCGAATTTCCATTTCTTTCC[A/C]TTTATGTAAACTTCTTCTGTAATCCTTGATATTATTTATGAAATATAATAATAAATAGTG
SNP757	HP004672	DurSNP_c4681	ACTTCGTCAGTAACGGACGACCCCCTATGCTTCTCATTCCTC	GAGTCGAGGTCATATCGTGACCCCCTATGCTTCTCATTCCTG	GGAGCTTCATCTTCTCCTTATGTCTTGCGAGATCAGGGTACTCCGTCTGCCTATAGTGAGTC	TCTTGCGAGATCAGGGTACTCC	TOP	[C/G]	GTTTTCAGGATCAAGTAGTTCATCAAGAACAGGAGTATACCCCCTATGCTTCTCATTCCT[C/G]AGGAGCTTCATCTTCTCCTTATGTGGAAGAGAGAAGAATTTNCTTGCTCTCTGCAAAAAC
SNP758	HP004674	DurSNP_c4683	ACTTCGTCAGTAACGGACGCCGATTTCGACCACACCAACT	GAGTCGAGGTCATATCGTGCCGATTTCGACCACACCAACC	TACAAGGATAAAGCTTTCTTTCTTCCCTTTCGGACTGACAACCGGGGTCTGCCTATAGTGAGTC	CCCTTTCGGACTGACAACCGGG	BOT	[T/C]	AAATTAACTTTTTTATGTGAAAAGAAAGAAAGCTTTATCCTTGTAT[A/G]GTTGGTGTGGTCGAAATCGGGGTCATAAANCTGGAATTATCAGAGAAGGGGTTGGAACGA
SNP759	HP004675	DurSNP_c4684	ACTTCGTCAGTAACGGACGCGACTACGGCCACATATCAGTT	GAGTCGAGGTCATATCGTGCGACTACGGCCACATATCAGTG	AAGGTGCGTACCTCACCTACACCGTGTCGGAGTTATGATAGCGGTCTGCCTATAGTGAGTC	ACCGTGTCGGAGTTATGATAGCG	BOT	[T/G]	TATTCCAGATCCACCAGTCACAGCGAGCCACGTGTCCTGGTAGGTGAGGTACGCACCTTG[A/C]ACTGATATGTGGCCGTAGTCGCCAAAGTAGAAGCTGTANATGGCCTCGTAGCGATCACCC
SNP761	HP000470	DurSNP_c470	ACTTCGTCAGTAACGGACAACTCGTCATCTACGTCATCGCCA	GAGTCGAGGTCATATCGTAACTCGTCATCTACGTCATCGCCG	CAGATTTTGAAGTCAATGTGAATATCCGACTAATACGGGCAGCTTTCGTCTGCCTATAGTGAGTC	ATCCGACTAATACGGGCAGCTTTC	TOP	[A/G]	CATCAGGGATGTCCATTTCACAATGTAGAGGTCAGCAAACTCGTCATCTACGTCATCGCC[A/G]GCAGATTTTGAAGTCAATGTGAATGAGATCTCTATCCCGGCTATGACTTTGAGCAAGCCT
SNP762	HP004711	DurSNP_c4720	ACTTCGTCAGTAACGGACGTGTAACCGAAGATGTAAAGATCCAACA	GAGTCGAGGTCATATCGTGTGTAACCGAAGATGTAAAGATCCAACG	AATGATAGATGATTCAATTATCTTCCTACTTCGGGCGAACATGACAGCGTCTGCCTATAGTGAGTC	TACTTCGGGCGAACATGACAGC	TOP	[A/G]	TGTCTGATACTCTAGTTGGTCGTACTGCTAACACTGTAACCGAAGATGTAAAGATCCAAC[A/G]CAATGATAGATGATTCAATTATCTTCCTTTTGTAATTTACTTGTTCTGTTTCCTGATCAA
SNP763	HP004720	DurSNP_c4729	ACTTCGTCAGTAACGGACGTTTAATAGTAGAAGCCATGGAAATGGAA	GAGTCGAGGTCATATCGTGTTTAATAGTAGAAGCCATGGAAATGGAG	TAATATACAAAGAAACCATGAAACCGAGTGTGGAGTTCGTTCCTAAGCGTCTGCCTATAGTGAGTC	GAGTGTGGAGTTCGTTCCTAAGC	TOP	[A/G]	GTTGTGAGTAAACAGAGAAGCAATCACCCTTTCTTTAATAGTAGAAGCCATGGAAATGGA[A/G]TTAATATACAAAGAAACCATGAAACCAAGTTCAGGCACTCCTCCACACCTCAAAACTTAC
SNP766	HP004754	DurSNP_c4763	ACTTCGTCAGTAACGGACGGGACACGCCAAGAGAAGGAAATAGT	GAGTCGAGGTCATATCGTGGGACACGCCAAGAGAAGGAAATAGC	ATCGTTACTCACAGCAGTTTTCGTTCCGTGAATCCGACCTTACTCGTCTGCCTATAGTGAGTC	GTTCCGTGAATCCGACCTTACTC	BOT	[T/C]	TGACAATCATTTCCAAAAACACTTAGTGTATTAAACAGAAAACTGCTGTGAGTAACGATC[A/G]CTATTTCCTTCTCTTGGCGTGTCCACAA
SNP767	HP004755	DurSNP_c4764	ACTTCGTCAGTAACGGACGTGAGCTACATTCTTCCCTTTGGA	GAGTCGAGGTCATATCGTGTGAGCTACATTCTTCCCTTTGGC	GCTGCTATGTCTTTAAGGATTGGCCCCATTCGATGTACCTGAGAGTCTGCCTATAGTGAGTC	GCCCCATTCGATGTACCTGAGA	TOP	[A/C]	CTGAGCTACATTCTTCCCTTTGG[A/C]AGCTGCTATGTCTTTAAGGATTGGATTCTCCATGACTGCTCCTGAACCCCAAAATATGTT
SNP768	HP004807	DurSNP_c4816	ACTTCGTCAGTAACGGACGGCCAGTGCCAGGGTATGCT	GAGTCGAGGTCATATCGTGGCCAGTGCCAGGGTATGCC	ATTGTTGCACACAGAATCCCAATGCGGGAGTTTATCTACCCCTCGTCTGCCTATAGTGAGTC	AATGCGGGAGTTTATCTACCCCTC	BOT	[T/C]	GAATGGACGTCTTGCTTTGTTGGCTTTTGTGGGATTCTGTGTGCAACAATC[A/G]GCATACCCTGGCACTGGCCCATTGGAGAACTTGGCCACTCACTTGGCTGATCCATGGCAC
SNP769	HP004822	DurSNP_c4831	ACTTCGTCAGTAACGGACGTTAGATGAAGGAGGAGTGCAGCTCG	GAGTCGAGGTCATATCGTGTTAGATGAAGGAGGAGTGCAGCTCC	TGTATATCTGAAGGAACACTCCATGGGTGTCGCCATAGTTTAGACCGTCTGCCTATAGTGAGTC	TGGGTGTCGCCATAGTTTAGACC	BOT	[G/C]	NGACAATAATTACCTTGCCAATATGTTTTAGTTGAGTGGAGTGTTCCTTCAGATATACAG[C/G]GAGCTGCACTCCTCCTTCATCTAAGTTTTATGCAATGGGTTATTTGCTGTTCAATTTTAT
SNP770	HP004832	DurSNP_c4841	ACTTCGTCAGTAACGGACGCCCATAAAGCAGCCACCTCATCA	GAGTCGAGGTCATATCGTGCCCATAAAGCAGCCACCTCATCG	CGCAGATCACATGAATCACGATTCCGGTAGGCATGTACGCAGTCTGCCTATAGTGAGTC	GATTCCGGTAGGCATGTACGCA	TOP	[A/G]	CATCAGATTGGGAAGGCTGGTGAACTCTTTGAAATGTTCCCATAAAGCAGCCACCTCATC[A/G]TCGCAGATCACATGAATCACATGCTTCAAATTTTCGAAGGATGTGACCGAGTGCGGCAAT
SNP771	HP004844	DurSNP_c4853	ACTTCGTCAGTAACGGACAAGAAGTCATTTGTGATCGAAGTGCA	GAGTCGAGGTCATATCGTAAGAAGTCATTTGTGATCGAAGTGCC	AGGTAGTTCTTTTGGGAATTGATCGTGTCTAACATATCGTAGCGCGGTCTGCCTATAGTGAGTC	CGTGTCTAACATATCGTAGCGCG	TOP	[A/C]	GAGCTTTGAGGAGGAAGAGGAAGAAGAAGAAGAGAAAGAAGTCATTTGTGATCGAAGTGC[A/C]AAGGTAGTTCTTTTGGGAATTGATGTTGAAAGAGAAACAGAGGTAAGAGGAAAGGTTGAA
SNP772	HP004850	DurSNP_c4859	ACTTCGTCAGTAACGGACACAACGACCACCGGAGAGTCCA	GAGTCGAGGTCATATCGTACAACGACCACCGGAGAGTCCG	CAAAACTCCGGCATCCTCCCTCGGACTGAAGGATACGGTCGTCTGCCTATAGTGAGTC	CCTCGGACTGAAGGATACGGTC	TOP	[A/G]	AGCTGGAGAATCAGTTCTCGGCATGGCCACCGGCGAACAACAACGACCACCGGAGAGTCC[A/G]CCAAAACTCCGGCATCCTCGCGGCGTTACCAGAATCCAATCGTTTAGCAGTTCTTCGCCG
SNP773	HP000486	DurSNP_c486	ACTTCGTCAGTAACGGACGCCTCCCAAAGGCTCCTCAAACTA	GAGTCGAGGTCATATCGTGCCTCCCAAAGGCTCCTCAAACTT	TTTCAGAATAATCATGGCTGACGTGCCTAGTTAGGTGCGAGACAGTCTGCCTATAGTGAGTC	GTGCCTAGTTAGGTGCGAGACA	TOP	[A/T]	CCTTGTCTTCAATTCAACAACCACTTGGTGTTGCTCCTCCTCCCAAAGGCTCCTCAAACT[A/T]GTTTCAGAATAATCATGGCTGACACTCAAACCTAATTGACTATCATACTGTTGTCTAAGC
SNP774	HP004851	DurSNP_c4860	ACTTCGTCAGTAACGGACGCCTTGCGGTGCTACGTAGTAGTA	GAGTCGAGGTCATATCGTGCCTTGCGGTGCTACGTAGTAGTG	ACGGGAGTTCCTTTGTAGTGCAGTTCTAAGCACGGCGTTCCAGTCTGCCTATAGTGAGTC	CAGTTCTAAGCACGGCGTTCCA	TOP	[A/G]	GGTGCTGGGAAGACTCCTTACAGTCGGTTTGCTGATGGCCTTGCGGTGCTACGTAGTAGT[A/G]TACGGGAGTTCCTTTGTAGTGAAGCAATGCACCACCTGGGGATTCCAACAACCCGCGCCC
SNP775	HP004852	DurSNP_c4861	ACTTCGTCAGTAACGGACGTCAGTTTGATGCACATTACATTAACATT	GAGTCGAGGTCATATCGTGTCAGTTTGATGCACATTACATTAACATC	ATTATTTGCTGATTTCTAATGGCACTACGGCTGGCCTAAACAGGTGTCTGCCTATAGTGAGTC	ACTACGGCTGGCCTAAACAGGT	BOT	[T/C]	GAAGTTGATCTGGGAATTNACACCAAATGCCCAAAAGCCATTAGAAATCAGCAAATAATT[A/G]ATGTTAATGTAATGTGCATCAAACTGAAGATGTGTTGCAATTAGAGCATCGATCAGAGAG
SNP776	HP004871	DurSNP_c4880	ACTTCGTCAGTAACGGACGGGGGAAAGATCAGATCAGGCTTGTT	GAGTCGAGGTCATATCGTGGGGGAAAGATCAGATCAGGCTTGTC	GGGGACAGAACTACTTCATCTGACAATCCCATCGTAATGGTCCCGTCTGCCTATAGTGAGTC	GACAATCCCATCGTAATGGTCCC	BOT	[T/C]	GATTTTCATGCCGGACTCGCAGTGGCCGGGAAAGTTGCAGATGAAGTAGTTCTGTCCCCT[A/G]ACAAGCCTGATCTGATCTTTCCCCGATCTGTACACTTTGGCTCCTCGCGGTGTCCTGCAG
SNP777	HP004883	DurSNP_c4892	ACTTCGTCAGTAACGGACAAGAGTGCTTGTCATGTTTCTGTGACT	GAGTCGAGGTCATATCGTAAGAGTGCTTGTCATGTTTCTGTGACA	TGCACTTAATATTTATAAAATGGTTCCCGATCCAAGCAATACGGTCATTTGTCTGCCTATAGTGAGTC	CCGATCCAAGCAATACGGTCATTT	BOT	[T/A]	TCAAATTCCATTTAAAAACAAATAAAACTTACAGAACCATTTTATAAATATTAAGTGCAA[A/T]GTCACAGAAACATGACAAGCACTCTTCAATAAGCAGAAGCACCAAGGGTTAAGACCAAGA
SNP778	HP000490	DurSNP_c490	ACTTCGTCAGTAACGGACCAACAAGCACCAGTGCAAGAAAGT	GAGTCGAGGTCATATCGTCAACAAGCACCAGTGCAAGAAAGC	AACCAACTGAGGTTGAGGTTCTGACTGTACCGCTAATCGCCGGTCTGCCTATAGTGAGTC	CTGACTGTACCGCTAATCGCCG	BOT	[T/C]	GGCCTCGGTGGCTGGTTGTTCAGCTGGTGCTGCCTCCTGAACCTCAACCTCAGTTGGTTT[A/G]CTTTCTTGCACTGGTGCTTGTTGTGCTACCTCAACACTGGCCATTTGGAAAGAATTGAAG
SNP779	HP004899	DurSNP_c4908	ACTTCGTCAGTAACGGACGAGGTCTTGTTGCTTTGCTTCTTGT	GAGTCGAGGTCATATCGTGAGGTCTTGTTGCTTTGCTTCTTGC	GTTAATATTATAGCCTCCGAAAGCCGGACTGAGATGTGGATCGCTCGTCTGCCTATAGTGAGTC	CGGACTGAGATGTGGATCGCTC	BOT	[T/C]	CCAAGGTCCAACCCTAGGTCCTTTCTTTCCACTCTGCTTTCGGAGGCTATAATATTAACG[A/G]CAAGAAGCAAAGCAACAAGACCTAAAGCCTTCGTATTAGCCATGTTATACAACACTCTAT
SNP780	HP000491	DurSNP_c491	ACTTCGTCAGTAACGGACTGCCATGCAGAAAGCACGGT	GAGTCGAGGTCATATCGTTGCCATGCAGAAAGCACGGG	GGATTAGGTTCACAGTCAACGCGACGGATTGCGTGTTAATCGGGTCTGCCTATAGTGAGTC	CGACGGATTGCGTGTTAATCGG	BOT	[T/G]	CACGTTGCTTATCAGAACCAGGTTGAAGTAACGGAATCCGTTGACTGTGAACCTAATCCC[A/C]CCGTGCTTTCTGCATGGCAC
SNP781	HP004954	DurSNP_c4963	ACTTCGTCAGTAACGGACCATTATCTGGGGGAACTCAGAGCAG	GAGTCGAGGTCATATCGTCATTATCTGGGGGAACTCAGAGCAC	GAGTTTTCTTTCCATTGTCATCGTCTCCAACCTGATACGGTGTGGTCTGCCTATAGTGAGTC	GTCTCCAACCTGATACGGTGTG	BOT	[G/C]	GGTTGCACTTCAAGACATCACTCTTGAAAAGATCTTTGATGACAATGGAAAGAAAACTCT[C/G]TGCTCTGAGTTCCCCCAGATAATGCAGCAG
SNP782	HP004964	DurSNP_c4973	ACTTCGTCAGTAACGGACGCGAGCTTCTCTCTGGCTCTTCGT	GAGTCGAGGTCATATCGTGCGAGCTTCTCTCTGGCTCTTCGC	GCTCAAAATCCATCTCTGTGTATACGCTTGGGTCCTGCCACAAGTCTGCCTATAGTGAGTC	ATACGCTTGGGTCCTGCCACAA	BOT	[T/C]	ATCTACACGGATTCATCATTCACCAAGAACAACTAGAAACACAGAGATGGATTTTGAGCT[A/G]CGAAGAGCCAGAGAGAAGCTCGAGAAAGAGCAGAAGGAGAGGAAAGAGAGAGCNAGGTTG
SNP783	HP004992	DurSNP_c5001	ACTTCGTCAGTAACGGACGGCTTCTTTGCCTCGAATCATCTTCA	GAGTCGAGGTCATATCGTGGCTTCTTTGCCTCGAATCATCTTCT	CAATAATATGCAATCATCCTCACCACCGACTTAATTCCGAAGGCCGTCTGCCTATAGTGAGTC	CACCGACTTAATTCCGAAGGCC	TOP	[A/T]	TGCCTTAGAATCCCTACTCCAAGGCCTCTTGTTTGTGCTTCTTTGCCTCGAATCATCTTC[A/T]CCAATAATATGCAATCATCCTCACANCATACTTCTTCTTCTTCATATCCTTGACTCATTC
SNP784	HP005020	DurSNP_c5029	ACTTCGTCAGTAACGGACCTATCAGCCAAGAAAAAGTCACCGT	GAGTCGAGGTCATATCGTCTATCAGCCAAGAAAAAGTCACCGC	TTGTATCAGTGAATGTGGAAGGAATGGCTGCGCTTGATCCAACGGTCTGCCTATAGTGAGTC	AATGGCTGCGCTTGATCCAACG	BOT	[T/C]	TAGTGTGGATCCAGCCCCATACAATGGAACCTTGTTACCTTCCACATTCACTGATACAAT[A/G]CGGTGACTTTTTCTTGGCTGATAGTATTTCTTCA
SNP785	HP005026	DurSNP_c5035	ACTTCGTCAGTAACGGACGGGCAACCGGCGCACTACA	GAGTCGAGGTCATATCGTGGGCAACCGGCGCACTACG	TCTTAGAATAGAGGTTGTTTCGGGCTGTATTCACCACCGTGGCTAGTCTGCCTATAGTGAGTC	GCTGTATTCACCACCGTGGCTA	TOP	[A/G]	AAGAACTGCAAGCATTGGTTCTCGGAATTTGCCAAGCCCCAGCGGCAACCGGCGCACTAC[A/G]ATCTTAGAATAGAGGTTGTTTCGGAGTCAGAGGCTCAGTTAAGCAAGTATTGTGAGTGGA
SNP786	HP005031	DurSNP_c5040	ACTTCGTCAGTAACGGACGCCAAGCTTGAATGAATGTGAATGGTT	GAGTCGAGGTCATATCGTGCCAAGCTTGAATGAATGTGAATGGTC	TGTCAGAAATATCATTTGAAATGACTGTCCACCTAGAAGCGACGTGTCTGCCTATAGTGAGTC	ACTGTCCACCTAGAAGCGACGT	BOT	[T/C]	GGATCAGCTCGAGTCRTCCATGGTATTTTGGGAAACCATTTCAAATGATATTTCTGACAC[A/G]ACCATTCACATTCATTCAAGCTTGGATTTTGATGAATCTACAAGTTGTGCTGATAGTCTG
SNP787	HP005038	DurSNP_c5047	ACTTCGTCAGTAACGGACGAGGCATGCATGCTCAATCATAAT	GAGTCGAGGTCATATCGTGAGGCATGCATGCTCAATCATAAG	ATAATGGACTGAGTTCTTAAGTGGACTTCCCAAGTCTACGGATGGAACGTCTGCCTATAGTGAGTC	ACTTCCCAAGTCTACGGATGGAAC	BOT	[T/G]	TGCATGCCTACCTACCTACCTTCCAATAAGGACAACCACTTAAGAACTCAGTCCATTATT[A/C]TTATGATTGAGCATGCATGCCTATATCTGTATGTTGTTTAATTAAGGTTGTGTTGCCTAT
SNP788	HP005040	DurSNP_c5049	ACTTCGTCAGTAACGGACTTCACGCTTACATGCCACATGATA	GAGTCGAGGTCATATCGTTTCACGCTTACATGCCACATGATC	ACAGTGGATTAAGCAAAGAACATGATCTCAGCATCGCCTAGCAACGTCTGCCTATAGTGAGTC	GATCTCAGCATCGCCTAGCAAC	TOP	[A/C]	CTTGCAGACATGAGTGCTCTTGTCTATGATCATTCCATTCACGCTTACATGCCACATGAT[A/C]GACAGTGGATTAAGCAAAGAACATTGCGACATTTGAAGAAATTTGCACATTGATTACTGA
SNP789	HP005052	DurSNP_c5061	ACTTCGTCAGTAACGGACCCTTCTTGATAAGGCCTATTGGCCG	GAGTCGAGGTCATATCGTCCTTCTTGATAAGGCCTATTGGCCC	GGATTCATGGATTGATTCAAGACCACGACCTTTTCGCCTGTAGGTCTGCCTATAGTGAGTC	ACCACGACCTTTTCGCCTGTAG	BOT	[G/C]	TTGTTTTCTTAACTTTTCTTGNGCTTCCCTTTCTTCATCTTGAATCAATCCATGAATCCG[C/G]GGCCAATAGGCCTTATCAAGAAGGTTTCTAAAGTCAACAATGCTCTTGTTCCTTTGCATC
SNP790	HP000509	DurSNP_c509	ACTTCGTCAGTAACGGACCATTTTTTCAAGAGAATTTGTTGGATT	GAGTCGAGGTCATATCGTCATTTTTTCAAGAGAATTTGTTGGATG	TTGCGTGTGAAATTATATCGATGCGCTATAAGGACGTGGCAATCGTCTGCCTATAGTGAGTC	GCGCTATAAGGACGTGGCAATC	BOT	[T/G]	AACAGAATAGAGTCTACCAATTGAAAAAATCAAATAGATCGATATAATTTCACACGCAAT[A/C]ATCCAACAAATTCTCTTGAAAAAATGTCAAATTTCCCTGATGCGGTGGCCGATGGCCGGA
SNP791	HP005097	DurSNP_c5106	ACTTCGTCAGTAACGGACGAGTTCCATGGCTCCAAGGAGGTT	GAGTCGAGGTCATATCGTGAGTTCCATGGCTCCAAGGAGGTC	TCCTCTCCGATCACTTCGACGGAGGGTCAGTCCGCACTACGTGTCTGCCTATAGTGAGTC	GGAGGGTCAGTCCGCACTACGT	BOT	[T/C]	GACCGTACACTTGGCTTCGATGGTGTCGGCGCTCTGAACGTCGAAGTGATCGGAGAGGAA[A/G]ACCTCCTTGGAGCCATGGAACTGGCGGCGGCCGCCGATTGACTCCTCCGGGCGGTAGTAC
SNP792	HP005118	DurSNP_c5127	ACTTCGTCAGTAACGGACGGGTCAGGATGCTACCAGCATAGCA	GAGTCGAGGTCATATCGTGGGTCAGGATGCTACCAGCATAGCG	CTGAGATATGTGGCTTCATCACTTACCTCCGAAATAGTGGATGGGCGTCTGCCTATAGTGAGTC	TTACCTCCGAAATAGTGGATGGGC	TOP	[A/G]	AGGATTGGTCTGGTCAGGATGCTACCAGCATAGC[A/G]TCTGAGATATGTGGCTTCATCACCATTCTTTCAGGAACAATGATATTGCATATTACCAGA
SNP793	HP005127	DurSNP_c5136	ACTTCGTCAGTAACGGACTTACTCAAGAGCGCAAGGATCAGA	GAGTCGAGGTCATATCGTTTACTCAAGAGCGCAAGGATCAGC	TTTAACTTTTGAAGACCTCGTTACGGGGTCAACAGTCCGGTTAAGTCTGCCTATAGTGAGTC	ACGGGGTCAACAGTCCGGTTAA	TOP	[A/C]	CTCCATGGCCCGCTTGGGGATAGAATGTTCCATTTAGTTACTCAAGAGCGCAAGGATCAG[A/C]ATTTAACTTTTGAAGACCTCGTTGTTGCTAAG
SNP794	HP005129	DurSNP_c5138	ACTTCGTCAGTAACGGACATGCAGAGACGAACCAGATCGAT	GAGTCGAGGTCATATCGTATGCAGAGACGAACCAGATCGAC	GGAACGTCAGGTACACCGTTGGTCAACCCATTAAATCGCTGAGGTCTGCCTATAGTGAGTC	TGGTCAACCCATTAAATCGCTGAG	BOT	[T/C]	TTCGGGCGTGAGATTGGACGAGTCGTTTCGTGCGGTTCCGACGGTGTACCTGACGTTCCT[A/G]TCGATCTGGTTCGTCTCTGCATTCTCTTGGACAGCTTACACTTACAGGAATCGCCATTCT
SNP795	HP005143	DurSNP_c5152	ACTTCGTCAGTAACGGACAAATTAGGGCACAGATTGAAAAACCA	GAGTCGAGGTCATATCGTAAATTAGGGCACAGATTGAAAAACCG	ACATATACCTACCATTATTCGCCCCACCTCAGTGCGGTTTAGGACGTCTGCCTATAGTGAGTC	CCACCTCAGTGCGGTTTAGGAC	TOP	[A/G]	CTTCGCCCCAAAAAAACCACGCTACGCGAAAACCAAAATTAGGGCACAGATTGAAAAACC[A/G]CACATATACCTACCATTATTCGCCATTGCAGAAGCTCAAATCCCTCGGCATTCTCAACAA
SNP796	HP005167	DurSNP_c5176	ACTTCGTCAGTAACGGACCTTGTGGGAGGGGACACTCTGG	GAGTCGAGGTCATATCGTCTTGTGGGAGGGGACACTCTGC	CAGTGAAATTCCTTTGAGTGTGGCAATCTCCGTCAGGAAAGCGTGTCTGCCTATAGTGAGTC	GCAATCTCCGTCAGGAAAGCGT	BOT	[G/C]	CATCATTATTGCCTTTTATNTGAGAGATTAGCATTGACACACTCAAAGGAATTTCACTGA[C/G]CAGAGTGTCCCCTCCCACAAGCCCACAAACCAGGCTTACAACTTCCATTGTTCTTCCATT
SNP797	HP005180	DurSNP_c5189	ACTTCGTCAGTAACGGACAATTACCCTTCGCTCCTTCCATGG	GAGTCGAGGTCATATCGTAATTACCCTTCGCTCCTTCCATGC	TTCCAAATGCTTCGTCTCCTCGAAATACTTGTACTCGGTCACCAGTCTGCCTATAGTGAGTC	CGAAATACTTGTACTCGGTCACCA	BOT	[G/C]	ACAGCGTCCACGCCTGTGTCCAAGATCTCAAGGATGAGAAGGAGACGAAGCATTTGGAAG[C/G]CATGGAAGGAGCGAAGGGTAATTTGGAGTTCTTCGAGATGGATCTTCTAGACAAGGAGTC
SNP798	HP005201	DurSNP_c5210	ACTTCGTCAGTAACGGACAAGGCTAAAACACAAATTACATAGAACAA	GAGTCGAGGTCATATCGTAAGGCTAAAACACAAATTACATAGAACAC	ATATCCTCTTGATTTTTCTCTTTTCTACGTTGCCCAACTGCTAGAGGGTCTGCCTATAGTGAGTC	TACGTTGCCCAACTGCTAGAGG	TOP	[A/C]	AACATATATAAGAGACACTGACACACCCCTAAAAGGCTAAAACACAAATTACATAGAACA[A/C]CATATCCTCTTGATTTTTCTCTTTTCCTCTCTCTCTTTGCTCTTGTTCTTGGTCCTTGAT
SNP799	HP005221	DurSNP_c5230	ACTTCGTCAGTAACGGACGTGAATTCCAAGAAAGGTGGGTTTAA	GAGTCGAGGTCATATCGTGTGAATTCCAAGAAAGGTGGGTTTAT	GACAAAACCTCTTCCTCCTTCGAAACTTCGTCCAAGCTGTGAGATGTCTGCCTATAGTGAGTC	GAAACTTCGTCCAAGCTGTGAGAT	TOP	[A/T]	TTCTAAACACAAATAAATCTATCAACAAGTATCATCTGAATTCCAAGAAAGGTGGGTTTA[A/T]AGACAAAACCTCTTCCTCCTTCACACAAACCTCAGCTCTCTGAGACTTAAACAACTCTAC
SNP800	HP005238	DurSNP_c5247	ACTTCGTCAGTAACGGACAGAGGTTTCCTCACTTTCCAGTTGA	GAGTCGAGGTCATATCGTAGAGGTTTCCTCACTTTCCAGTTGG	ATCCTAATGCTATCAAGGAATGATGAGACGAAGGTACGCGGTTCAGTCTGCCTATAGTGAGTC	TGAGACGAAGGTACGCGGTTCA	TOP	[A/G]	ATTATCAGTGTTCTTATTACATAATATGAGCTTGTAAGAGGTTTCCTCACTTTCCAGTTG[A/G]GATCCTAATGCTATCAAGGAATGATTTCCCACGCAGTTCTTGT
SNP801	HP000525	DurSNP_c525	ACTTCGTCAGTAACGGACACTGGTGAACGTTGTGGAGTGAGA	GAGTCGAGGTCATATCGTACTGGTGAACGTTGTGGAGTGAGC	ACTCGATACTGGTACAACTTAGCGGCGCAGTGATGAGGTATTCCTGTCTGCCTATAGTGAGTC	GGCGCAGTGATGAGGTATTCCT	TOP	[A/C]	TCAAGGAAGACAATAACTTGTCCCTCATCGAATATGAACTGGTGAACGTTGTGGAGTGAG[A/C]GACTCGATACTGGTACAACTTAGCAACTTCTGCTGTGTCATAATGGTCAGAGAATAAAAC
SNP802	HP005251	DurSNP_c5260	ACTTCGTCAGTAACGGACGCAAAGGATCAGACGACAGAAGAGAATAA	GAGTCGAGGTCATATCGTGCAAAGGATCAGACGACAGAAGAGAATAG	GAAGCTATTGATTCGTCTATGCTCTCGCGCTTTAGCCTTAGACTAGGTCTGCCTATAGTGAGTC	CTCGCGCTTTAGCCTTAGACTAG	TOP	[A/G]	AACAGATCAGATGTTCATTAGATTATGTTACATCAAAGGATCAGACGACAGAAGAGAATA[A/G]TGAAGCTATTGATTCGTCTATGCTTGCAGATGATCATACAACTATAACTGTCGCAATTCT
SNP803	HP005268	DurSNP_c5277	ACTTCGTCAGTAACGGACGGGTCAACACACAAGTCCTCCATCTCT	GAGTCGAGGTCATATCGTGGGTCAACACACAAGTCCTCCATCTCC	TGGCTTCTATCTCACAGGGTATCGTAAATGACTCGATCCAACTTGCGTCTGCCTATAGTGAGTC	CGTAAATGACTCGATCCAACTTGC	BOT	[T/C]	CACAGTGCTAGAGAGAACCATAGCTGTGGTGAAAACAATACCCTGTGAGATAGAAGCCAT[A/G]GAGATGGAGGACTTGTGTGTTGACCAGANGCCCCCGGCCT
SNP804	HP005279	DurSNP_c5288	ACTTCGTCAGTAACGGACGAGATGGTGATGGCAAAGGAAAT	GAGTCGAGGTCATATCGTGAGATGGTGATGGCAAAGGAAAC	GATGAACTGGCCAGGAAAACTTCAAGACGTATTGTGCTGAGGACGTCTGCCTATAGTGAGTC	TTCAAGACGTATTGTGCTGAGGAC	BOT	[T/C]	CGAGAGAACGCCTCAATAGCAAGAGACTTCTTTCCAGGAGTTTTCCTGGCCAGTTCATCA[A/G]TTTCCTTTGCCATCACCATCTCCGGCCATCCACCTCCAAGCAGCACCCTGCTGTCATTTA
SNP805	HP005298	DurSNP_c5307	ACTTCGTCAGTAACGGACAATTGGGGGAAGGAAGCTGAATATA	GAGTCGAGGTCATATCGTAATTGGGGGAAGGAAGCTGAATATG	GCATAAGACAACCATCATCGAATACTAGCTCCCGGATGTTCACCGTCTGCCTATAGTGAGTC	AATACTAGCTCCCGGATGTTCACC	TOP	[A/G]	TCTGTGGCAAACGAGGGCGGTATTAAAGCGATCAGGAATTGGGGGAAGGAAGCTGAATAT[A/G]TGCATAAGACAACCATCATCGAGATTATTGATGGGAGAGCACGAAGAAGAAGAAGAAGAA
SNP806	HP005307	DurSNP_c5316	ACTTCGTCAGTAACGGACCCATGGCACATAGTTCCTGGAATCA	GAGTCGAGGTCATATCGTCCATGGCACATAGTTCCTGGAATCG	TAATCTTCCTACGAACCACAATGAGGAATAGTTGGGCACCGTCTGTCTGCCTATAGTGAGTC	GAGGAATAGTTGGGCACCGTCT	TOP	[A/G]	TTCATTGTCTTCGGAANCATTCATAGGCAACCTTGACCATGGCACATAGTTCCTGGAATC[A/G]ATAATCTTCCTACGAACCACAATGAAGATGCTCAACAAAATGCAGATAGCAGCTATAAAA
SNP807	HP005313	DurSNP_c5322	ACTTCGTCAGTAACGGACGGTCCTCCTCATCAAGGCCACCA	GAGTCGAGGTCATATCGTGGTCCTCCTCATCAAGGCCACCG	CGATTCCTTCGTTAAGCCTAAATACACGCCACACCCTGGTTGAGTCTGCCTATAGTGAGTC	ATACACGCCACACCCTGGTTGA	TOP	[A/G]	CTCATCCTCAAACTCGATGTAATCATTACCAGTACCATCGTCCTCCTCATCAAGGCCACC[A/G]CCGATTCCTTCGTTAAGCCTAACACCATCGGGAAGCTCACCGTACGCCTTCAGCAACCGA
SNP808	HP005344	DurSNP_c5353	ACTTCGTCAGTAACGGACGCAACCGCGACCTGCAGGAT	GAGTCGAGGTCATATCGTGCAACCGCGACCTGCAGGAC	TAGTTCTCAACAATAAGATCTTCTCTATCGTCAACCTTATTGCGCTCAGGTCTGCCTATAGTGAGTC	TATCGTCAACCTTATTGCGCTCAG	BOT	[T/C]	GCACTTAGCGTCGAAGAGAACCGATTCGAGTGAAGAGAAGATCTTATTGTTGAGAACTAG[A/G]TCCTGCAGGTCGCGGTTGAAACCCTGGGAGAGTCGTTGACGGAACTGAGTCAAGAGAGCG
SNP809	HP005351	DurSNP_c5360	ACTTCGTCAGTAACGGACGCCTCCGTCGTTGATTGCCAA	GAGTCGAGGTCATATCGTGCCTCCGTCGTTGATTGCCAG	CCAAGAGAGAGCTCAATCTCTCCAGAACGCGCAGATGGCTATGTCTGCCTATAGTGAGTC	TCCAGAACGCGCAGATGGCTAT	TOP	[A/G]	GACCGGGTTTGGAAGTTCGGCACATAGTGACTCGGATTCTTCCTCCGTCGTTGATTGCCA[A/G]CCCAAGAGAGAGCTCAATCTCGATCTCAACCTAGCNCCGCCAATGGATGCTTAACTCCTT
SNP810	HP005359	DurSNP_c5368	ACTTCGTCAGTAACGGACGCCTACTTTAACGCAAATCAAATGAAAAT	GAGTCGAGGTCATATCGTGCCTACTTTAACGCAAATCAAATGAAAAC	ATGAAGAGCTAAGTTAAAATAAGCCAGCGTACTCGACCGATCCCTGGGTCTGCCTATAGTGAGTC	AGCGTACTCGACCGATCCCTGG	BOT	[T/C]	TTTGCATTATTGGAGGGGGTTAGAAAATGGGAAGGGCTTATTTTAACTTAGCTCTTCATC[A/G]TTTTCATTTGATTTGCGTTAAAGTAGGGAAATTCCTAATTAAGTGTTAGGAGCTTCCTTG
SNP811	HP005364	DurSNP_c5373	ACTTCGTCAGTAACGGACTTACAGCTGTTACAGTGGTCCCGT	GAGTCGAGGTCATATCGTTTACAGCTGTTACAGTGGTCCCGC	TTGCAAAGTTAAGATTGCCACCCCGATCTATCAAACGCATCTTGGGTCTGCCTATAGTGAGTC	CCCGATCTATCAAACGCATCTTGG	BOT	[T/C]	GTGGCAATCTTAACTTTGCAAG[A/G]CGGGACCACTGTAACAGCTGTAATAGGCCTCGTTTTGCTAGTGGTGCAAGTCCTCGGAGG
SNP812	HP005385	DurSNP_c5394	ACTTCGTCAGTAACGGACAATAGGAGCAACCAGACGGTCAAC	GAGTCGAGGTCATATCGTAATAGGAGCAACCAGACGGTCAAG	CAAAAATATGAGCCCAGTTCATCAACCATGTCGAGCCTTCTGGGTCTGCCTATAGTGAGTC	TCAACCATGTCGAGCCTTCTGG	TOP	[C/G]	CGTACTGTCTCAACTTGCTAAGCCTTACAGAGTTGGAAATAGGAGCAACCAGACGGTCAA[C/G]CCAAAAATATGAGCCCAGTTCAAATCTCCATTCCACCCCAGATCTCTACGCAAACTATTC
SNP813	HP005386	DurSNP_c5395	ACTTCGTCAGTAACGGACGTCTTCTGAGAACCGAGCTGCAGA	GAGTCGAGGTCATATCGTGTCTTCTGAGAACCGAGCTGCAGG	TCTTTGTTAAGATAATTGGAGTACCTAACGTCGTGTGGGTTGGCAACGTCTGCCTATAGTGAGTC	TAACGTCGTGTGGGTTGGCAAC	TOP	[A/G]	CTCAGGAATTGCATCCAATGCACTTTTCCTTGTATATTTCTTCTGAGAACCGAGCTGCAG[A/G]GTCTTTGTTAAGATAATTGGAGTACCCGAGCAGGACCCGGCAATGTAGACCTCAATTGTA
SNP814	HP005405	DurSNP_c5414	ACTTCGTCAGTAACGGACCAACGCGTCAAGCTCCTTCTTT	GAGTCGAGGTCATATCGTCAACGCGTCAAGCTCCTTCTTC	ATTCTGCAAACCTCTCCTTGTACAGTTGCGCTCTCACCTAGTGGTCTGCCTATAGTGAGTC	ACAGTTGCGCTCTCACCTAGTG	BOT	[T/C]	TGGATGCTGTTGTTTATCTGGTAGACGCCTACGACAAGGAGAGGTTTGCAGAATC[A/G]AAGAAGGAGCTTGACGCGTTGCTTTCAGACGAAGCCTTGGCAAATGTTCCGTTTCTAGTG
SNP815	HP005421	DurSNP_c5430	ACTTCGTCAGTAACGGACGCCACGATCCAGCCAGGCAA	GAGTCGAGGTCATATCGTGCCACGATCCAGCCAGGCAG	GAGGAGGTTTCTTCGTCTAGGTTACGGATGGCAACAAGTACGGATTGTCTGCCTATAGTGAGTC	TACGGATGGCAACAAGTACGGATT	TOP	[A/G]	CGAAGTGGTCCGAGTCGATGTAGCGGATGGCTCGGTTGGATTCCACGATCCAGCCAGGCA[A/G]CGAGGAGGTTTCTTCGTCTAGGTTGGTGGGAAGTAGGACACCCAGTGATGTGTTTCTAAA
SNP816	HP000544	DurSNP_c544	ACTTCGTCAGTAACGGACGATTCCCCTCAAGGCCCAATTTCA	GAGTCGAGGTCATATCGTGATTCCCCTCAAGGCCCAATTTCG	CGTTAGCCAAGAACACACCTTTCGACACAACACCGAGCCGTTGTCTGCCTATAGTGAGTC	TTCGACACAACACCGAGCCGTT	TOP	[A/G]	CTGCACATTTTGCTTCCTTCCCAATCGAATTAGGCAGCATTCCCCTCAAGGCCCAATTTC[A/G]TCGTTAGCCAAGAACACACCTCATCCATCTCTTCCGGAATTGTGTAGTGTCCAAG
SNP817	HP005457	DurSNP_c5466	ACTTCGTCAGTAACGGACGAACATGCTTCTCGATGGCATTTTT	GAGTCGAGGTCATATCGTGAACATGCTTCTCGATGGCATTTTC	GTGCTGTTGTTGGTACTACTGCAAGGACTTCGGTTGGGCATCGCGTCTGCCTATAGTGAGTC	AAGGACTTCGGTTGGGCATCGC	BOT	[T/C]	ACAGAGGCAGTAGTACCAACAACAGCACC[A/G]AAAATGCCATCGAGAAGCATGTTAAGAC
SNP818	HP005464	DurSNP_c5473	ACTTCGTCAGTAACGGACGCATGCCGCGTTCACTGAGTTCT	GAGTCGAGGTCATATCGTGCATGCCGCGTTCACTGAGTTCC	ACTTCATATCATATCCTTTCACACCATTAACCGGCTTGTCTGAACTCTGTCTGCCTATAGTGAGTC	CATTAACCGGCTTGTCTGAACTCT	BOT	[T/C]	ATTTTGCGCAGAAACTTGGGATTTTTCGATTTTGAGTGTGAAAGGATATGATATGAAGTT[A/G]GAACTCAGTGAACGCGGCATGGAACTGGAAACTGGGAAGTGAAAATCTTTAGGCACTCGT
SNP819	HP005480	DurSNP_c5489	ACTTCGTCAGTAACGGACGCCCGCATCTTTGGCTGGCA	GAGTCGAGGTCATATCGTGCCCGCATCTTTGGCTGGCG	GAAGATTATTATTCCTGGCCCTATACGGGTGTCTAAGACGATTCGTGTCTGCCTATAGTGAGTC	ATACGGGTGTCTAAGACGATTCGT	TOP	[A/G]	AAGAAGACCCTAGCTGCGGACGAAAGTCAAGGAAATGGGAACCCCGCATCTTTGGCTGGC[A/G]AGAAGATTATTATTCCTGGCCCTGCACAGGAAATCCCAGCTAAAAAGACCATGTGTTGTC
SNP820	HP005483	DurSNP_c5492	ACTTCGTCAGTAACGGACCCATGGATTCTCTCGACTGGGAA	GAGTCGAGGTCATATCGTCCATGGATTCTCTCGACTGGGAT	CTGTGAGATGTGCAGATGTTAGAAAGTCGCTTTACGGAGACACAGGGTCTGCCTATAGTGAGTC	AAAGTCGCTTTACGGAGACACAGG	TOP	[A/T]	GCAAGCTATAGCAGGGAAGAGAGAGAAGACATGGAACACCATGGATTCTCTCGACTGGGA[A/T]GCTGTGAGATGTGCAGATGTTAGCACAATCTCAGATGCGATCAAAGAAAGGGGCATGAAC
SNP821	HP005492	DurSNP_c5501	ACTTCGTCAGTAACGGACGGGGGTTGGGCATCTGGCA	GAGTCGAGGTCATATCGTGGGGGTTGGGCATCTGGCG	TTTACACATACCTCTCACAGTCCTCTATTCAGCACGGAGGCGGATGTCTGCCTATAGTGAGTC	TCTATTCAGCACGGAGGCGGAT	TOP	[A/G]	CTCCGTCAGAAACTTAGCTTGGTTACACAGTAGGACAGCCGCCGGGGTTGGGCATCTGGC[A/G]ATTTACACATACCTCTCACAGTCCAAAACCTCAGAATTCATCAAGTAGATCAATCTGCAT
SNP822	HP055076	DurSNP_c55131	ACTTCGTCAGTAACGGACGCTGCAACTGTATTGGCGATTGGT	GAGTCGAGGTCATATCGTGCTGCAACTGTATTGGCGATTGGC	CTGCAAATCCATCAAATTGTACTGAGTCATTAGCGCGATTTCTAGTCTGCCTATAGTGAGTC	ACTGAGTCATTAGCGCGATTTCTA	BOT	[T/C]	TACTCTGAAATAATAATCAGCATATGTGCTCTGATCGACACAATTTGATGGATTTGCAGT[A/G]CCAATCGCCAATACAGTTGCAGGACCTTCTGCTCTTTGAACATTGCGAATCTCACTCACA
SNP823	HP005513	DurSNP_c5522	ACTTCGTCAGTAACGGACGAGAGTGCTGGAAGCCATGGATTC	GAGTCGAGGTCATATCGTGAGAGTGCTGGAAGCCATGGATTG	TTGGGGAATGAGATCGTCGGACCCTCATTGCGTTTGTAGAGGTCTGCCTATAGTGAGTC	GGACCCTCATTGCGTTTGTAGAG	TOP	[C/G]	CTCTTCCCTGAACACAATTGAGAAGGGGATAGAGTGCTGGAAGCCATGGATT[C/G]GTTGGGGAATGAGATCGTCACAGTTGTTGCTTCTTCTTTGGAGATTTATGAAATGGAGAT
SNP824	HP000558	DurSNP_c558	ACTTCGTCAGTAACGGACGCAAAAATTCCATGTTCCTCTCCATTAA	GAGTCGAGGTCATATCGTGCAAAAATTCCATGTTCCTCTCCATTAG	GAACTGGTTGACAATTGAAGACTAGGATCGACACCTGTGGCAACGTCTGCCTATAGTGAGTC	TAGGATCGACACCTGTGGCAAC	TOP	[A/G]	GTTGTTCTAGGGACAAGTCATCCATGCATTCAATCAAAAATTCCATGTTCCTCTCCATTA[A/G]TGAACTGGTTGACAATTGAAGACGATCATAATCAC
SNP825	HP005573	DurSNP_c5582	ACTTCGTCAGTAACGGACCGTGCTTACACTTTTGGGTCTCACTAT	GAGTCGAGGTCATATCGTCGTGCTTACACTTTTGGGTCTCACTAC	TTGTTGAGGTTGATATTGTCCTAGAATGCTGCGAACCTATATCTGCGTCTGCCTATAGTGAGTC	AGAATGCTGCGAACCTATATCTGC	BOT	[T/C]	AATGTCATGAGCCTCTTGCAAGGGCATATCAGAAGGCAGGACAATATCAACCTCAACAAA[A/G]TAGTGAGACCCAAAAGTGTAAGCACGCACAGTGTCAATGTGCCGCACGGCCTTGTGGTGG
SNP826	HP005574	DurSNP_c5583	ACTTCGTCAGTAACGGACGCTGTTCCAACAATGCCATCATTGT	GAGTCGAGGTCATATCGTGCTGTTCCAACAATGCCATCATTGC	TTCCTCTTCTCTCCTTCAAATGTGTACCTATTCATGCGGGAATCTCGTCTGCCTATAGTGAGTC	TGTACCTATTCATGCGGGAATCTC	BOT	[T/C]	GCATGAGTGAGAGTATAAGAGAGAATAGAAGAGGAGGCATTTGAAGGAGAGAAGAGGAAA[A/G]CAATGATGGCATTGTTGGAACAGAGTCACTCTGCTTAAAATGCAGGGTTGATGGACCCCC
SNP827	HP005579	DurSNP_c5588	ACTTCGTCAGTAACGGACGCCATGGATGTTGACGACGTA	GAGTCGAGGTCATATCGTGCCATGGATGTTGACGACGTC	ACCCTCTCGAGATCTTCCCCGAGTGGCTCCTCAACGTCCAGGTCTGCCTATAGTGAGTC	CGAGTGGCTCCTCAACGTCCAG	TOP	[A/C]	GGATTTGTTCGGAGAGATGGATGAGCAGGTCTCCGCCATGGCCATGGATGTTGACGACGT[A/C]GACCCTCTCGAGATCTTCCCGGAGGGCGTCATCTCCGCCGACAACAAGCTCGCCGACGCC
SNP828	HP005600	DurSNP_c5609	ACTTCGTCAGTAACGGACGCGAAATCAAACATCATATGAGGATAACATA	GAGTCGAGGTCATATCGTGCGAAATCAAACATCATATGAGGATAACATT	AGAAGATTGTTGATTTCAGTACTACTAGCCGTTGGTCCTGTTGAATAGTCTGCCTATAGTGAGTC	ACTAGCCGTTGGTCCTGTTGAATA	TOP	[A/T]	ATTTTGGTACACACGGCGAACACCAGGAGTTCGAAATCAAACATCATATGAGGATAACAT[A/T]AAGAAGATTGTTGATTTCAGTACT
SNP829	HP005607	DurSNP_c5616	ACTTCGTCAGTAACGGACGTCAGTGTGGCTTGCGTTTGTAGTC	GAGTCGAGGTCATATCGTGTCAGTGTGGCTTGCGTTTGTAGTG	CTCTTCTTCGTTTCCAAGACTTATTATCGAAGGGGTCGGCTATGCGTCTGCCTATAGTGAGTC	ATTATCGAAGGGGTCGGCTATGC	TOP	[C/G]	CTGGTGATAATGGGGGTGCTGGTGTACAGGCTCAGGCTCAGTGTGGCTTGCGTTTGTAGT[C/G]GTAGTGGTTGAAGCNACGAGCTCTTCTTCGTTTCCAAGACTTGCCCTTGAAAGATTTGTC
SNP830	HP005610	DurSNP_c5619	ACTTCGTCAGTAACGGACTGGCCTCTGATCCATCTCAGAGA	GAGTCGAGGTCATATCGTTGGCCTCTGATCCATCTCAGAGG	CCAAGGTCTCCTCTACATTTCATGTTCGACTGTCGCCGCAAGAGTCTGCCTATAGTGAGTC	ATGTTCGACTGTCGCCGCAAGA	TOP	[A/G]	CTATGCCCATGGTTTCAATGCTTACTGGCTCATGTACATGGCCTCTGATCCATCTCAGAG[A/G]ACCAAGGTCTCCTCTACATTTCAAGAGGCTTCAAATAATGGCCTTAACATTGCAAGAACT
SNP831	HP005619	DurSNP_c5628	ACTTCGTCAGTAACGGACGCAAGCTTGAGAATGATTCTGGCAA	GAGTCGAGGTCATATCGTGCAAGCTTGAGAATGATTCTGGCAG	TTACAAATGAAGACCTCAATATCACTAATCGGCATGTACCTGGTAACAGTCTGCCTATAGTGAGTC	CTAATCGGCATGTACCTGGTAACA	TOP	[A/G]	ATTTTGACATACCTCCCATCAATGATGAGAAAATTTTCAAGCTTGAGAATGATTCTGGCA[A/G]CTTACAAATGAAGACCTCAATATCAATTCCTGATCCTGTTGTCAGTAAATCAGAGGTTAC
SNP832	HP005627	DurSNP_c5636	ACTTCGTCAGTAACGGACGTTTCTTGTTTGCTTTGGACTCTTGTT	GAGTCGAGGTCATATCGTGTTTCTTGTTTGCTTTGGACTCTTGTC	ATTCTTGGACACAGTTTCAGACAAGCGCGTGAGGGATCATCTCAGTCTGCCTATAGTGAGTC	AAGCGCGTGAGGGATCATCTCA	BOT	[T/C]	GTGCAGTTGCAAATACTCCTCAAGTAGTAAAACAAAAGTCTGAAACTGTGTCCAAGAATA[A/G]ACAAGAGTCCAAAGCAAACAAGAAAGAATCTCCAAACAGCTTCCCAACTAATGTCAGGAG
SNP833	HP005630	DurSNP_c5639	ACTTCGTCAGTAACGGACGCTCCATCCTCAAACCTCATTTCTT	GAGTCGAGGTCATATCGTGCTCCATCCTCAAACCTCATTTCTC	CCTTTTCTTGACAACCCTTCTAACACTGGATTCTTCGGCTATCTGGTCTGCCTATAGTGAGTC	AACACTGGATTCTTCGGCTATCTG	BOT	[T/C]	AGAACTGGCTCTCTCTTGCATCAGTTTGCAGAGAAAACAGAAGGGTTGTCAAGAAAAGGA[A/G]AGAAATGAGGTTTGAGGATGGAGCCATACCTAAGTCACAGTCAAAGACAGGAAGGATGCT
SNP834	HP005638	DurSNP_c5647	ACTTCGTCAGTAACGGACGTGCAATTAAAAGAAAATGACATAGCATCA	GAGTCGAGGTCATATCGTGTGCAATTAAAAGAAAATGACATAGCATCT	GGTTTCAATATTTTAAATTACAGGACGTGAAGTGTGTTCTCGATACCATGTCTGCCTATAGTGAGTC	CGTGAAGTGTGTTCTCGATACCAT	TOP	[A/T]	TTATCGATATCGAAGTAGCACTGATTTGATCTTGCAATTAAAAGAAAATGACATAGCATC[A/T]CGGTTTCAATATTTTAAATTACAGGAGAAAACTAGACCAAATAAGAAAAAACGAAAGTAT
SNP835	HP005652	DurSNP_c5661	ACTTCGTCAGTAACGGACCTGTCACCGAGCTTCCAGGATTT	GAGTCGAGGTCATATCGTCTGTCACCGAGCTTCCAGGATTC	AGTTCTTCCCTGACACAAAGGAATTGTGCGGTACACCCTACTCGGTCTGCCTATAGTGAGTC	AATTGTGCGGTACACCCTACTCG	BOT	[T/C]	AGGGGGCAAGTAGTCAGTTTTGGTTCCAAGAACACGACCCTTTGTGTCAGGGAAGAACTC[A/G]AATCCTGGAAGCTCGGTGACAGTTCCATCACCGGAAATGCCAACGGGGTAGCGCAGAAGG
SNP836	HP005656	DurSNP_c5665	ACTTCGTCAGTAACGGACCGTGTAGCTAGTTCTCTTCGCTTACCA	GAGTCGAGGTCATATCGTCGTGTAGCTAGTTCTCTTCGCTTACCG	AGCCTAAAGGAATTAACCAATGCAGAAGCGTTCAGTTGTCCGCTGTCTGCCTATAGTGAGTC	CAGAAGCGTTCAGTTGTCCGCT	TOP	[A/G]	AATAGCCTGGATAGCAGCCACAATGAGAGGTGCGCGTGTAGCTAGTTCTCTTCGCTTACC[A/G]GAGCCTAAAGGAATTAACCAATGTTGTTGTGCACCACGAGAAGATTCAGATACTTGTCCA
SNP837	HP005661	DurSNP_c5670	ACTTCGTCAGTAACGGACGGGCCTCCTTCTTAGTCAGGGCA	GAGTCGAGGTCATATCGTGGGCCTCCTTCTTAGTCAGGGCG	CTTCCACTCCACCTGTCAAGACCCGATGGATAGGTCGGTGAAGTCTGCCTATAGTGAGTC	ACCCGATGGATAGGTCGGTGAA	TOP	[A/G]	GCAGAGCTTTGGATCAAGACCCAATGGATTCTCCAAAAGGGCCTCCTTCTTAGTCAGGGC[A/G]TCTTCCACTCCACCTGTCAAG
SNP838	HP005687	DurSNP_c5696	ACTTCGTCAGTAACGGACTGGGCAATTTGGTGAAGCTCTAAT	GAGTCGAGGTCATATCGTTGGGCAATTTGGTGAAGCTCTAAC	GTGGTTGTGAAATGTATTTATAATCGCGTCGAACTACATAGGGCTGAGTCTGCCTATAGTGAGTC	GCGTCGAACTACATAGGGCTGA	BOT	[T/C]	CTTCTATGCAGTGACTTTGCATAATAGCATGCTGGATTATAAATACATTTCACAACCACA[A/G]TTAGAGCTTCACCAAATTGCCCATACTCTCCCCTCTTGATGGCTTTTGTGAAGTC
SNP839	HP005698	DurSNP_c5707	ACTTCGTCAGTAACGGACAAGAAGAGGAGGCTGCTGCTTAAT	GAGTCGAGGTCATATCGTAAGAAGAGGAGGCTGCTGCTTAAG	TGCTTTAAATTGTGGAACAGTCCAGAGGGTTACTAGCCGGTGCAGTCTGCCTATAGTGAGTC	CAGAGGGTTACTAGCCGGTGCA	BOT	[T/G]	AACAAGTCAACGTATTTTGACTGTTCCACAATTTAAAGCAG[A/C]TTAAGCAGCAGCCTCCTCTTCTTCCTCTCCATATTCTTCCTCATCAGCAGTAGCATCCTG
SNP840	HP005706	DurSNP_c5715	ACTTCGTCAGTAACGGACTCAAATTTAACTCCTGCATCAACCAA	GAGTCGAGGTCATATCGTTCAAATTTAACTCCTGCATCAACCAG	TCGGTAGCACTCTTAAGCTGTATCACGGGTAACTCACTCGGTGTGGTCTGCCTATAGTGAGTC	CACGGGTAACTCACTCGGTGTG	TOP	[A/G]	TCAAGTCCATTGCNCAATTGCTCTTAGTGTTCACATCAAATTTAACTCCTGCATCAACCA[A/G]CTCGGTAGCACTCTTAAGCTGTATCATAGATTCATTAGTCCTACCCTTGGTGAAAGGTAA
SNP841	HP005735	DurSNP_c5744	ACTTCGTCAGTAACGGACGAGTAGTGGAAATCACTAGCCTTGCAA	GAGTCGAGGTCATATCGTGAGTAGTGGAAATCACTAGCCTTGCAT	AAGTCACACTCTTAGCAATGCGATCTACTCGTCCGGCTGAGCAGTCTGCCTATAGTGAGTC	GATCTACTCGTCCGGCTGAGCA	TOP	[A/T]	CTTGGTCATGTAATGCTCAACACCTTCAATCTTATAGTAGTGGAAATCACTAGCCTTGCA[A/T]GAAGTCACACTCTTAGCAATGCAATCTTTGCTCCAACCAAGTATACCATTCTCCAAAGGA
SNP842	HP005736	DurSNP_c5745	ACTTCGTCAGTAACGGACGACCTTGAACCCTTCCTTCCTGGT	GAGTCGAGGTCATATCGTGACCTTGAACCCTTCCTTCCTGGC	AATAAAGGGTTGGAGTCTATAATTGATCGTGACCCTCTATGCTTAGTGGTCTGCCTATAGTGAGTC	GATCGTGACCCTCTATGCTTAGTG	BOT	[T/C]	CTTTTTTGTTCCTCATATTGTCAACATTTATGAATAATTATAGACTCCAACCCTTTATTG[A/G]CCAGGAAGGAAGGGTTCAAGGTGAGGCACTCCAGCAAGCATATCATTTTTGAGAGACAAA
SNP844	HP000578	DurSNP_c578	ACTTCGTCAGTAACGGACGAACAAGCTTTGGGTTTGGACATTC	GAGTCGAGGTCATATCGTGAACAAGCTTTGGGTTTGGACATTG	GGATATTTGGCCACTTTTGTACTGAGCATTGTCAACGCCGTTTCCGTCTGCCTATAGTGAGTC	TGAGCATTGTCAACGCCGTTTCC	TOP	[C/G]	TGATGCCACCTGCATCNGTGTGCTCCCTCAGGCCTCTAACAAGCTTTGGGTTTGGACATT[C/G]AGGATATTTGGCCACTTTTGTACCCATGACTGGTCCAATGCCATTAGGACTAGAGAATGA
SNP845	HP005791	DurSNP_c5800	ACTTCGTCAGTAACGGACGGCCAGCCTTCACATCAAGTGCT	GAGTCGAGGTCATATCGTGGCCAGCCTTCACATCAAGTGCC	TTCCCTTGAGCTTCAATTTTTTAGGAACGGCCTGGAGCTGATGTCTGCCTATAGTGAGTC	TTAGGAACGGCCTGGAGCTGAT	BOT	[T/C]	TAAGACAGAGATGTCATCGTATGAAAATGTTGTTGGTGGAAAATTGAAGCTCAAGGGAAA[A/G]GCACTTGATGTGAAGGCTGGCGGAGTGAAGAAGAAGAAAAAGAAGAACAAAAGAGATCAT
SNP846	HP005798	DurSNP_c5807	ACTTCGTCAGTAACGGACGGTTCAGCAGCAGCAGCAGCAA	GAGTCGAGGTCATATCGTGGTTCAGCAGCAGCAGCAGCAG	AACAACAACAACCGGAGCCAGGCTATACCGCTGATTGCACGTCTGCCTATAGTGAGTC	CAGGCTATACCGCTGATTGCAC	TOP	[A/G]	CGGAAACCCGGATCCGAAACCCGAGGCTGTGGAACCGTTCGTTCAGCAGCAGCAGCAGCA[A/G]CAACAACAACAACCGGAGCCAGAGAAGAAGCACTACAGAGGCGTTCGCCAAAGGCCGTGG
SNP847	HP005801	DurSNP_c5810	ACTTCGTCAGTAACGGACGGTTGGTGCTGAAGCAGATGATGAT	GAGTCGAGGTCATATCGTGGTTGGTGCTGAAGCAGATGATGAC	GCATAACGCTCCTTTTGTCTGCGAACCGTAGTTTGGAGCCTGGTCTGCCTATAGTGAGTC	GCGAACCGTAGTTTGGAGCCTG	BOT	[T/C]	GGCGGCAATAACCTCTGTTATGTCTTTGCCTTTAACTTCAGACAAAAGGAGCGTTATGCT[A/G]TCATCATCTGCTTCAGCACCAACGGAGCTGAGAATGCCCTTGAGATCGGCGGCGCAAGGA
SNP848	HP005804	DurSNP_c5813	ACTTCGTCAGTAACGGACGCAAGCAACACTTATGACGCTATCTCCT	GAGTCGAGGTCATATCGTGCAAGCAACACTTATGACGCTATCTCCG	TATTTAAACTCGGAATCGAATGCCGATTCATCGAAATTAGTGTCGTGTCTGCCTATAGTGAGTC	CCGATTCATCGAAATTAGTGTCGT	BOT	[T/G]	CAAAGACAGACTCCATCAAGACATTCGGCTTTCCATTCGATTCCGAGTTTAAATAA[A/C]GGAGATAGCGTCATAAGTGTTGCTTGATAGACATGATGTCTCTCATGGTTATTATAAAGT
SNP849	HP000582	DurSNP_c582	ACTTCGTCAGTAACGGACGAGCGGCGAGAGGAAGAGGGAT	GAGTCGAGGTCATATCGTGAGCGGCGAGAGGAAGAGGGAC	AAGAGAAAGAAGGTGCTAAGTATTGTGCTGTGAGACGATACGGATTCGTCTGCCTATAGTGAGTC	GTGCTGTGAGACGATACGGATTC	BOT	[T/C]	GCGCATGAATTTTCCAACCCTCCTCTCCATCCTCAAATACTTAGCACCTTCTTTCTCTTC[A/G]TCCCTCTTCCTCTCGCCGCTGATGATCAGAACGTTGTCGTCCTCCACCTGAACCTTAATG
SNP850	HP005822	DurSNP_c5831	ACTTCGTCAGTAACGGACGTCGGATCGTCAATTACGCGA	GAGTCGAGGTCATATCGTGTCGGATCGTCAATTACGCGG	GGGCTATAAGTTTGGATCGTTATCGTCGAAGCCTAAGACTGCACGTCTGCCTATAGTGAGTC	TCGTCGAAGCCTAAGACTGCAC	TOP	[A/G]	TCCACTGACAACCGTTCTGTCGGAGCAANGATGTTCGCCGGTCGGATCGTCAATTACGCG[A/G]AGGGCTATAAGTTTGGATCGTTAGTTGTGAATGCTTACGGTTTCAGTGCGTTTGTCGCCG
SNP851	HP000584	DurSNP_c584	ACTTCGTCAGTAACGGACGGGAGCAGCCATGGCCCTTA	GAGTCGAGGTCATATCGTGGGAGCAGCCATGGCCCTTG	AAAATCTGACATAGGTGGTAACAGAACGCGGTGAGTGATCTACAGGTCTGCCTATAGTGAGTC	GAACGCGGTGAGTGATCTACAG	TOP	[A/G]	TAAATTTGGAGCAGCCATGGCCCTT[A/G]TAAAATCTGACATAGGTGGTAACATATCG
SNP852	HP005833	DurSNP_c5842	ACTTCGTCAGTAACGGACGGTAAACAAGGAGAATTCCTCCATGTT	GAGTCGAGGTCATATCGTGGTAAACAAGGAGAATTCCTCCATGTC	TAGAATGAAGCTTGAGAATTTCCATCGTAAGACAGTCAACGCGGTGGTCTGCCTATAGTGAGTC	ATCGTAAGACAGTCAACGCGGTG	BOT	[T/C]	AGTTGATAGTGGAAACAAGGCTAAGGAGAAAGCAAGGGAAATTCTCAAGCTTCATTCTAA[A/G]ACATGGAGGAATTCTCCTTGTTTACCTACCAATTTTCTTTCNGCTTACCCTACAAATTAG
SNP853	HP005879	DurSNP_c5888	ACTTCGTCAGTAACGGACAAGGGGAAGCCGCTTAAGCTCA	GAGTCGAGGTCATATCGTAAGGGGAAGCCGCTTAAGCTCG	CACAAACCCTCATGCTGATGTACCAAGTGGTCTGCCGTCGAGTCTGCCTATAGTGAGTC	GTACCAAGTGGTCTGCCGTCGA	TOP	[A/G]	CATTCCATGGAAGAAGGCCATTTTGAGAACTTGCCCGGGAAGGGGAAGCCGCTTAAGCTC[A/G]ACACAAACCCTCATGCTGATCCAGCTGAAGACACTCTATACAGGATTTTGTCCAAAAATG
SNP855	HP005914	DurSNP_c5923	ACTTCGTCAGTAACGGACGGGCTGTGAGTGAAAGAACGAATA	GAGTCGAGGTCATATCGTGGGCTGTGAGTGAAAGAACGAATG	CAGGGTGGCATGGTTTAGTATAATGTTTAGCCGAGTCCACACCTTCGTCTGCCTATAGTGAGTC	ATGTTTAGCCGAGTCCACACCTTC	TOP	[A/G]	GAAGCAGAGATGAGGGCTGTGAGTGAAAGAACGAAT[A/G]CCAGGGTGGCATGGTTTAGTATAATGTCCTTGGGCATCTGCATCGGAGTTTCGGGTTTGC
SNP856	HP005918	DurSNP_c5927	ACTTCGTCAGTAACGGACCATCGAATAAAGTCGATAATGTCCCT	GAGTCGAGGTCATATCGTCATCGAATAAAGTCGATAATGTCCCC	ATGTCTCACTGGATAGATATTTCCTGCTCTCTTCGTGTATAAACGGGGGTCTGCCTATAGTGAGTC	TGCTCTCTTCGTGTATAAACGGGG	BOT	[T/C]	ATTGATNGGGAAATATCTATCCAGTGAGACATC[A/G]GGGACATTATCGACTTTATTCGATGTTGGTGGGGTTCTTGGAGGGATTCTAGCCGGCCAC
SNP857	HP005945	DurSNP_c5954	ACTTCGTCAGTAACGGACGCCTTGCATCAAATGCTCCACTATTACT	GAGTCGAGGTCATATCGTGCCTTGCATCAAATGCTCCACTATTACC	GTGTTAATTTCGTCGACTAAGATCCGCAGTATCAATCGGTTCCTACGGTCTGCCTATAGTGAGTC	CGCAGTATCAATCGGTTCCTACG	BOT	[T/C]	ATTTCATCTGTTTACAAGAGTAAAGCTCGTCAAAGGATCTTAGTCGACGAAATTAACACC[A/G]GTAATAGTGGAGCATTTGATGCAAGGAACAAGAACTACGAAGATGATGGTGATGG
SNP858	HP005973	DurSNP_c5982	ACTTCGTCAGTAACGGACGGTTGTTGTTCACCCATGGTGCT	GAGTCGAGGTCATATCGTGGTTGTTGTTCACCCATGGTGCC	TTGGCAGTCACACTTGTCAATATCAGGAAGCACGCATTTACACCGTCTGCCTATAGTGAGTC	TATCAGGAAGCACGCATTTACACC	BOT	[T/C]	TCTTTCTTTCTTCACTCGATCAATATGGCCCCTAATATGTTGACAAGTGTGACTGCCAAT[A/G]GCACCATGGGTGAACAACAACGCAAAGCTTCAAGTCGTGCCTTCGTGACTTTCCTTGCTG
SNP859	HP005977	DurSNP_c5986	ACTTCGTCAGTAACGGACTTTCCATTTCATCTTCCTCAGAAAAA	GAGTCGAGGTCATATCGTTTTCCATTTCATCTTCCTCAGAAAAT	GAGAAACCCTAACTCTGCCTTTGACCTTATGTCGATGCCGCCAGTCTGCCTATAGTGAGTC	TGACCTTATGTCGATGCCGCCA	TOP	[A/T]	GAAGAAAAGGCAAAATTGTGAGGTTATCGATTTCATTTCCATTTCATCTTCCTCAGAAAA[A/T]AGAGAAACCCTAACTCTGCCTTGTTCGATTACAGCCTTCATAAGTCATAACTCAGAAATC
SNP860	HP005978	DurSNP_c5987	ACTTCGTCAGTAACGGACATCAAGAGTGGGGAACCAGCAAA	GAGTCGAGGTCATATCGTATCAAGAGTGGGGAACCAGCAAG	AAGGATGCTCGAGTTGGAACCGTCGTTATGATGCTCTCAAGGACGTCTGCCTATAGTGAGTC	CGTCGTTATGATGCTCTCAAGGAC	TOP	[A/G]	TTGCCTTGCATANGGTTTTCCTTTCATAACTTGTTTGAATCAAGAGTGGGGAACCAGCAA[A/G]GAAGGATGCTCGAGTTGGAACCAAATTNGNAAGAGCATGGCGAGAAGTNGCAAAATGCTT
SNP861	HP005982	DurSNP_c5991	ACTTCGTCAGTAACGGACGTCATTGTGGTTTAGTTGATGTATGTGTTA	GAGTCGAGGTCATATCGTGTCATTGTGGTTTAGTTGATGTATGTGTTG	AAAAGGATTGCTTAGTAGAGATAGAAGTACCAAGTCTTACGTCAGCGGGTCTGCCTATAGTGAGTC	AGTACCAAGTCTTACGTCAGCGG	TOP	[A/G]	TAAATGCGTCCCATAATTAAGATTGTTATTATTCATTGTGGTTTAGTTGATGTATGTGTT[A/G]TAAAAGGATTGCTTAGTAGAGATAGATAGGAACAAAAATATTTATCTCCATCNTTGCTAT
SNP862	HP005984	DurSNP_c5993	ACTTCGTCAGTAACGGACGAGCTTCGTGCTGCTTGTGGCA	GAGTCGAGGTCATATCGTGAGCTTCGTGCTGCTTGTGGCG	TCGTGTTGGTGTCGGACTTGAACTTATGGATTTCACGAGGGCAGTCTGCCTATAGTGAGTC	GAACTTATGGATTTCACGAGGGCA	TOP	[A/G]	CCCGTCGAAGAACGTGTAGTGTCCGACGGTGTGGAATTTCAGCTTCGTGCTGCTTGTGGC[A/G]GTCGTGTTGGTGTCGGACTTGCCCGAGTTCATTGCCGTCGTGCCGTTGATGATGTCGGCG
SNP863	HP005994	DurSNP_c6003	ACTTCGTCAGTAACGGACGGAGAAGAAGAAGCAGCTACCATTATGATC	GAGTCGAGGTCATATCGTGGAGAAGAAGAAGCAGCTACCATTATGATG	AGATGATCACTAGAATCATCAAAAGCTCGTAAGCCAACGCATTCGGGTCTGCCTATAGTGAGTC	GCTCGTAAGCCAACGCATTCGG	TOP	[C/G]	TTGTAATAATGGTCTGCATTCTGCTCCAAATTGAGAAGAAGAAGCAGCTACCATTATGAT[C/G]AAGATGATCACTAGAATCATCAAAATGAACCTCCTACTAGGATTATAAGATAATAAACCC
SNP864	HP006019	DurSNP_c6028	ACTTCGTCAGTAACGGACAAGCCCAGCAGTGGGCGGG	GAGTCGAGGTCATATCGTAAGCCCAGCAGTGGGCGGC	AATCCAACTGGGTAACGGCTGGCCCATGAGAACGCCATCTGTCTGCCTATAGTGAGTC	CTGGCCCATGAGAACGCCATCT	BOT	[G/C]	TATCCTACCATCACCACTAAACCCAAGACCCAAGACCCGGCCCGTTACCCAGTTGGATTC[C/G]CCGCCCACTGCTGGGCTTTTCACCAAGGTGTCCTCTAAGCCCACCAACCACTCAAAGTTT
SNP865	HP006043	DurSNP_c6052	ACTTCGTCAGTAACGGACTCCATCCATCGGTTTTCAGTTATCT	GAGTCGAGGTCATATCGTTCCATCCATCGGTTTTCAGTTATCG	AGCTAAATTCAATTATTGATTCCCTGCTGGTGCCACTACGGAAACCGTCTGCCTATAGTGAGTC	TGCTGGTGCCACTACGGAAACC	BOT	[T/G]	AAGATGCAGCTTTTGAGGGTTTGATTTGAGGTCAGGGGAATCAATAATTGAATTTAGCTT[A/C]GATAACTGAAAACCGATGGATGGACGGAAACTTGATTATGTATATGCTTAGTTAATGTAC
SNP866	HP006075	DurSNP_c6084	ACTTCGTCAGTAACGGACGCAATGTTGCATGTTTCTTATACCAACCA	GAGTCGAGGTCATATCGTGCAATGTTGCATGTTTCTTATACCAACCC	ATTTGTGTGCTTGGTTTCTAATAATGCGAAGAGTATGGACCTCACCGTCTGCCTATAGTGAGTC	ATGCGAAGAGTATGGACCTCACC	TOP	[A/C]	TGATTACAACAACATCATCAATTCTGTGTCGTTCAATGTTGCATGTTTCTTATACCAACC[A/C]AATTTGTGTGCTTGGTTTCTAATAAAATTTGAGTCTTTGTATCCCACTTCATCAATATAA
SNP867	HP006106	DurSNP_c6115	ACTTCGTCAGTAACGGACTGAAAATGGTTCCTCTATGAAGGCA	GAGTCGAGGTCATATCGTTGAAAATGGTTCCTCTATGAAGGCG	TGTCTAGTCTTGCACTGAAATGGATATTAGCGAAGGTTGCTCCGGGTCTGCCTATAGTGAGTC	GATATTAGCGAAGGTTGCTCCGG	TOP	[A/G]	TAAAGAGTTGAGTGATGCTGCTGCTGCTGCACTTAGTGAAAATGGTTCCTCTATGAAGGC[A/G]CTGTCTAGTCTTGCACTGAAATGGCAAAACATTTGAGTAACATGTTAGTATCATGTGGAG
SNP868	HP006157	DurSNP_c6166	ACTTCGTCAGTAACGGACGCCAATGGAGGGCCTCCAAT	GAGTCGAGGTCATATCGTGCCAATGGAGGGCCTCCAAC	CAGCTTGTTGATGCTGTACAAAGAATCCAGGTGCCGGTGTTGTGTCTGCCTATAGTGAGTC	AGAATCCAGGTGCCGGTGTTGT	BOT	[T/C]	TCGACGTCCAAGGCGTCTGTAAAGCGAAGAGGAGTGCCTTGTACAGCATCAACAAGCTGG[A/G]TTGGAGGCCCTCCATTGGGACCAATCTTGACCAAACCAAAATAGGCATCAGCAACATACA
SNP869	HP006181	DurSNP_c6190	ACTTCGTCAGTAACGGACCAGAATTGCCATGGTCATGCAGA	GAGTCGAGGTCATATCGTCAGAATTGCCATGGTCATGCAGG	CCTTGCTATGATAGTAAGCCATTCACTCAAGGCCGTTAGCTGTGGTCTGCCTATAGTGAGTC	TCACTCAAGGCCGTTAGCTGTG	TOP	[A/G]	TAATATTAACTAACCCATTAACTTAAAATGGGAAAGAGCAGAATTGCCATGGTCATGCAG[A/G]CCCTTGCTATGATAGTAAGCCATGAAATCTTTGAGTGATGTATCCCTATACACTGGAGGG
SNP870	HP006207	DurSNP_c6216	ACTTCGTCAGTAACGGACGGAAGCTCTTTTCGTCTCACCCAATAA	GAGTCGAGGTCATATCGTGGAAGCTCTTTTCGTCTCACCCAATAT	AAATCAAGCATTAGGTCATTGTGACCTCAAGGAAGCGGCGATTGTCTGCCTATAGTGAGTC	TGACCTCAAGGAAGCGGCGATT	TOP	[A/T]	CATCAAATGTGTTCACTACGATTGCCGACCCTCTTGAAGCTCTTTTCGTCTCACCCAATA[A/T]GAAATCAAGCATTAGGTCATTGGGATCTGTGGTCCTCACGAAGCTTGGAACATCCCTCAA
SNP871	HP006214	DurSNP_c6223	ACTTCGTCAGTAACGGACGACCAATCATCCTACTTGCAGGGA	GAGTCGAGGTCATATCGTGACCAATCATCCTACTTGCAGGGC	TCAGCAGGAATACTTTGGAGCAGGACTCATTTCGGAGAGGTACGTCTGCCTATAGTGAGTC	CAGGACTCATTTCGGAGAGGTAC	TOP	[A/C]	ATTTCTTCCCGGCGAGCAGCCGAGACCAATCATCCTACTTGCAGGG[A/C]TTCAGCAGGAATACTTTGGAGGCCGCCTTCAAT
SNP872	HP006221	DurSNP_c6230	ACTTCGTCAGTAACGGACGCACGATCATTGTTGCCGAATCTT	GAGTCGAGGTCATATCGTGCACGATCATTGTTGCCGAATCTC	GAGACTCGTCTTTCCTGTTGTAGATCCCTTACTAACGTGTGGGCGTCTGCCTATAGTGAGTC	TAGATCCCTTACTAACGTGTGGGC	BOT	[T/C]	CCAGCTTCAGTTCAACAATAAGACTCATTTTCAACTAAGCAACAGGAAAGACGAGTCTCC[A/G]AGATTCGGCAACAATGATCGTGGCCCTTACGGCCAAAGGTCAGGGTTCATTGAGCACCAA
SNP873	HP006290	DurSNP_c6299	ACTTCGTCAGTAACGGACTCAGAGAGGGACTTACACAGGCTTAGA	GAGTCGAGGTCATATCGTTCAGAGAGGGACTTACACAGGCTTAGG	AGGTATCTAGATTCCCATTTTGGCACGGTAACATTAACGGGGTATGGGTCTGCCTATAGTGAGTC	CACGGTAACATTAACGGGGTATGG	TOP	[A/G]	CAAATATAAAAGGCATGGTCCTATAAGATTTGCATCAGAGAGGGACTTACACAGGCTTAG[A/G]TAGGTATCTAGATTCCCATTTTGGTGTATCCTTTTCCTTAGACCTTGAAGCACAGCTACC
SNP874	HP006335	DurSNP_c6344	ACTTCGTCAGTAACGGACCCACTAACCAGAATTCTACATCCGAA	GAGTCGAGGTCATATCGTCCACTAACCAGAATTCTACATCCGAC	ACACTTTAAGAACAGGCACAGTATAACGAGCACCCTATCAGCGTGGTCTGCCTATAGTGAGTC	ATAACGAGCACCCTATCAGCGTG	TOP	[A/C]	TTCTTCTTCAAAAAGGGGTGTTAGAAAATCTGAGACCACTAACCAGAATTCTACATCCGA[A/C]AACACTTTAAGAACAGGCACAGTTGCTGTGGCCTAATCAAAACTAAATATTGTTAAGATT
SNP875	HP006379	DurSNP_c6388	ACTTCGTCAGTAACGGACACTAACAAGCCTCCTCAACCTGGTA	GAGTCGAGGTCATATCGTACTAACAAGCCTCCTCAACCTGGTG	TCAATGCCCTTCTGAAATTCTAACCGGGCGATATAGGGTCCTGGTCTGCCTATAGTGAGTC	AACCGGGCGATATAGGGTCCTG	TOP	[A/G]	CTTGTAACAGTTTTGTACCTTTTCAAGTTTCCCTTGACTAACAAGCCTCCTCAACCTGGT[A/G]CTCAATGCCCTTCTGAAATTCTGAGGAACCTTGTGTTTTTGCTCAATGAAGTTAACAATG
SNP876	HP000638	DurSNP_c639	ACTTCGTCAGTAACGGACGGGGAACAGTTCTCTGCAAAGTTCTAAC	GAGTCGAGGTCATATCGTGGGGAACAGTTCTCTGCAAAGTTCTAAG	GTGTATTCGGCAGTCACCTCTCACGGAGGTAAGGTCCCAGTCGTCTGCCTATAGTGAGTC	TCACGGAGGTAAGGTCCCAGTC	TOP	[C/G]	CTCCGGACAAGAAGACAATAGCAGGGACTGCTGCGGGAACAGTTCTCTGCAAAGTTCTAA[C/G]AGTGTATTCGGCAGTCACCTCTGGTGCAACCTTTGGAGAATCCGATCCAGGGGTCACCAT
SNP877	HP006395	DurSNP_c6404	ACTTCGTCAGTAACGGACGCGGCCCCAAAAGCTCGTTTT	GAGTCGAGGTCATATCGTGCGGCCCCAAAAGCTCGTTTC	CACTTCTTCTTGGATGGCTGCACGAGTGAACGAAATGGTGCTCGTCTGCCTATAGTGAGTC	CACGAGTGAACGAAATGGTGCTC	BOT	[T/C]	TTTTGAACCCACGAGTAAAACCACGCCAACAATGATAAGCAGCCATCCAAGAAGAAGTGC[A/G]AAACGAGCTTTTGGGGCCGAAGGGAGTCGCTCGCCTAAAGCAAGCATCCCAGCAAGTACA
SNP878	HP006425	DurSNP_c6434	ACTTCGTCAGTAACGGACGCCTTCATCTTCATCGCCACACACT	GAGTCGAGGTCATATCGTGCCTTCATCTTCATCGCCACACACA	ACTCATAAGTCATAACTGTTAATCCCATCGTCGTACAAAGGTTTCTAGGGGTCTGCCTATAGTGAGTC	ATCGTCGTACAAAGGTTTCTAGGG	BOT	[T/A]	ATGGTTGCGGGGTTTTGGACGGAAAGTGACGGAGGGATTAACAGTTATGACTTATGAGTG[A/T]GTGTGTGGCGATGAAGATGAAGGATCAGAAGAAGAGGGATTGAATAGATGAAAGGAAAGA
SNP879	HP006441	DurSNP_c6450	ACTTCGTCAGTAACGGACCCATTAACACCTCCAATTAAAGAGGATA	GAGTCGAGGTCATATCGTCCATTAACACCTCCAATTAAAGAGGATG	AAGGGTTAAACCATCTCAAGTCTCGTTACATCCATCGCAGCGACGTCTGCCTATAGTGAGTC	TCGTTACATCCATCGCAGCGAC	TOP	[A/G]	CCTCTTTTGCCATTACTCCCTCCAATTATTCCACCATTAACACCTCCAATTAAAGAGGAT[A/G]AAAGGGTTAAACCATCTCAAGTCTCTCTTTTTCCACCTCTTATACCACCATTGGTACCAA
SNP880	HP006451	DurSNP_c6460	ACTTCGTCAGTAACGGACGGCTTTGGTCGTGCCTCCGATT	GAGTCGAGGTCATATCGTGGCTTTGGTCGTGCCTCCGATG	TGTCTGTCTCCAACTTGATCACTCCTCAAGGCACTAGCTCGATGTCTGCCTATAGTGAGTC	CTCCTCAAGGCACTAGCTCGAT	BOT	[T/G]	AATTTGATCAAGTTGGAGACAGACAG[A/C]ATCGGAGGCACGACCAAAGCGGAGGACAAGAACCTTGTCGATGGTGTCTTTGATGATGGA
SNP881	HP006466	DurSNP_c6475	ACTTCGTCAGTAACGGACAGGCAGAAGTAGCGGAGAAGCCA	GAGTCGAGGTCATATCGTAGGCAGAAGTAGCGGAGAAGCCC	TGACCTTGAAGTTGCGGTAATATACGGCTAACATGCTCCTAGCGGTCTGCCTATAGTGAGTC	TACGGCTAACATGCTCCTAGCG	TOP	[A/C]	TNCGCTATTCTGTATCTCTGATGTTGCAACATCAGAGAAGGCAGAAGTAGCGGAGAAGCC[A/C]GTGACCTTGAAGTTGCGGTAATAGGCCGTGAAGGGTGCTTTGGACCAATCGGTTTTCACC
SNP882	HP006537	DurSNP_c6546	ACTTCGTCAGTAACGGACGTCCTTTGCAATGCAGAAAGTTTGA	GAGTCGAGGTCATATCGTGTCCTTTGCAATGCAGAAAGTTTGG	TGCTGGTATCATTTGCTAAGAGCGGAAACTGGCGATCAGCTAGTGTCTGCCTATAGTGAGTC	CGGAAACTGGCGATCAGCTAGT	TOP	[A/G]	ATCTAGTGCAGCCTGCAACATCTTCGGATCAGCACCCTCCTTTGCAATGCAGAAAGTTTG[A/G]TTGCTGGTATCATTTGCTAAGAGTGCATCTGATCCAGTCAAGTGTAAAATGTAAATAGGT
SNP883	HP006541	DurSNP_c6550	ACTTCGTCAGTAACGGACATCTGCATTTCCGGTGGGCTT	GAGTCGAGGTCATATCGTATCTGCATTTCCGGTGGGCTC	TGAGACAGAAAATGAAGTATATGAGAGTACCAGATTTATGCGCGAAGTAGTCTGCCTATAGTGAGTC	AGTACCAGATTTATGCGCGAAGTA	BOT	[T/C]	AGAGGGCTTAGTGTTCATCCTCTTACGGAGGAACCTCATATACTTCATTTTCTGTCTCAC[A/G]AGCCCACCGGAAATGCAGATCTCCTCGCACCTANCNACCACAACCTTCTGACCATTGAGA
SNP884	HP006554	DurSNP_c6563	ACTTCGTCAGTAACGGACGCAACAAGTATGATGCAAACAAAAGTT	GAGTCGAGGTCATATCGTGCAACAAGTATGATGCAAACAAAAGTC	CAAGTTCTAAATGGAAGCCTTAAGTCATCCCGCATTGGTCAACGGGTCTGCCTATAGTGAGTC	GTCATCCCGCATTGGTCAACGG	BOT	[T/C]	TATAATTGTNAACATTCTAGGAATGTGTAGTTTTATTTAAGGCTTCCATTTAGAACTTGN[A/G]ACTTTTGTTTGCATCATACTTGTTGCCTANGCAGGATTTGTAGTATATCCTCTTTTTGTA
SNP885	HP006574	DurSNP_c6583	ACTTCGTCAGTAACGGACGTGGCTTCTCAGCCTCCTCCACA	GAGTCGAGGTCATATCGTGTGGCTTCTCAGCCTCCTCCACG	CGGAGCAAGTCACTCAAGCGATGAACTATTCGCGTCTGAAACGTCTGCCTATAGTGAGTC	CGATGAACTATTCGCGTCTGAAAC	TOP	[A/G]	GGAAAGGAATATGTGGTTTCTTGGTTGGAAAGGAGAATCTGGCTTCTCAGCCTCCTCCAC[A/G]GCGGAGCAAGTCACTCAAGGCATTGATGGACACGGCCTCACCGCCATCGTCACCGGGGCT
SNP886	HP000658	DurSNP_c659	ACTTCGTCAGTAACGGACTGCAATGGAAACATAAGTCTACTCATA	GAGTCGAGGTCATATCGTTGCAATGGAAACATAAGTCTACTCATG	TAATCTACTCTCCAACGGTCAAAGCATAACACTGCCCGTTAGACGGTCTGCCTATAGTGAGTC	AGCATAACACTGCCCGTTAGACG	TOP	[A/G]	AGGAAAAGGAAGCAAGAGAGCTTGCTAAACTAGATGCAATGGAAACATAAGTCTACTCAT[A/G]CTAATCTACTCTCCAACGGTCAAACCAAACCCGAATTTGTAATCTTTTTTCTTGTGGTCA
SNP887	HP006603	DurSNP_c6612	ACTTCGTCAGTAACGGACGGTAATTGGCATGTCCTCACCATCG	GAGTCGAGGTCATATCGTGGTAATTGGCATGTCCTCACCATCC	CATCTTCCTCCTTTTCATTCTTAAGTCGAAGCGTCCTGTTAGGGAGTCTGCCTATAGTGAGTC	AGTCGAAGCGTCCTGTTAGGGA	BOT	[G/C]	AGCTAGTYTTGGTGATATTGACGATGGGGAGGAGGCTAAGAATGAAAAGGAGGAAGATGA[C/G]GATGGTGAGGACATGCCAATTACCTTCTCTGGTAAGAAAAAGAAGTCATCAAAGTCTACG
SNP888	HP006618	DurSNP_c6627	ACTTCGTCAGTAACGGACGATGGTGTTGGTTCTTGTGGTCCT	GAGTCGAGGTCATATCGTGATGGTGTTGGTTCTTGTGGTCCC	GAGGATTTTATGGAACAATTGTGCGTAGAATAGCTGCTCATATCGGTCTGCCTATAGTGAGTC	TGCGTAGAATAGCTGCTCATATCG	BOT	[T/C]	CAATTGTTCCATAAAATCCTCG[A/G]GGACCACAAGAACCAACACCATATTTATCTAAAGCAGAAGAACATGAAT
SNP889	HP006620	DurSNP_c6629	ACTTCGTCAGTAACGGACGACACGAAAAACCACTTCTTCCCAT	GAGTCGAGGTCATATCGTGACACGAAAAACCACTTCTTCCCAG	GAGTTTGGTTAGTTACGTCAGTTAGAAGGCGTCCGTCTTTGAGGCGTCTGCCTATAGTGAGTC	AGAAGGCGTCCGTCTTTGAGGC	BOT	[T/G]	GTAGCTCATAGTTTGAGGTAACTAACTAACTAACTTAACTGACGTAACTAACCAAACTCG[A/C]TGGGAAGAAGTGGTTTTTCGTGTGAGAAGATTCGAATAGAAAGAGAAGGAACCAAGTGGC
SNP890	HP000662	DurSNP_c663	ACTTCGTCAGTAACGGACGCGAAACCACATTTGTTCCTGACA	GAGTCGAGGTCATATCGTGCGAAACCACATTTGTTCCTGACG	ATAAGATGCTGATAGCGCTTGGAAGGGTTGAGCCTAACGTCTTGGTCTGCCTATAGTGAGTC	GAAGGGTTGAGCCTAACGTCTTG	TOP	[A/G]	GTTGGAAGATACTTTAGATGCTTTTGCTGATAGAGTAGCGAAACCACATTTGTTCCTGAC[A/G]GATAAGATGCTGATAGCGCTTG
SNP891	HP006692	DurSNP_c6701	ACTTCGTCAGTAACGGACGGCCGACTTATCAATATTCTGGTGA	GAGTCGAGGTCATATCGTGGCCGACTTATCAATATTCTGGTGG	GATAAGATTTGCAAACAAAATAAAGCATCAACTCTTCGGTGGGCTAGTCTGCCTATAGTGAGTC	GCATCAACTCTTCGGTGGGCTA	TOP	[A/G]	ATACTCGCCAAGATAAACTTCCAAATGATCCGACAAGGCCGACTTATCAATATTCTGGTG[A/G]TGATAAGATTTGCAAACAAAATAAAGCACTGTTTGGATCACAAGTCCAAACAAGAACAAA
SNP892	HP006696	DurSNP_c6705	ACTTCGTCAGTAACGGACAGCCTTTTGATTTGAATGAAGGGT	GAGTCGAGGTCATATCGTAGCCTTTTGATTTGAATGAAGGGG	TGAAGCTGTTGTGCCTAATTCACTCTGTGAGCGTTATCGACCCGTCTGCCTATAGTGAGTC	ACTCTGTGAGCGTTATCGACCC	BOT	[T/G]	TTCTAATTCCAACAGCATAGCTTCTACTTCTAGGGTAAGAATTAGGCACAACAGCTTCAC[A/C]CCCTTCATTCAAATCAAAAGGCTTATCCTCATCAATTCGACCCATACCAACACTCACCGA
SNP893	HP006718	DurSNP_c6727	ACTTCGTCAGTAACGGACCAGTAAGGGCAGTGAACTAGATACAAGAT	GAGTCGAGGTCATATCGTCAGTAAGGGCAGTGAACTAGATACAAGAC	GAATCTTCTCTACACCTAGGGTATCACTTGAAGCCGTCCTTGTCCCAGTCTGCCTATAGTGAGTC	ACTTGAAGCCGTCCTTGTCCCA	BOT	[T/C]	ACAAGTCCACTTGCAAGGAGCAATCATAGTGTTAGATACCCTAGGTGTAGAGAAGATTCG[A/G]TCTTGTATCTAGTTCACTGCCCTTACTGTCTTTCACTCCACTCTATTGAGAATTAATTTA
SNP894	HP006720	DurSNP_c6729	ACTTCGTCAGTAACGGACGGAGGAGGCGAGGGAGAAAGCA	GAGTCGAGGTCATATCGTGGAGGAGGCGAGGGAGAAAGCG	AGTTAACCTTGGTAGCTCAGAAGATATCACGGGCAACCTCGTCACGTCTGCCTATAGTGAGTC	ATATCACGGGCAACCTCGTCAC	TOP	[A/G]	AAAGGAAGCAGACAAGTGCAATTCAGGGATGGAGACGTGCGAGGAGGCGAGGGAGAAAGC[A/G]GAGTTAACCTTGGTAGCTCAGAAGAAGCTGACTTCATTGTGGGAACTTAGAGCGCGGCAG
SNP895	HP006722	DurSNP_c6731	ACTTCGTCAGTAACGGACTGTCTCGTTTTACTTTCACGTCAAATCT	GAGTCGAGGTCATATCGTTGTCTCGTTTTACTTTCACGTCAAATCC	GTATTGTACATAGCGATCTTCATGCAAGGGTACGTCCGCGTCATCCGTCTGCCTATAGTGAGTC	CAAGGGTACGTCCGCGTCATCC	BOT	[T/C]	AATATCCTTAGATTATAAACACAATATCCTTAGATCATGAAGATCGCTATGTACAATACA[A/G]GATTTGACGTGAAAGTAAAACGAGACACAATTTGCTGCAAATCCTAGTTGAAATGGATAA
SNP896	HP006729	DurSNP_c6738	ACTTCGTCAGTAACGGACGGCCGGAGCTGGAACTGGTGA	GAGTCGAGGTCATATCGTGGCCGGAGCTGGAACTGGTGG	GGACAACTCTGAGTCGTGTCTCTACCTACAGTTCGATAGCCCGGTCTGCCTATAGTGAGTC	TCTACCTACAGTTCGATAGCCCG	TOP	[A/G]	TTACTGCCGCGAAAGTCGTCGAAGCTGAGGATTGAGGAAATGCCGGAGCTGGAACTGGTG[A/G]TGGACAACTCTGAGTCGTGTCGCTGGAGCTGCTCTTCCTCGTCCATGATGCAACGACAAT
SNP897	HP006746	DurSNP_c6755	ACTTCGTCAGTAACGGACGCCAACACCAATGCAAGGATCCA	GAGTCGAGGTCATATCGTGCCAACACCAATGCAAGGATCCT	CGTATCCATTCTCAGCAGCATCGTATGGCAGTGGAACCCCAGTCTGCCTATAGTGAGTC	ATCGTATGGCAGTGGAACCCCA	TOP	[A/T]	AGCTGGTATCCTTATCATTATCTCCCTCTTCTTCTTCTTCCAACACCAATGCAAGGATCC[A/T]CCGTATCCATTCTCAGCAGCAAGATTCTTCCCTCGTTCCTCCAGAACAAGATCCACGCTT
SNP898	HP006764	DurSNP_c6773	ACTTCGTCAGTAACGGACGGGCCATACTCAGCAGTTGTTGAAACA	GAGTCGAGGTCATATCGTGGGCCATACTCAGCAGTTGTTGAAACG	AGGCTGATTCAAGAATGAAAGTCTGTGAGTAGTGTGCCGCAGTAGTCTGCCTATAGTGAGTC	CTGTGAGTAGTGTGCCGCAGTA	TOP	[A/G]	CCACCCATTGGATGTGTGAAGCCAAATTCTTCTTCGGCCATACTCAGCAGTTGTTGAAAC[A/G]AAGGCTGATTCAAGAATGAAAGTGGTATCACAAATCTCTTCTTTTCAACCTCTCCTACAT
SNP899	HP006768	DurSNP_c6777	ACTTCGTCAGTAACGGACGTTGGTGGCTTCCACTTGATCATT	GAGTCGAGGTCATATCGTGTTGGTGGCTTCCACTTGATCATG	TGTAGAGTTATGCTTAACATGTTCCTACGGCCACAGTCGTGTAAGCGGTCTGCCTATAGTGAGTC	TACGGCCACAGTCGTGTAAGCG	BOT	[T/G]	CAAATGTGTGGGTACAGAGATGTTGAAGTTATGTGGAACATGTTAAGCATAACTCTACAC[A/C]ATGATCAAGTGGAAGCCACCAACTCAACTCCTACCTGCTGCAACCGTAAATCCATTTCCA
SNP900	HP006774	DurSNP_c6783	ACTTCGTCAGTAACGGACGTGGCTTGGGTCCTGCTCTTGT	GAGTCGAGGTCATATCGTGTGGCTTGGGTCCTGCTCTTGA	AACGTCTTGATGGCTTTTGTGTCGGAGTCGCTCAGTGATACGTCTGCCTATAGTGAGTC	TGTCGGAGTCGCTCAGTGATAC	BOT	[T/A]	ATATGAAGAGCCTGCACAAGAAGGACGCCGATATCAGTCCCAAAAGCCATCAAGACGTTT[A/T]CAAGAGCAGGACCCAAGCCAACAGCAACAGGATAGTCACCAGAAGGTGCACCGCTTCGAT
SNP901	HP006781	DurSNP_c6790	ACTTCGTCAGTAACGGACGTGGCGTATCCCACGGTCATAGA	GAGTCGAGGTCATATCGTGTGGCGTATCCCACGGTCATAGT	CTAGAAACGACGCCGTTTCCCGGAGATGACTGGTTCCGACGGTCTGCCTATAGTGAGTC	CCGGAGATGACTGGTTCCGACG	TOP	[A/T]	AAGAAGAAAGGTTTCTAATACTGCCCCTGCTGTAAGAGGTGGCGTATCCCACGGTCATAG[A/T]CCTAGAAACGACGCCGTTTCTGCAACAACGACCACCACCACTTTCCATATCCTTTATAGA
SNP902	HP006784	DurSNP_c6793	ACTTCGTCAGTAACGGACGGCAAATATGGGTTCACCAGCGT	GAGTCGAGGTCATATCGTGGCAAATATGGGTTCACCAGCGG	TTCATGGCCAATGATAGTACATAGATGCGGGCGATGCTATACTTGGTCTGCCTATAGTGAGTC	GATGCGGGCGATGCTATACTTG	BOT	[T/G]	AGAAAGCAAACACTTAAGGTTATATTCTGGTAGCATTATGTACTATCATTGGCCATGAAT[A/C]CGCTGGTGAACCCATATTTGCAAATACAAATTCATAAAGTATCTTATGAATTAATTTACA
SNP903	HP006786	DurSNP_c6795	ACTTCGTCAGTAACGGACGGCACTAAGGCACATCCCTAAGAT	GAGTCGAGGTCATATCGTGGCACTAAGGCACATCCCTAAGAC	ATACACCAAGAAGGACCATATTTATCGTAGAGCGCGGACAATTCGGTCTGCCTATAGTGAGTC	ATCGTAGAGCGCGGACAATTCG	BOT	[T/C]	CTCAAGTTTAAGAAGCCCAAGAAATATGGTCCTTCTTGGTGTATNAATTGGTTCTTGGGG[A/G]TCTTAGGGATGTGCCTTAGTGCCCTTCTTGTTGCAGCTAGCATCTATGTTATTGTTGATA
SNP904	HP000682	DurSNP_c683	ACTTCGTCAGTAACGGACTGTAGTGGGAAATTAAAATAGGTGAAGAA	GAGTCGAGGTCATATCGTTGTAGTGGGAAATTAAAATAGGTGAAGAC	GTTAATTAAGAATCATGAAACGTAGTCCCGAATGGTTAGACTGTTGCGGTCTGCCTATAGTGAGTC	TCCCGAATGGTTAGACTGTTGCG	TOP	[A/C]	TATTGAAGAGATTTTGTTATTTTATTATAATATGTAGTGGGAAATTAAAATAGGTGAAGA[A/C]GGTTAATTAAGAATCATGAAACGTAGTAGAGCCAGTAGAGGAAAGCAACGGAGAAAGATT
SNP905	HP000683	DurSNP_c684	ACTTCGTCAGTAACGGACGAATGGGTTAAAAATGCACCAAGTTA	GAGTCGAGGTCATATCGTGAATGGGTTAAAAATGCACCAAGTTG	ACTTCTTGTTTGATGCACTAAGAATCCACAGCCGGGACTTTCGGTGTCTGCCTATAGTGAGTC	ATCCACAGCCGGGACTTTCGGT	TOP	[A/G]	CACATTCATATCATACTTTCTGCTATGTTTTTAGAGAATGGGTTAAAAATGCACCAAGTT[A/G]GACTTCTTGTTTGATGCACTAAGAAGTTCAGTGTAGATTTAATTGGGGTTTTTGATATTA
SNP906	HP006837	DurSNP_c6846	ACTTCGTCAGTAACGGACGGCGGCGACAACCTCAAGT	GAGTCGAGGTCATATCGTGGCGGCGACAACCTCAAGC	CCTCTGCAGCTACGACGCATTAAGGTGAGCACTGGCGGAGTCTGCCTATAGTGAGTC	CATTAAGGTGAGCACTGGCGGA	BOT	[T/C]	GGTAGCGGAGCTTGCCGTCGGGATAGCGGGGGAGGATTTTNCCGTCGTAGCTGCAGAGGA[A/G]CTTGAGGTTGTCGCCGCCCATCNTGGTGGTGTGGCCGCGCTTTCTCTTCAAGCCTAACAA
SNP907	HP006838	DurSNP_c6847	ACTTCGTCAGTAACGGACGTCACTTTGAGATTGCCTGTGGCT	GAGTCGAGGTCATATCGTGTCACTTTGAGATTGCCTGTGGCC	TTAGAAGAGAGATAATAAACCGGGCGGTTGACCAGTACCACGATTCGTCTGCCTATAGTGAGTC	CGGTTGACCAGTACCACGATTC	BOT	[T/C]	AGGCAAAACCAACAAGCTGTTAGACCGTTGCAANTCCCGGTTTATTATCTCTCTTCTAAC[A/G]GCCACAGGCAATCTCAAAGTGAACCGGTCCGTGTTCTCTCCNGGTTGGACCAGAGAATGC
SNP908	HP006857	DurSNP_c6866	ACTTCGTCAGTAACGGACAGGATGGCGTAGTTTTGGCGGT	GAGTCGAGGTCATATCGTAGGATGGCGTAGTTTTGGCGGG	GATGAATAGGAAAGGAAGAGCACTAGCCCTCGCATAGCTTGCGGTCTGCCTATAGTGAGTC	ACTAGCCCTCGCATAGCTTGCG	BOT	[T/G]	CTCGAGGAATACGACCGCGTTTCATCTTCCAAGATCAGGCTCTTCCTTTCCTATTCATCC[A/C]CCGCCAAAACTACGCCATCCTCCTCTTCCTCTTCTTCTTCCTCCTCCTCGACGTCGTCGT
SNP909	HP006863	DurSNP_c6872	ACTTCGTCAGTAACGGACGTCATTAGCCTCATCAATTTTGGTTCT	GAGTCGAGGTCATATCGTGTCATTAGCCTCATCAATTTTGGTTCG	AAATCAGTTGGATATAAGTCCAAGATGCGGTCGTTTTCTAACCCAGAGGTCTGCCTATAGTGAGTC	ATGCGGTCGTTTTCTAACCCAGAG	BOT	[T/G]	AACACTGAATTCAACGACATTGCAGAAAATCCCTCCTTGGACTTATATCCAACTGATTTG[A/C]GAACCAAAATTGATGAGGCTAATGAGTGGATATATAGTGGAATAAACAATGGTGTTTATA
SNP910	HP006891	DurSNP_c6900	ACTTCGTCAGTAACGGACGTGCGGGACTTCCTATTCGAATCT	GAGTCGAGGTCATATCGTGTGCGGGACTTCCTATTCGAATCG	ATGGAAAACGTTTCCTTAATTTCATCTGATCCGTTGCGAGTTATCAGTCTGCCTATAGTGAGTC	CATCTGATCCGTTGCGAGTTATCA	BOT	[T/G]	GTCAATCACTAGCTCATTTATAGGGGAACCAAAAGAAAAATTAAGGAAACGTTTTCCATC[A/C]GATTCGAATAGGAAGTCCCGCAATGGCAAACCATATCCAATCGTAAAAGCAGTTCTCCAT
SNP911	HP006894	DurSNP_c6903	ACTTCGTCAGTAACGGACGTCGAACATAGACAACCTCTCCTTAGGA	GAGTCGAGGTCATATCGTGTCGAACATAGACAACCTCTCCTTAGGG	GAGGAACTACACAACTAGACGCTATCGCAAGTTGTTGTCAATGGGCAGTCTGCCTATAGTGAGTC	ATCGCAAGTTGTTGTCAATGGGCA	TOP	[A/G]	ATCTTTTGCCATACTCTTCAAGGAATTATAAACCTCGAACATAGACAACCTCTCCTTAGG[A/G]TGAGGAACTACACAACTAGACGCTATTTTCATGAACTTGAGTATCTCCTCGTCATGTCCC
SNP912	HP006904	DurSNP_c6913	ACTTCGTCAGTAACGGACTTGTTAGGATGATTCATGATGTTCCT	GAGTCGAGGTCATATCGTTTGTTAGGATGATTCATGATGTTCCC	AAGGCAGGGAGATCTGTTTAGTTGCAGGGCTTTCGAGATGCGTCTGCCTATAGTGAGTC	AGTTGCAGGGCTTTCGAGATGC	BOT	[T/C]	CTGCCTGCTAGCATAGTTTTCATTGACAGGGAAATAGCTCAAACAGATCTCCCTGCCTTG[A/G]GGAACATCATGAATCATCCTAACAATAATGTCAGTATTATTACTGCCATCTGGTGGATTA
SNP913	HP000694	DurSNP_c695	ACTTCGTCAGTAACGGACGGGCGGGCTTTGAGGCCCA	GAGTCGAGGTCATATCGTGGGCGGGCTTTGAGGCCCG	ACATGGGTTGGTGGAATGGAAATGCGGCCCCTAGACTCGTGTCTGCCTATAGTGAGTC	GAAATGCGGCCCCTAGACTCGT	TOP	[A/G]	AACCATCCCGTCCAGGCCCACGTCGTTGTTGGGAGCAACCAATGGCGGGCTTTGAGGCCC[A/G]TACATGGGTTGGTGGAATGGCCAGGCGCATTGACCGGGGCATTGCGTCACGGAGTTTCCA
SNP914	HP006944	DurSNP_c6953	ACTTCGTCAGTAACGGACGAGAGGCAACAGCCACATGGTTTC	GAGTCGAGGTCATATCGTGAGAGGCAACAGCCACATGGTTTG	AGGGTTGTTTTCCTCCCTTAGACCTTCGGCTCTTATGCCCAGTCTGCCTATAGTGAGTC	AGACCTTCGGCTCTTATGCCCA	TOP	[C/G]	ATGAACACNCCGTTCCCCGACAATTCTAGGGCAGCATCAGAGGCAACAGCCACATGGTTT[C/G]TAGGGTTGTTTTCCTCCCTTCTCATTCTAGCCATATGCATATGATGATGATCTTTGGTGA
SNP915	HP006949	DurSNP_c6958	ACTTCGTCAGTAACGGACCATAGCTTATGAGTGTGGCAAAGCAA	GAGTCGAGGTCATATCGTCATAGCTTATGAGTGTGGCAAAGCAG	AGAATCCAGTATATGACACCAATCGCGCGGTGATTAAGCATGAGCTGTCTGCCTATAGTGAGTC	GCGCGGTGATTAAGCATGAGCT	TOP	[A/G]	GTATTGCTAACATAAGCATAGCTTATGAGTGTGGCAAAGCA[A/G]TAGAATCCAGTATATGACACCAATCTTCGAAACTTCTGAATCTTTAGTATCTCTTTGAAT
SNP916	HP006987	DurSNP_c6996	ACTTCGTCAGTAACGGACGAAAGTGGAAGTATCAACTGCTGGTTAGT	GAGTCGAGGTCATATCGTGAAAGTGGAAGTATCAACTGCTGGTTAGC	TCAAACTATAAAAACTAATTTTTCTTCTTTCGACTCCGTAACACGACTGGGTCTGCCTATAGTGAGTC	TTTCGACTCCGTAACACGACTGG	BOT	[T/C]	GCTTCCCTACTTATCAATCAATGGCACCTGTGGAAGAAAAATTAGTTTTTATAGTTTGAA[A/G]CTAACCAGCAGTTGATACTTCCACTTTGAACCGAACTTGAGGAATTATGCTTGGTTTGCT
SNP917	HP007010	DurSNP_c7019	ACTTCGTCAGTAACGGACCTTCACAAACATATGCTTTGCCTACT	GAGTCGAGGTCATATCGTCTTCACAAACATATGCTTTGCCTACC	GCCTATGAAAGATATAAATCTAGAGAAGTAGCGGAGGGCTGATTCTCAGTCTGCCTATAGTGAGTC	AGTAGCGGAGGGCTGATTCTCA	BOT	[T/C]	GTGTTTTATGTTTGTGATGACTAGTATAGTTAATCTCTAGATTTATATCTTTCATAGGCA[A/G]GTAGGCAAAGCATATGTTTGTGAAGTACTCGCGTTCTTAGTTTTTTTTTCCGCATTAATG
SNP918	HP007062	DurSNP_c7071	ACTTCGTCAGTAACGGACGCCCGACCCGATTTTTGTAGAAT	GAGTCGAGGTCATATCGTGCCCGACCCGATTTTTGTAGAAG	ACATAACAACTTCGCCCCACTATAACAGGGGTCGTTTACGTGCTGGTCTGCCTATAGTGAGTC	TAACAGGGGTCGTTTACGTGCTG	BOT	[T/G]	CCATGTCAAAGCTTCTCAATTGGGGCCGCAAGTTGACTAGTGGGGCGAAGTTGTTATGTA[A/C]TTCTACAAAAATCGGGTCGGGCTATACTCGGGTTGGGNCTGACCCGAATCCTCCTGTGCC
SNP919	HP007182	DurSNP_c7192	ACTTCGTCAGTAACGGACGCTTGCTTTCTTTCGATGAAGATCAAA	GAGTCGAGGTCATATCGTGCTTGCTTTCTTTCGATGAAGATCAAG	TGATGATTAAATTAGTCATGTTGTCTGTCTGCATGGTATGAACGATGAGTCTGCCTATAGTGAGTC	CTGTCTGCATGGTATGAACGATGA	TOP	[A/G]	TAAGCTCTAGAGACTCTTACACACGTACAGGCTTTCTTGCTTTCTTTCGATGAAGATCAA[A/G]ATGATGATTAAATTAGTCATGTTGTAAGCCCTGTGATTTGTCTGTCATACTTGTTATCTT
SNP920	HP000722	DurSNP_c723	ACTTCGTCAGTAACGGACTGCACGCTGAGAGTACTGGAAACA	GAGTCGAGGTCATATCGTTGCACGCTGAGAGTACTGGAAACG	TGTGTATCTCAGCCTTATCCCTTTACTATCAGGCTGGGTCGCATAGTCTGCCTATAGTGAGTC	TTTACTATCAGGCTGGGTCGCATA	TOP	[A/G]	ATGGGCAAGAACACCATGATGAAGCGTTCTGTTAGGATGCACGCTGAGAGTACTGGAAAC[A/G]ATGTGTATCTCAGCCTTATCCCCCTTCTTGTT
SNP921	HP007229	DurSNP_c7239	ACTTCGTCAGTAACGGACGCGTGTCTCCCTTCAATTCCAGT	GAGTCGAGGTCATATCGTGCGTGTCTCCCTTCAATTCCAGC	GAATGAAACGAGCGAAAACCATTAAGTGGCGTTGCTGAGGCGTCTGCCTATAGTGAGTC	CATTAAGTGGCGTTGCTGAGGC	BOT	[T/C]	CACCATCGACGATGACGACGGACACCCTTTTCAGCGACCTGTTTTCGCTCGTTTCATTCC[A/G]CTGGAATTGAAGGGAGACACGCTACCGCTTGGGCCAGGACTCTCTTCTCTGAAATTCGAA
SNP922	HP007262	DurSNP_c7272	ACTTCGTCAGTAACGGACGAGCAATCCAACAGCATTTGTCAA	GAGTCGAGGTCATATCGTGAGCAATCCAACAGCATTTGTCAG	ATAACATCACTCTTCCTTAGCAAGTCCCTGGAACCAACGACCTGTGTCTGCCTATAGTGAGTC	GTCCCTGGAACCAACGACCTGT	TOP	[A/G]	TACAAGATCGATTAGTATGTATTACAAATTGTAGCACTAGCAATCCAACAGCATTTGTCA[A/G]CATAACATCACTCTTCCTTAGCAAACAAACATAGCCATCTTCCCCTAATGACTTGNGTAC
SNP923	HP000728	DurSNP_c729	ACTTCGTCAGTAACGGACCCGGAAGCCAGTTCAAATTTGATACG	GAGTCGAGGTCATATCGTCCGGAAGCCAGTTCAAATTTGATACC	CTTACTTCTCTAATCTCAGGAACCGCATGACCGGCATAGTAAGCATCGTCTGCCTATAGTGAGTC	GCATGACCGGCATAGTAAGCATC	BOT	[G/C]	CCATAGTGCTTGATCAGATTGCAGGACTCCACGACGGTTCCTGAGATTAGAGAAGTAAGA[C/G]GTATCAAATTTGAACTGGCTTCCGGTATCGAGTGCAACACGGTTTGCAGCACCGGTGTTT
SNP924	HP007288	DurSNP_c7298	ACTTCGTCAGTAACGGACTCTGTTTCCTCTGATTCCTCTGATCT	GAGTCGAGGTCATATCGTTCTGTTTCCTCTGATTCCTCTGATCC	ATCTTCCTTCAATTCATTTCTTTGCAGCCGGTTGAGTATCCTAACGTCTGCCTATAGTGAGTC	GCAGCCGGTTGAGTATCCTAAC	BOT	[T/C]	AAAACCACAGCCTCTAGTGCCATTTCTATAACATAAAAAGAAATGAATTGAAGGAAGATC[A/G]GATCAGAGGAATCAGAGGAAACAGANGGTTGATGATGGATATGAATTGAAGGAGAATNCA
SNP925	HP000731	DurSNP_c732	ACTTCGTCAGTAACGGACGGTACTGCTCTTGCTCGCCCATT	GAGTCGAGGTCATATCGTGGTACTGCTCTTGCTCGCCCATG	TCCTCTGCATTATGTGCTGGCTTGTCACAACTCCGAATGCACGTCTGCCTATAGTGAGTC	GCTTGTCACAACTCCGAATGCAC	BOT	[T/G]	CGAGAGGCAGGTAGACAGGGTGAACCTCAAGCCCTGCGAGCAGCACATAATGCAGAGGAT[A/C]ATGGGCGAGCAAGAGCAGTACGACTCCTACGATATTAGGAGTACTCGATCCTCCGACCAG
SNP926	HP007319	DurSNP_c7329	ACTTCGTCAGTAACGGACGCCACGACCCATCAATCCAATCTAC	GAGTCGAGGTCATATCGTGCCACGACCCATCAATCCAATCTAG	TGAACCCTAATTTGGGAAGAGGCGCTTTCAAGAGGCGTAACTGTCTGCCTATAGTGAGTC	GGCGCTTTCAAGAGGCGTAACT	TOP	[C/G]	AACTATATATTCATTGTTGATTTCCATCCTGATATACCCACGACCCATCAATCCAATCTA[C/G]GTGAACCCTAATTTGGGAAGAAGGATAANCAATCTCNTCATTTGTGGAGGAAAAATACAC
SNP927	HP007328	DurSNP_c7338	ACTTCGTCAGTAACGGACGTCACTGAAGGGTTGGTGAAAATGA	GAGTCGAGGTCATATCGTGTCACTGAAGGGTTGGTGAAAATGG	CTCAGGAATTGAGCATGTTAAGAGCTTCGTAGCAAGTGAGGACCGTCTGCCTATAGTGAGTC	AGCTTCGTAGCAAGTGAGGACC	TOP	[A/G]	GTTGTGAAGTTCAAGGATGGTGTAGCAGTTGAAGAACTCACTGAAGGGTTGGTGAAAATG[A/G]TCTCAGGAATTGAGCATGTTAAGTCCTTCCAATGGGGAAAAGATATTGGAGGACCTGATT
SNP928	HP007344	DurSNP_c7354	ACTTCGTCAGTAACGGACAGGTTGTAAACTATGAAATGGATTTCAT	GAGTCGAGGTCATATCGTAGGTTGTAAACTATGAAATGGATTTCAC	AGAGTAAGTTTAACGAGAAAAGCAATTCCAGGGGAGCTACGAGCGTGTCTGCCTATAGTGAGTC	ATTCCAGGGGAGCTACGAGCGT	BOT	[T/C]	CAAGTGGAGACAGAAGAACGACCATATGCTTTTCTCGTTAAACTTACTCTT[A/G]TGAAATCCATTTCATAGTTTACAACCTTAACTAGGAGACATTATTTAGTTACATTTGAAC
SNP929	HP007345	DurSNP_c7355	ACTTCGTCAGTAACGGACGCAATGTGATGTAAGATGCCAACTGGT	GAGTCGAGGTCATATCGTGCAATGTGATGTAAGATGCCAACTGGC	AGTGTTTCTCGTTTTCATCCTTGCTCCTGCGTGTGTAAATGGGAGTCTGCCTATAGTGAGTC	GCTCCTGCGTGTGTAAATGGGA	BOT	[T/C]	CACATTTGGCCTTGCGGCTGGCGATTGGGTTCGATTGAAGGATGAAAACGAGAAACACTC[A/G]CCAGTTGGCATCTTACATCACATTGACCGTGAAGGTAGAATGACTGTGGGATTTATCGGT
SNP930	HP007362	DurSNP_c7372	ACTTCGTCAGTAACGGACGTGTGGTTCCCATGTGAATCTGAACT	GAGTCGAGGTCATATCGTGTGTGGTTCCCATGTGAATCTGAACA	ATACATTTGTCTTTGTATAAATGTGTTCATTCACGGGAAAGTGTAGGCCGTCTGCCTATAGTGAGTC	TCATTCACGGGAAAGTGTAGGCC	BOT	[T/A]	ATATATATAGCAATAACACATTTATACAAAGACAAATGTATG[A/T]GTTCAGATTCACATGGGAACCACAGAAGTTAAATAAATCCTTTCTGCTCTGTTACATCTT
SNP931	HP007392	DurSNP_c7402	ACTTCGTCAGTAACGGACAGTGCGAAGGTGTGAATAAGCTTGT	GAGTCGAGGTCATATCGTAGTGCGAAGGTGTGAATAAGCTTGC	ATGGCAAGTACAGAAGATGATTGTATCCAACGAGGCCCAGTTTGGTCTGCCTATAGTGAGTC	TGTATCCAACGAGGCCCAGTTTG	BOT	[T/C]	TTCACAGAAGAAGATGGAAGNGCAACCTTGAAGGATCNATCATCTTCTGTACTTGCCATA[A/G]CAAGCTTATTCACACCTTCGCACTTCACTGAAACCTTAATATCAGATAAATGGTAGCGGT
SNP932	HP007395	DurSNP_c7405	ACTTCGTCAGTAACGGACGTCTGGTGCCAAGTGTTCAAGAATTA	GAGTCGAGGTCATATCGTGTCTGGTGCCAAGTGTTCAAGAATTG	CCAAACAAAAATTGTCTAGTGTTTGGCGGATCTATGAAGCAGGACGTCTGCCTATAGTGAGTC	TGGCGGATCTATGAAGCAGGAC	TOP	[A/G]	GACCTTGAAGAAGAACAACCCATCTGGGACATCAATTCTGGTGCCAAGTGTTCAAGAATT[A/G]GCCAAACAAAAATTGTCTAGTGTTCCACCCAGATACATTCAGCCACAACAAGATCATGAT
SNP933	HP007416	DurSNP_c7426	ACTTCGTCAGTAACGGACAGGATTCGGGGTGGTTAGGCCA	GAGTCGAGGTCATATCGTAGGATTCGGGGTGGTTAGGCCG	TTGGGATGCAGGATAATACCGACAACGGCTTGCTCTACCCTTGTCTGCCTATAGTGAGTC	GACAACGGCTTGCTCTACCCTT	TOP	[A/G]	GGCACCACCACAGCCGCTTAAAGGTCCCGGTTATACGGAAGGATTCGGGGTGGTTAGGCC[A/G]GTTGGGATGCAGGATAATACCGGTGCGGCTTANGCACAGGTGGCGTACGATAGTGGAAGT
SNP934	HP007422	DurSNP_c7432	ACTTCGTCAGTAACGGACGCATGGTGACGATGGATCTTGCTTA	GAGTCGAGGTCATATCGTGCATGGTGACGATGGATCTTGCTTT	GGCTATACTACAATAGCAAATGCCATTCCTACGAAAGTTCAGGCGCGTCTGCCTATAGTGAGTC	CATTCCTACGAAAGTTCAGGCGC	TOP	[A/T]	TCAGATGAGTGGCACCTGAAGCTCCAATGGTTTGTGCCATGGTGACGATGGATCTTGCTT[A/T]AGGCTATACTACAATAGCAAATGCTCCCTAGTCCTTAACCCCCTTAGTTTTTGGCCCCCG
SNP935	HP007440	DurSNP_c7450	ACTTCGTCAGTAACGGACGAGGTTATGGTGATTCCCAGAGAGAT	GAGTCGAGGTCATATCGTGAGGTTATGGTGATTCCCAGAGAGAC	TTAATCCTTTGCTACTTGAAAATGAGCCGGTGCTGTCGCCAATTACGTCTGCCTATAGTGAGTC	AGCCGGTGCTGTCGCCAATTAC	BOT	[T/C]	ACGACGCCGATTGAAACCACTGATATTGGAAGTCTCATTTTCAAGTAGCAAAGGATTAAG[A/G]TCTCTCTGGGAATCACCATAACCTAACCATTGCTCCTCTAATCTACTTGATTTTGGTTGA
SNP936	HP000745	DurSNP_c746	ACTTCGTCAGTAACGGACTGAGACCAGCAACTACACAATATCATT	GAGTCGAGGTCATATCGTTGAGACCAGCAACTACACAATATCATC	TTATCAACCATACCAATATGCTACGCGCTAGGTTAATAAGCGGATGCGTCTGCCTATAGTGAGTC	GCGCTAGGTTAATAAGCGGATGC	BOT	[T/C]	CACAGCCATTATTATATTCTTCTTCTCCACCACTTGTAGCATATTGGTATGGTTGATAAT[A/G]ATGATATTGTGTAGTTGCTGGTCTCATTTGGTAATAAAGTGGATAAGCTTCATATATTTT
SNP937	HP007453	DurSNP_c7463	ACTTCGTCAGTAACGGACTTTGATGGGGGTATAGAGAAGATGAAA	GAGTCGAGGTCATATCGTTTTGATGGGGGTATAGAGAAGATGAAG	AGTAGGTTGAGATTCGAGATTCTTTGAACCCACATATCGCTTAGGTGTCTGCCTATAGTGAGTC	TTTGAACCCACATATCGCTTAGGT	TOP	[A/G]	AGGCAGCGAAGAGGCCGGACTTCTTCATCTTGGGTTTGATGGGGGTATAGAGAAGATGAA[A/G]AAGTAGGTTGAGATTCGAGATTCGAAGAGTGTTGGTTGAGTTTTTAAGGATTGCAGATCC
SNP938	HP007461	DurSNP_c7471	ACTTCGTCAGTAACGGACGACAGAGGAGAGAGAGTGATGCTCGT	GAGTCGAGGTCATATCGTGACAGAGGAGAGAGAGTGATGCTCGC	CCTCTTTTGATCTAACTCCAGTCCAACGATTGCTGAACGACTGACCGTCTGCCTATAGTGAGTC	CAACGATTGCTGAACGACTGACC	BOT	[T/C]	TATACGACTCTGTAACCTCTGTAGGCTTTCCTCCTGGACTGGAGTTAGATCAAAAGAGGG[A/G]CGAGCATCACTCTCTCTCCTCTGTGCACAGACACAAGACAGACCTCTGCCAAGCCATGCT
SNP939	HP007463	DurSNP_c7473	ACTTCGTCAGTAACGGACGTTGTAGGGTTGGGTTTTGCTAATATCA	GAGTCGAGGTCATATCGTGTTGTAGGGTTGGGTTTTGCTAATATCG	TGCACCACGTTATTAACTTTTTACAGGTCAAGGACGATTAGACTCCGTCTGCCTATAGTGAGTC	CAGGTCAAGGACGATTAGACTCC	TOP	[A/G]	TTGCATGCATGTTTGTCCTTGGTTACGTCATGATTTGTAGGGTTGGGTTTTGCTAATATC[A/G]TTGCACCACGTTATTAACTTTTTATTAGGTTCAACGTTGAAGTCTTTTTGGATTTTCATT
SNP940	HP007469	DurSNP_c7479	ACTTCGTCAGTAACGGACGAGCTGAAGAAAGTTCCTTATAGTTGCTA	GAGTCGAGGTCATATCGTGAGCTGAAGAAAGTTCCTTATAGTTGCTG	AGGTTTTGAGATCAACCTTTCTGACAACTTGCTATTCGGATGGGATGTCTGCCTATAGTGAGTC	GACAACTTGCTATTCGGATGGGAT	TOP	[A/G]	ATGGTGAAGCAGCTGAACATCTTCTCAAGAGCTGAAGAAAGTTCCTTATAGTTGCT[A/G]TAGGTTTTGAGATCAACCTTTCTTAGATAAGGAGCACCATCCATGCTTACCTTCACATAC
SNP941	HP007488	DurSNP_c7498	ACTTCGTCAGTAACGGACGTTTTGCTTTGGTCAGGAAGAACGG	GAGTCGAGGTCATATCGTGTTTTGCTTTGGTCAGGAAGAACGC	GTCGCTATTCCTAAACCTACCGGGTAGGCTCCATGTAAACGCTGTCTGCCTATAGTGAGTC	GGGTAGGCTCCATGTAAACGCT	BOT	[G/C]	AGTTGTTCCTTACTTTCGGGGTTAGCGGCGGTGATGAGGGTAGGTTTAGGAATAGCGACA[C/G]CGTTCTTCCTGACCAAAGCAAAAGTGGGGTGACCTGCTTTAACACTGGCCCAAACTATGT
SNP942	HP007505	DurSNP_c7515	ACTTCGTCAGTAACGGACCCTCATTAGGGCTTGGGGCCT	GAGTCGAGGTCATATCGTCCTCATTAGGGCTTGGGGCCA	TCTCAGGATCTCGCTTATCTCCGGTAAACGATTTCCCGTCAGCGTCTGCCTATAGTGAGTC	CGGTAAACGATTTCCCGTCAGC	BOT	[T/A]	CTTTCTTGCAAACTCATGTAAGTTTGACGAAAGACAGGGAGATAAGCGAGATCCTGAGAC[A/T]GGCCCCAAGCCCTAATGAGGTGAAACGCCCTNCGACGAACATTGGGATCAGCGTGAGGGT
SNP943	HP007509	DurSNP_c7519	ACTTCGTCAGTAACGGACGCAACAGCTTCTTCAGAGACATTTGTA	GAGTCGAGGTCATATCGTGCAACAGCTTCTTCAGAGACATTTGTG	TGTGAAAACATGAATACAGTGTTGTACCAGTGTTTCGACGGGCTAGTCTGCCTATAGTGAGTC	GTACCAGTGTTTCGACGGGCTA	TOP	[A/G]	ATAGCCATGAAACTTGTGAGAGAGAAGGGTGTCAGCAACAGCTTCTTCAGAGACATTTGT[A/G]GTGTGAAAACATGAATACAGTGTTGGGTCACCCATGCCAAGAGAAATCACTCTCTTATTA
SNP944	HP000754	DurSNP_c755	ACTTCGTCAGTAACGGACGTCAAACTGGTAGGTTTGGAAATAATCC	GAGTCGAGGTCATATCGTGTCAAACTGGTAGGTTTGGAAATAATCG	TGATTGTGAGGTTACAACAGTAACGCCCAGTTGATGGAGAGCGTAGTCTGCCTATAGTGAGTC	CGCCCAGTTGATGGAGAGCGTA	TOP	[C/G]	CACCATAGGAATGTTCCTCTTGGAGAACAAGTTCTCAAACTGGTAGGTTTGGAAATAATC[C/G]GTGATTGTGAGGTTACAACAGTAAATTGACCATCCTTGACATTCCCAACCTTTATCACAG
SNP945	HP007569	DurSNP_c7579	ACTTCGTCAGTAACGGACTCATAACTACTCTGCACTCCACTCCCT	GAGTCGAGGTCATATCGTTCATAACTACTCTGCACTCCACTCCCA	GAAGTAACCTCAACTTCTAATCAAAACTTCTCCGATGCACTCTGCTAGGTCTGCCTATAGTGAGTC	ACTTCTCCGATGCACTCTGCTAG	BOT	[T/A]	TNTCTCTAAGGATAACAATAATGTTACTGCAACTTTTGATTAGAAGTTGAGGTTACTTCT[A/T]GGGAGTGGAGTGCAGAGTAGTTATGATTATGAGATGTCCCCGGCCGTA
SNP946	HP000759	DurSNP_c760	ACTTCGTCAGTAACGGACATGCTCGCTCACCACGGCA	GAGTCGAGGTCATATCGTATGCTCGCTCACCACGGCG	GAACCACGTCACCGATGAGCTGAGTCCACCTCATTCGGAGTCTGCCTATAGTGAGTC	AGCTGAGTCCACCTCATTCGGA	TOP	[A/G]	ACCTCCTTGTATATAAGCGTTTAAGCGATCAAGCTCTTGCCGATGCTCGCTCACCACGGC[A/G]CGAACCACGTCACCGATGGACACCATGCCTATCATCCCACTATCATCATTAATGACAGGA
SNP947	HP000760	DurSNP_c761	ACTTCGTCAGTAACGGACGGAACGGAGAAAAAAGGGGGT	GAGTCGAGGTCATATCGTGGAACGGAGAAAAAAGGGGGA	GGGTTTCAGGGTCGCTAAATATAGCACGGTGACTCCAAGCATGGTCTGCCTATAGTGAGTC	TAGCACGGTGACTCCAAGCATG	BOT	[T/A]	ATTGGAGAGGAAGAGGATTCATTCGAGGGTGGCCACGTTATTTAGCGACCCTGAAACCCA[A/T]CCCCCTTTTTTCTCCGTTCCCCTTCTNCTCTAGGGTTTTTGGTTTTACCTCCTCCTNCTT
SNP948	HP007642	DurSNP_c7652	ACTTCGTCAGTAACGGACGATTGAGTGTGAGTGAGGCCAGGT	GAGTCGAGGTCATATCGTGATTGAGTGTGAGTGAGGCCAGGC	TCTCTTCCTTCAATTTGGGTCCAATACACTCACGGCGGTTACGTCTGCCTATAGTGAGTC	TCCAATACACTCACGGCGGTTAC	BOT	[T/C]	TTGAGGAAGCTGAGCTCCCCAAATTGAAGGAAGAGAA[A/G]CCTGGCCTCACTCACACTCAATACAAAGACCTCATCTGGAAGCTCTGGAAGAAATCTCCT
SNP949	HP007674	DurSNP_c7684	ACTTCGTCAGTAACGGACGTACAGATTGCCCCCACTTTCCATA	GAGTCGAGGTCATATCGTGTACAGATTGCCCCCACTTTCCATG	TACAATTCCAGAAGCTTCTCAGGACCCAAACTCGTAGTGTCCGTGTCTGCCTATAGTGAGTC	GACCCAAACTCGTAGTGTCCGT	TOP	[A/G]	ATACAGCTCAATAAAGCAATTCCTCAAATACATGATCTACAGATTGCCCCCACTTTCCAT[A/G]ATACAATTCCAGAAGCTTCTCAGCTGGAGTGATAC
SNP950	HP000768	DurSNP_c769	ACTTCGTCAGTAACGGACGGCTCCGTCCCCATGAACTTTT	GAGTCGAGGTCATATCGTGGCTCCGTCCCCATGAACTTTC	GATCTTGGAGCTTCCACGTATTCCCGGTGTATAGGCCGATACGTCTGCCTATAGTGAGTC	TATTCCCGGTGTATAGGCCGATAC	BOT	[T/C]	GCCNTCAAAGCTGGTTTTTGGGTTACCGCTTTACGGGCGAGCGTGGAAGCTCCAAGATCC[A/G]AAAGTTCATGGGGACGGAGCGCCCGCAGTTGGAGCAGCCGATGGCACGGATGGTACTATG
SNP951	HP007684	DurSNP_c7694	ACTTCGTCAGTAACGGACCCGAGCACTACGAGAAGATCACCA	GAGTCGAGGTCATATCGTCCGAGCACTACGAGAAGATCACCG	TCGGAGAGTATGGCATATCGAGGGAAGGTCTATTTCCGCTCGGTCTGCCTATAGTGAGTC	AGGGAAGGTCTATTTCCGCTCG	TOP	[A/G]	ATCGTGAACAGCTTCAAGGAGCTTGACGCAGAGTACGCCGAGCACTACGAGAAGATCACC[A/G]GTCGGAGAGTATGGCATATCGGTCCCACGGATCTCATGGTGCATAAAACCGTTCCAAGAG
SNP952	HP007726	DurSNP_c7736	ACTTCGTCAGTAACGGACGTCGTTGAGTGAATGTTGAGTGGAACT	GAGTCGAGGTCATATCGTGTCGTTGAGTGAATGTTGAGTGGAACA	TTGCTTAGGTGTCCTGAATCGCGTTACGTCCCTCAACTTAGTCGTCTGCCTATAGTGAGTC	GCGTTACGTCCCTCAACTTAGTC	BOT	[T/A]	CATGGTAGAATGANTCCAAATATGGTCGCACTAGAAGTTGATTCAGGACACCTAAGCAAT[A/T]GTTCCACTCAACATTCACTCAACGAAATGTCTATTAGTATCTCTGTTCCACGATAGTACG
SNP953	HP007727	DurSNP_c7737	ACTTCGTCAGTAACGGACGAAAATGGGTTTGCGGTTTGTGT	GAGTCGAGGTCATATCGTGAAAATGGGTTTGCGGTTTGTGC	GTGAAGGACGAGATTGTGAGGATCGGAATGACAACTTCACCAGTGTCTGCCTATAGTGAGTC	GATCGGAATGACAACTTCACCAGT	BOT	[T/C]	GGCTTCTTCGGTGCTTAGGAGCCTCTCAGACCTCACAATCTCGTCCTTCACGGCTTCNCC[A/G]CACAAACCGCAAACCCATTTTCCGTGGTAACGCTCCCTGATTCGTTCTATGTACCCGATT
SNP954	HP007733	DurSNP_c7743	ACTTCGTCAGTAACGGACCCCTAGTGAGCTTAGCAACAGTGACAT	GAGTCGAGGTCATATCGTCCCTAGTGAGCTTAGCAACAGTGACAG	ATAAATGAAAGAAGTTGATGAATTTGTGACAGTCCCAATCCACGTTCGTCTGCCTATAGTGAGTC	GTGACAGTCCCAATCCACGTTC	BOT	[T/G]	ACAGATGGTAAAAGAAGTGGATACTACTTTGTTAAAATTCATCAACTTCTTTCATTTATG[A/C]TGTCACTGTTGCTAAGCTCACTAGGGTGCCCTGACATACACAACAAACATGGCTGCCAAG
SNP955	HP007734	DurSNP_c7744	ACTTCGTCAGTAACGGACAGATGAACAACCGGTGGAGCGT	GAGTCGAGGTCATATCGTAGATGAACAACCGGTGGAGCGG	CTCGAAAGACTTCGAAGTACATACGAGCTTTGTCCGGTGGAAAGGTCTGCCTATAGTGAGTC	ACGAGCTTTGTCCGGTGGAAAG	BOT	[T/G]	ACGGGTACCCAGAATCCGGGCACGCTCGTACTTGGTCATGTACTTCGAAGTCTTTCGAGG[A/C]CGCTCCACCGGTTGTTCATCTTCCTTGTCATCGACCTCAAGAGGCTCTCCAGTNATGTCC
SNP956	HP007768	DurSNP_c7778	ACTTCGTCAGTAACGGACTTCATTTTGTTCTTGCACATCTTCCT	GAGTCGAGGTCATATCGTTTCATTTTGTTCTTGCACATCTTCCA	ACTTCAATTCCATTTCTGGAATCAGGCACGAATTGTTTAGGGTCAAGTCTGCCTATAGTGAGTC	CAGGCACGAATTGTTTAGGGTCAA	BOT	[T/A]	CTCAAAGACATGACCGCTGCAGCGAGAGANATTCCAGAAATGGAATTGAAGTT[A/T]GGAAGATGTGCAAGAACAAAATGAACAGACGCAAATATCATAATGAAGTAAGAGGTCTTG
SNP957	HP007794	DurSNP_c7804	ACTTCGTCAGTAACGGACGGCTGTCCCTTGTTCTTCTCCTTCACT	GAGTCGAGGTCATATCGTGGCTGTCCCTTGTTCTTCTCCTTCACC	TCTGTTGTGTTGCTTAGGAGCTCTACTCAAGCGAATTTGGATGGTGTCTGCCTATAGTGAGTC	TCTACTCAAGCGAATTTGGATGGT	BOT	[T/C]	GGCCCTTGGCAGCAGCAACATTAACGGTGACAACATTTGCTCCTAAGCAACACAACAGAA[A/G]GTGAAGGAGAAGAACAAGGGACAGCAACCAACGAGGTACAATTAGAANAGCCATATGGAA
SNP958	HP007817	DurSNP_c7827	ACTTCGTCAGTAACGGACGAAAATTTGTGCAAGCATTTACAACATA	GAGTCGAGGTCATATCGTGAAAATTTGTGCAAGCATTTACAACATG	TAAGCAGTTACATGTCCATGGTACAGTAAGGCATCCGTCAAACCTGGTCTGCCTATAGTGAGTC	CAGTAAGGCATCCGTCAAACCTG	TOP	[A/G]	GCAAGTTGATCCAGCAGGGAAGGCCATGAGTAGTAAAATTTGTGCAAGCATTTACAACAT[A/G]CTAAGCAGTTACATGTCCATGGTAGTTCTGATGTTTTGTGAATCTGATCTAAAATGACTT
SNP959	HP000785	DurSNP_c786	ACTTCGTCAGTAACGGACGCCACAAGTGTTTCCACTGGAAT	GAGTCGAGGTCATATCGTGCCACAAGTGTTTCCACTGGAAC	TTAGATACGTCACGACGTACTCTTGCCCTACAGAGAGCGTCCTGGTCTGCCTATAGTGAGTC	TTGCCCTACAGAGAGCGTCCTG	BOT	[T/C]	GGCATGTACTGTGTTAGCCGATTGGTTTCTGATATAGGAGTACGTCGTGACGTATCTAAA[A/G]TTCCAGTGGAAACACTTGTGGCTTNTCATAGCGTAAGTGAGCCGGAGATGACTGGCAACA
SNP960	HP007853	DurSNP_c7863	ACTTCGTCAGTAACGGACGCTTCTTCTTCCTCATCCTCTTCTGGT	GAGTCGAGGTCATATCGTGCTTCTTCTTCCTCATCCTCTTCTGGG	TCGGTTACTTTTACTCTCAAGCTGCCAGTAAGACCCGAGCCCTTTGTCTGCCTATAGTGAGTC	GCCAGTAAGACCCGAGCCCTTT	BOT	[T/G]	GTGTTGGTCTTCAGTGTCAAGGACAGAAGAAGGAGAAGCTTGAGAGTAAAAGTAACCGAA[A/C]CCAGAAGAGGATGAGGAAGAAGAAGAAGATGAAGATGAAGAGGTGAGGGTGGAGCAGCCT
SNP961	HP007855	DurSNP_c7865	ACTTCGTCAGTAACGGACGCGGTTCCTTCAAGATGCCTCCA	GAGTCGAGGTCATATCGTGCGGTTCCTTCAAGATGCCTCCG	CTTCCCTCTCATGTTTTGATGTCTGGCCTGGTTGAGACCGAATGTCTGCCTATAGTGAGTC	TCTGGCCTGGTTGAGACCGAAT	TOP	[A/G]	CTTGTTTGTGGAACAAGGAACGATGATGAACACAACTATCGGTTCCTTCAAGATGCCTCC[A/G]GCTTCCCTCTCATGTTTTGATGTGATAAGTGTTGTTGTGTGGGTCCCCATCTATGACAAG
SNP962	HP007858	DurSNP_c7868	ACTTCGTCAGTAACGGACCAGGGTATCTGTTGGAGTTAAGAGCT	GAGTCGAGGTCATATCGTCAGGGTATCTGTTGGAGTTAAGAGCC	TAAGAGAATCAAGGAAGTTATTGGCTCGAAGTGCGTTCGTCAGATGGTCTGCCTATAGTGAGTC	CTCGAAGTGCGTTCGTCAGATG	BOT	[T/C]	CACAACTCCTCCCCCCAAAAACGCGACAAAAATAGCCAATAACTTCCTTGATTCTCTTAA[A/G]GCTCTTAACTCCAACAGATACCCTGTCAATGTACCGCACACAATTGACCACTCGCTTTTC
SNP963	HP007861	DurSNP_c7871	ACTTCGTCAGTAACGGACGAGGGCCATAGCTGAGAGGTAACCA	GAGTCGAGGTCATATCGTGAGGGCCATAGCTGAGAGGTAACCG	CATAGCTCCACCCATACAATCAGAATTAGGGCGTGTCCAGGTTCGTCTGCCTATAGTGAGTC	AGAATTAGGGCGTGTCCAGGTTC	TOP	[A/G]	GGCCACGGCACATTTGAAGAAATCTGGATATCTTGACAGGGCCATAGCTGAGAGGTAACC[A/G]CCATAGCTCCACCCATACAATCCAATGTGGCCAGCTTTTGCAAGCCCTTGTTTGACAA
SNP964	HP007892	DurSNP_c7902	ACTTCGTCAGTAACGGACCTATCGTGCGCCGGGGTGTAA	GAGTCGAGGTCATATCGTCTATCGTGCGCCGGGGTGTAT	GAAGTTGCTGGTTTACGAAGCCTAGCCCATTGAGCGATCACTGTCTGCCTATAGTGAGTC	CCTAGCCCATTGAGCGATCACT	TOP	[A/T]	AACAGAAACAGAAATAGTAACGGTAACGGCGAAGTGGAAGCTATCGTGCGCCGGGGTGTA[A/T]GGAAGTTGCTGGTTTACGAAGGAAAGAAGAAATAAAAAGAGGAAACCAATCAAACGCAGC
SNP965	HP007909	DurSNP_c7919	ACTTCGTCAGTAACGGACGGCGGTAGGCGGCGTAAGCG	GAGTCGAGGTCATATCGTGGCGGTAGGCGGCGTAAGCC	CGACATAGAGGATGACAAGGATTTCACATCCGCTACAATGTTGAGGGTCTGCCTATAGTGAGTC	TTCACATCCGCTACAATGTTGAGG	BOT	[G/C]	GAGGAAGGTCTCTGTCATCAACATTGTTGTCATGATCATCCTTGTCATCCTCTATGTCGT[C/G]GCTTACGCCGCCTACCGCAACAACCGCCGGATGGACAATGATGAGCCCTACGGTCAAGCA
SNP966	HP007926	DurSNP_c7936	ACTTCGTCAGTAACGGACAGCAGTTCTGGTGGACCATCTTCT	GAGTCGAGGTCATATCGTAGCAGTTCTGGTGGACCATCTTCC	CATCTTCTGGTGACTGCTCTTCATCCCGGCTTGGGGAGTGTAAGTCTGCCTATAGTGAGTC	CATCCCGGCTTGGGGAGTGTAA	BOT	[T/C]	ATTGATGAAGAGCAGTCACCAGAAGATGC[A/G]GAAGATGGTCCACCAGAACTGCTTTTTATTCATGGTGGCCATACAAGTAAAATATCTGAC
SNP967	HP007941	DurSNP_c7951	ACTTCGTCAGTAACGGACGCTATTGCGTTGGGGATTGCA	GAGTCGAGGTCATATCGTGCTATTGCGTTGGGGATTGCG	AGATGACAACTGCGGTGATAGTCGCTGGGAAACTTATGCCATAGTCTGCCTATAGTGAGTC	AGTCGCTGGGAAACTTATGCCATA	TOP	[A/G]	GGTTGGGGAGGAGGTTGTGTTGATGACGACTAAGGGAGAGGCTATTGCGTTGGGGATTGC[A/G]GAGATGACAACTGCGGTGATGGCAACTTGTGATCATGGTGTGGTTGCGAAGATTAAGAGA
SNP968	HP007978	DurSNP_c7988	ACTTCGTCAGTAACGGACGTCAGCAACAGGTGAGTCAAGAGGA	GAGTCGAGGTCATATCGTGTCAGCAACAGGTGAGTCAAGAGGG	TAACCTGTAGATCCCACACTTCGTAACGCTGACACCTGCTTCGGGTCTGCCTATAGTGAGTC	GTAACGCTGACACCTGCTTCGG	TOP	[A/G]	AAAGGCATTTTCCAATTCAGGATCAATTTGAGCAGGCTCAGCAACAGGTGAGTCAAGAGG[A/G]ATAACCTGTAGATCCCACACTTCCAAAGCCTTTTGTAAGA
SNP969	HP007993	DurSNP_c8003	ACTTCGTCAGTAACGGACTCATCAATGCACATATGCTCTCGTT	GAGTCGAGGTCATATCGTTCATCAATGCACATATGCTCTCGTG	TTGTTATTGTCACTACCACCATTACCACGTTCGCGTTCTCACATGGTCTGCCTATAGTGAGTC	ACCACGTTCGCGTTCTCACATG	BOT	[T/G]	AAAAAGAATTANTACATGGTGATGAATGATAATGACAATGGTGGTAGTGACAATAACAAG[A/C]ACGAGAGCATATGTGCATTGATGATAAGGTACTCAGCAATGATATTGGCAGTTGTGACAC
SNP970	HP007998	DurSNP_c8008	ACTTCGTCAGTAACGGACCAGGAATCCAGTATAGGAAGCACTAGCA	GAGTCGAGGTCATATCGTCAGGAATCCAGTATAGGAAGCACTAGCG	CTTGCACTAGTTGAAACAAATGTTGTCAGGGTCCGTGGTATCAACGTCTGCCTATAGTGAGTC	TGTCAGGGTCCGTGGTATCAAC	TOP	[A/G]	CAATAAGATTGCATCATGCATTCACACTCTTAGCAGGAATCCAGTATAGGAAGCACTAGC[A/G]GCTTGCACTAGTTGAAACAAATGTATTTGCCAAGACCAAGAGTACATGATAGTGTTGCAA
SNP971	HP008026	DurSNP_c8036	ACTTCGTCAGTAACGGACAGAAGGCGCTGAATTCTGAACCT	GAGTCGAGGTCATATCGTAGAAGGCGCTGAATTCTGAACCC	TGGATTCAAGGATTAAGGAATTGCCGCTAGATTAGGCCACCTTCGTCTGCCTATAGTGAGTC	GCCGCTAGATTAGGCCACCTTC	BOT	[T/C]	TTTCAACATTGAAGTCAAAGCTAAACTAGTCCCAGACAATTCCTTAATCCTTGAATCCAA[A/G]GGTTCAGAATTCAGCGCCTTCTTGGGGGTACTCTCCCCAGCCTTCTCNTTATTAACCTTA
SNP972	HP008028	DurSNP_c8038	ACTTCGTCAGTAACGGACTTAGCACCTTCTACATTCCATCTCCG	GAGTCGAGGTCATATCGTTTAGCACCTTCTACATTCCATCTCCC	TTCAAGAACATAATAATAGTTTCCCTCGAGACGATGATATGACTCCGCGTCTGCCTATAGTGAGTC	TCGAGACGATGATATGACTCCGC	BOT	[G/C]	TGTTCTTTGGATCTGCCATGGTGGAGATCAGAGAGGGAAACTATTATTATGTTCTTGAAT[C/G]GGAGATGGAATGTAGAAGGTGCTAATAATGCCGAAAGGAGAAGAGAAAAAGGAACAGTTG
SNP974	HP008068	DurSNP_c8078	ACTTCGTCAGTAACGGACCCCAACTTTCACCACCGGGT	GAGTCGAGGTCATATCGTCCCAACTTTCACCACCGGGC	GAAGCCGTAGGTTTAATTCAAACCAAGCGGGTAGCAATGGTTGTGTCTGCCTATAGTGAGTC	CCAAGCGGGTAGCAATGGTTGT	BOT	[T/C]	ATTATAGCTGCCACTAGGAACCTTTGGAGAAACTTTTTTTGAATTAAACCTACGGCTTCT[A/G]CCCGGTGGTGAAAGTTGGGCAGTGCTACATGGGGGTTGTGTATCATATATTATAAANTTG
SNP975	HP008071	DurSNP_c8081	ACTTCGTCAGTAACGGACCCTGCACTTAGAGAAGCACCAACTA	GAGTCGAGGTCATATCGTCCTGCACTTAGAGAAGCACCAACTG	TAACCAGATTGATGGTGAATGACCGCACTACAATTCCGGTGGGGTCTGCCTATAGTGAGTC	ACCGCACTACAATTCCGGTGGG	TOP	[A/G]	TTTGAGCTGCGGAACGTAGTGGTCTCGGTACCTCTACCTGCACTTAGAGAAGCACCAACT[A/G]TTAACCAGATTGATGGTGAATGGAG
SNP976	HP008075	DurSNP_c8085	ACTTCGTCAGTAACGGACGTTGCACATCTGACAACAATGATCATT	GAGTCGAGGTCATATCGTGTTGCACATCTGACAACAATGATCATC	TAATGATTCACATATGTGTATTTCACTGCGGATAACAAGACGGTAGTGGTCTGCCTATAGTGAGTC	CTGCGGATAACAAGACGGTAGTG	BOT	[T/C]	CAGGCGATGAAGAAGAGAATTTCATTTCTTTTGATGAAATACACATATGTGAATCATTAT[A/G]ATGATCATTGTTGTCAGATGTGCAAGATTCAGCATCATCATTATTAGTAGCTTCAACAGG
SNP977	HP008088	DurSNP_c8098	ACTTCGTCAGTAACGGACCACGGGCAGGAGGAGTGGT	GAGTCGAGGTCATATCGTCACGGGCAGGAGGAGTGGC	ACTTGAGATTGTTGATATTTCAATGATCCCAATACGGCTTTGCAGTCGTCTGCCTATAGTGAGTC	GATCCCAATACGGCTTTGCAGTC	BOT	[T/C]	GGATTCCAGTTTGATTATGTGTTCGATTGGACCATATTGAAATATCAACAATCTCAAGTT[A/G]CCACTCCTCCTGCCCGTGCTGTGGCTCCTGCTGCTGGACCAAGTTCTGGCATGCCATCAG
SNP978	HP000810	DurSNP_c811	ACTTCGTCAGTAACGGACTGTTTGGACCAGACATCTGTGGT	GAGTCGAGGTCATATCGTTGTTTGGACCAGACATCTGTGGC	ACAGTACCAAGAAAGTACATGCTTCGAATCCCGTTAAGCAGGTGCGTCTGCCTATAGTGAGTC	TCGAATCCCGTTAAGCAGGTGC	BOT	[T/C]	CTTTATCAAGTGGTTTGTGTCATTGTAGGTCAAAATAGCATGTACTTTCTTGGTACTGTA[A/G]CCACAGATGTCTGGTCCAAACATGAT
SNP979	HP008128	DurSNP_c8138	ACTTCGTCAGTAACGGACGTCCTGTTTCAGCTGGATCACCATA	GAGTCGAGGTCATATCGTGTCCTGTTTCAGCTGGATCACCATG	CCCTTTTGAACACAATCCATATCGGTCGTTCGCCTGACACTAAGTCTGCCTATAGTGAGTC	TCGGTCGTTCGCCTGACACTAA	TOP	[A/G]	TCTTCCATCAATGGTCTTGAAGCTGTTCATAATCAGCTCCTGTTTCAGCTGGATCACCAT[A/G]TCCCTTTTGAACACAATCCATAGTGGCCTGTCCTGGATCACCGCGTGCCGCAATGTCCCT
SNP980	HP008159	DurSNP_c8169	ACTTCGTCAGTAACGGACGCACACTTGTCAGGACCAAACATGAT	GAGTCGAGGTCATATCGTGCACACTTGTCAGGACCAAACATGAC	GAATAAGGAGATTCATTGTCAAATTAAGGGACGCTCCTTTACAACGGGTCTGCCTATAGTGAGTC	TTAAGGGACGCTCCTTTACAACGG	BOT	[T/C]	CTTAGACCACAGGAGGCTGGATGGAAACCCAAAGGATTTGACAATGAATCTCCTTATTCT[A/G]TCATGTTTGGTCCTGACAAGTGTGGAGCTACAAACAAGGTGCACTTCATCTTCAAGCATA
SNP981	HP008164	DurSNP_c8174	ACTTCGTCAGTAACGGACGAGTGCATCGTCATATAGGCTGTCTAGT	GAGTCGAGGTCATATCGTGAGTGCATCGTCATATAGGCTGTCTAGA	TAAGCTTGTCTAATCCTCCAGCCAAGTTGGCAGTTCGACACATGGTCTGCCTATAGTGAGTC	CCAAGTTGGCAGTTCGACACATG	BOT	[T/A]	CTGGAGGATTAGACAAGCTTAC[A/T]CTAGACAGCCTATATGACGATGCACTCCGGAGAAACAATCAGAATGTCAGTTATAACCCA
SNP982	HP008173	DurSNP_c8183	ACTTCGTCAGTAACGGACGCGGATCAGCCGCTTATCAATGTA	GAGTCGAGGTCATATCGTGCGGATCAGCCGCTTATCAATGTC	AAGTTGTAGCTCATGTCACAAGAGACTCATGGATCGACCACATTCGGTCTGCCTATAGTGAGTC	GACTCATGGATCGACCACATTCG	TOP	[A/C]	TCTCAAGTCGTGTGTTCTCTACACCGAANTTCATGATCCGGATCAGCCGCTTATCAATGT[A/C]GAAGTTGTAGCTCATGTCACAAGACCAGAGCTGCGATCTAGTGAG
SNP983	HP008183	DurSNP_c8193	ACTTCGTCAGTAACGGACAGGTTGAAATTCATGATGGGCCT	GAGTCGAGGTCATATCGTAGGTTGAAATTCATGATGGGCCA	ACAATGTGATCAAGAACTGGAATATTCCCACTCGTTGGCATGAGCGTCTGCCTATAGTGAGTC	TATTCCCACTCGTTGGCATGAGC	BOT	[T/A]	TTCACCATTGTGGATCGCATCAATCAACCCAGTGTAGTTCCAGTTCTTGATCACATTGTA[A/T]GGCCCATCATGAATTTCAACCTCAATTGTGTATCCACCATTGTTGATCAGGAAGATTATG
SNP984	HP008184	DurSNP_c8194	ACTTCGTCAGTAACGGACGATTCCCCTTCATGGCCAACTCTC	GAGTCGAGGTCATATCGTGATTCCCCTTCATGGCCAACTCTG	GAGCTTTCTTTTGCTTCTTTCTACGACCGCAACCAGTAGTGTTGGTCTGCCTATAGTGAGTC	ACGACCGCAACCAGTAGTGTTG	TOP	[C/G]	TCTCAAACCTTCTCCTTCAACTGCTACTCTCTCATATTATTCCCCTTCATGGCCAACTCT[C/G]TGAGCTTTCTTTTGCTTCTTTCTTTACTAGCCTTTGCTCCCTGCTGCCTCTGCACCAAGA
SNP985	HP008203	DurSNP_c8213	ACTTCGTCAGTAACGGACTTGAATTACTTTGCCCCTTCCTCT	GAGTCGAGGTCATATCGTTTGAATTACTTTGCCCCTTCCTCG	CCTCATCTATTGAAGTATCATCAGGAGTGGCGTACTCCGTAGCGTAGTCTGCCTATAGTGAGTC	GAGTGGCGTACTCCGTAGCGTA	BOT	[T/G]	TGATTGCAATTGAGATTCTTCATCATCATCATAATCTGATGATACTTCAATAGATGAGGA[A/C]GAGGAAGGGGCAAAGTAATTCAATAGGAAGGACATCAAAAACGGAGAATTCTACTAATGG
SNP986	HP000823	DurSNP_c824	ACTTCGTCAGTAACGGACGCGTGCCGGAAACTTGTTCAAA	GAGTCGAGGTCATATCGTGCGTGCCGGAAACTTGTTCAAG	TTCAATATTCTGTGAACTGGGATGCTCCTACTATGCCCGAAGGGAGTCTGCCTATAGTGAGTC	GCTCCTACTATGCCCGAAGGGA	TOP	[A/G]	GATGGCTGAGATCCCGGCGGACGCGACGCCGTTCCCTCACCGTGCCGGAAACTTGTTCAA[A/G]GTTCAATATTCTGTGAACTGGGATGATCCGTCGGCCGGTGCGGCAGTGAATTTCACGAAT
SNP988	HP008388	DurSNP_c8398	ACTTCGTCAGTAACGGACGTTGTGAATATTGGCCATCAATCCTA	GAGTCGAGGTCATATCGTGTTGTGAATATTGGCCATCAATCCTG	CATCCATTATGGTTTTCAACTTTGGGACATGCCGCTCCTGTAATGTCTGCCTATAGTGAGTC	TGGGACATGCCGCTCCTGTAAT	TOP	[A/G]	TTTCAGAGTGAGTTGCGCCGCCTGCTGCGCCGCCTTTTGTGAATATTGGCCATCAATCCT[A/G]GCATCCATTATGGTTTTCAACTTTCTCTTGTTGGAGAGATTAGGCTTAACCCATTCAACC
SNP989	HP008395	DurSNP_c8405	ACTTCGTCAGTAACGGACGTCCTCCTCCAGTTCACTCGCCA	GAGTCGAGGTCATATCGTGTCCTCCTCCAGTTCACTCGCCG	CCACCATATTACTATCACTCTCCTCCAGTATGAATCGAGAGTGCTTGCGTCTGCCTATAGTGAGTC	CCAGTATGAATCGAGAGTGCTTGC	TOP	[A/G]	ACCACCACCACCTAAAAAGCCTTACTATTACCACTCTCCTCCTCCTCCAGTTCACTCGCC[A/G]CCNCCACCATATTACTATCACTCTCCTCCTCCTCCCGTTCACTCGCCACCACCACCATAT
SNP990	HP008407	DurSNP_c8417	ACTTCGTCAGTAACGGACCGATAGAAGCACAATTTACATCGTAGGT	GAGTCGAGGTCATATCGTCGATAGAAGCACAATTTACATCGTAGGA	TAATAATGTCCAAAAAGGGTTGTTCCATTCGAGGAAAATCCGTTGTCGTCTGCCTATAGTGAGTC	TCCATTCGAGGAAAATCCGTTGTC	BOT	[T/A]	TAGTAACAACTTGATGGTATTTACATTTTCAACATGACAACCCTTTTTGGACATTATTAT[A/T]CCTACGATGTAAATTGTGCTTCTATCGTATGATAACTCGAAATTAAAGAAATACATTAGC
SNP991	HP000842	DurSNP_c843	ACTTCGTCAGTAACGGACTCATTGCCCATGGATTGCTGTA	GAGTCGAGGTCATATCGTTCATTGCCCATGGATTGCTGTC	CTAGAAGTACCTTGTATAGTTGTATTGGTATCAGGCATTTGTCGTTAGGGCGTCTGCCTATAGTGAGTC	GTATCAGGCATTTGTCGTTAGGGC	TOP	[A/C]	AATTTTATGCTTCAATTTTACGAACCAGTTCATGTGATGTCATTGCCCATGGATTGCTGT[A/C]ACTAGAAGTACCTTGTATAGTTGTATTGCCGGTTAATAGAAACCAGCACTTGATAATGCA
SNP993	HP008439	DurSNP_c8449	ACTTCGTCAGTAACGGACGCCCAGAATCAGTCATATTTATATTTGGGG	GAGTCGAGGTCATATCGTGCCCAGAATCAGTCATATTTATATTTGGGC	GTTGGTTTAAATTGTTTTAATGGAAACGTAGGGCTGCACCTCATCGGTCTGCCTATAGTGAGTC	AACGTAGGGCTGCACCTCATCG	BOT	[G/C]	AAAGACCAATAAAGCAAACTGGTACAGAAATATTTTCCATTAAAACAATTTAAACCAACA[C/G]CCCAAATATAAATATGACTGATTCTGGGGCAGTAAAACCAGAGAACCTCGGCGTTTGGGG
SNP994	HP008440	DurSNP_c8450	ACTTCGTCAGTAACGGACGCCAGATAGGCCCAGGGATCCT	GAGTCGAGGTCATATCGTGCCAGATAGGCCCAGGGATCCA	CTAAGTGGAGTGAAATTGCTGATCACGCTCTGATTACTACGGCCTGTCTGCCTATAGTGAGTC	CACGCTCTGATTACTACGGCCT	BOT	[T/A]	ATTTGCAATAACTGGAATAGATAATGCTGACACAATATCAGCAATTTCACTCCACTTAGN[A/T]GGATCCCTGGGCCTATCTGGGACTTT
SNP995	HP008441	DurSNP_c8451	ACTTCGTCAGTAACGGACGCAGAAGCAACACACACAACCAGGT	GAGTCGAGGTCATATCGTGCAGAAGCAACACACACAACCAGGG	AAGAACACGTCATGGATCCGGTTATGTCAACCGCCTTCCAACGTCTGCCTATAGTGAGTC	GGTTATGTCAACCGCCTTCCAAC	BOT	[T/G]	ATTTGATGGTTGGTAGTCAGGGGAGGTGAACTGGGGNGTTGGATCCATGACGTGTTCTTT[A/C]CCTGGTTGTGTGTGTTGCTTCTGGGAAGCCATTTTCTGACGACGAAGGATTTTGGTTCAC
SNP996	HP008456	DurSNP_c8466	ACTTCGTCAGTAACGGACGGGTAGAAGGGTGTGGTGTTTATGTTTAT	GAGTCGAGGTCATATCGTGGGTAGAAGGGTGTGGTGTTTATGTTTAG	CATTGTTGCTCAATTATTGTTATCACGGTCCACTACTCGATGCGCTGTCTGCCTATAGTGAGTC	ACGGTCCACTACTCGATGCGCT	BOT	[T/G]	AAAACCAAAGTCCATTGATATCCTCCCAAAANGAGGATAACAATAATTGAGCAACAATGC[A/C]TAAACATAAACACCACACCCTTCTACCAGTCGTATACTGCTGGAACCAACNCAACACGTA
SNP997	HP008468	DurSNP_c8478	ACTTCGTCAGTAACGGACCGTAGTCAACAAGCTTCGAAGCGTT	GAGTCGAGGTCATATCGTCGTAGTCAACAAGCTTCGAAGCGTC	ATGGCGCCTTTTACACTAACTACACAGCTTAATACGGACTCAGGCGTCTGCCTATAGTGAGTC	CACAGCTTAATACGGACTCAGGC	BOT	[T/C]	GGAGTGGAATCAGCTGAAGCAAATCTAAAGAATTCATTAGTTAGTGTAAAAGGCGCCATT[A/G]ACGCTTCGAAGCTTGTTGACTACGTGTACAAGAGAACAGCAAGACATGCAGTAATAATAA
SNP998	HP000847	DurSNP_c848	ACTTCGTCAGTAACGGACATGTGATCCGGGAGCCAGGT	GAGTCGAGGTCATATCGTATGTGATCCGGGAGCCAGGC	AGTACAGGGGATTAAGAAGCGTACTATCGCAGTTGGACAGGGTCGTCTGCCTATAGTGAGTC	TACTATCGCAGTTGGACAGGGTC	BOT	[T/C]	CGCTTCTTAATCCCCTGTACTT[A/G]CCTGGCTCCCGGATCACATCATCACATTTTGACACGANAGTCCGAGCTCTTGCCCGAAAA
SNP999	HP008470	DurSNP_c8480	ACTTCGTCAGTAACGGACGTCTAGACCTGAGCAGTTCTCGGCT	GAGTCGAGGTCATATCGTGTCTAGACCTGAGCAGTTCTCGGCC	CCACGAAACCTCAGAGTAAAACTTGGGCCTCAAACGGATAGCCTGTCTGCCTATAGTGAGTC	TTGGGCCTCAAACGGATAGCCT	BOT	[T/C]	TTCTCCAAACATAGCTCTAGGCAAGGGAGTAGCCATAGTTTTACTCTGAGGTTTCGTGGC[A/G]GCCGAGAACTGCTCAGGTCTAGAAAGTGAACGGCCAATGTGGTATCCACAGACCTGAAAT
SNP1000	HP008488	DurSNP_c8498	ACTTCGTCAGTAACGGACGCATTAGAATTCCATAGAGCTCCTCCCT	GAGTCGAGGTCATATCGTGCATTAGAATTCCATAGAGCTCCTCCCC	TAATGGACTCATGATATAGAGCTAGTTTAGGGCCTCGAAATCTACGGCGTCTGCCTATAGTGAGTC	TTTAGGGCCTCGAAATCTACGGC	BOT	[T/C]	CTTCTTCACANACTTTTCTCATTCATTTTGAATTCTAGCTCTATATCATGAGTCCATTAA[A/G]GGGAGGAGCTCTATGGAATTCTAATGGATTAATAATTTTTCTCTTCTTCTAAATCTCTGC
SNP1001	HP008495	DurSNP_c8505	ACTTCGTCAGTAACGGACGCGCTTAGGCGCATCGCAA	GAGTCGAGGTCATATCGTGCGCTTAGGCGCATCGCAG	ACCAGAAGAAGTGTCATCATTGCCTGAGTTAAGTAACGAGCGAGTGGTCTGCCTATAGTGAGTC	CCTGAGTTAAGTAACGAGCGAGTG	TOP	[A/G]	TTTAAGAACCAACAGTTTGTAGAGGATATTCTATCTCGAACTCCGCTTAGGCGCATCGCA[A/G]AACCAGAAGAAGTGTCATCATTGGTGGCTTTCCTGTGCTTGCCTGCTGCATCATACATCA
SNP1002	HP008497	DurSNP_c8507	ACTTCGTCAGTAACGGACGGGCTCAACTCGGCTCCATTCTA	GAGTCGAGGTCATATCGTGGGCTCAACTCGGCTCCATTCTG	ATTTGTGGTTGGCTCTTTGAAGAAGCTGCTATGGCGTCGTGTGTCTGCCTATAGTGAGTC	AGAAGCTGCTATGGCGTCGTGT	TOP	[A/G]	TACAAACATTTGACAATCAGACTCGGCTCGGNTCGGCTCGGCTCAACTCGGCTCCATTCT[A/G]CATTTGTGGTTGGCTCTTTGAACGTGATGGTGTTTNTAAGGAACGCAGGCAAGTTAGTTA
SNP1003	HP008520	DurSNP_c8530	ACTTCGTCAGTAACGGACGCGTATCATGTGAAAAAGTCTAGTGATA	GAGTCGAGGTCATATCGTGCGTATCATGTGAAAAAGTCTAGTGATG	CAAGGTTCAAATGTGTATAGTTTAGTCAATCGCATTTAGCAAGTTCCAGGTCTGCCTATAGTGAGTC	TCAATCGCATTTAGCAAGTTCCAG	TOP	[A/G]	TGCTCCATTTGGGGACGGCATCACCATATGCAAGCGTATCATGTGAAAAAGTCTAGTGAT[A/G]CCAAGGTTCAAATGTGTATAGTTTAGCTTATGATGAATCTAATAAAAAGACCACATATGT
SNP1004	HP000855	DurSNP_c856	ACTTCGTCAGTAACGGACGCTCAGCCGGTTTTCGCTCTTCA	GAGTCGAGGTCATATCGTGCTCAGCCGGTTTTCGCTCTTCG	CAGGAGGAGGTTGTGGTGCACTAAGGGCGCAGGTTGATCCGTCTGCCTATAGTGAGTC	CACTAAGGGCGCAGGTTGATCC	TOP	[A/G]	ATATCACATTTTTAGCCACTTTGGTTTAACAAGCTTTTTCTCAGCCGGTTTTCGCTCTTC[A/G]ACAGGAGGAGGTTGTGGTGCCACTACAGACTCTGGTTCCACTTGCACAGGCTGTGACTGC
SNP1005	HP008567	DurSNP_c8577	ACTTCGTCAGTAACGGACGGAAAGAAACTTGGGCGTGACACTTT	GAGTCGAGGTCATATCGTGGAAAGAAACTTGGGCGTGACACTTC	ACTTTATAATCTGCCACAGCAGACAGGCTGGGACTGACGCTTTAGTCTGCCTATAGTGAGTC	ACAGGCTGGGACTGACGCTTTA	BOT	[T/C]	AAATCTTCCGGTTGTTGGTTTGGCNTCCCTGCAAGTTCTGCTGTGGCAGATTATAAAGTG[A/G]AAGTGTCACGCCCAAGTTTCTTTCATGTTTGAACAGGCTACTACCCATTTTGGAGCAATT
SNP1006	HP008583	DurSNP_c8593	ACTTCGTCAGTAACGGACGCGTGAGAAGAAAGCAGGTTCCG	GAGTCGAGGTCATATCGTGCGTGAGAAGAAAGCAGGTTCCC	TCCGATGGTTTTCTACTTCAAGATAGACAACCACGTCGCATCTGGTCTGCCTATAGTGAGTC	GATAGACAACCACGTCGCATCTG	BOT	[G/C]	CCATGAAGATGGTGTAATCGCCAGCTTCAGGGCGTGCCTTGAAGTAGAAAACCATCGGAA[C/G]GGAACCTGCTTTCTTCTCACGCTATCTCAACGAAACGCACACACCAGAGAAAGAGAGAGA
SNP1007	HP008598	DurSNP_c8608	ACTTCGTCAGTAACGGACGAGAAGCATGAATGAACTCGTCAATA	GAGTCGAGGTCATATCGTGAGAAGCATGAATGAACTCGTCAATG	GATCTTTCAAATCCTCCAAGAATCAAGCCCGTCTAATGACCTTCTGGTCTGCCTATAGTGAGTC	TCAAGCCCGTCTAATGACCTTCTG	TOP	[A/G]	AACTGTATTCTTAAAGCAAGTCTTGTGTTCATCCATAGAAGCATGAATGAACTCGTCAAT[A/G]TGATCTTTCAAATCCTCCAAGAAAGTCGCTTCCTCGTTCTTCTTCTTTCGACACGAAGTA
SNP1008	HP000862	DurSNP_c863	ACTTCGTCAGTAACGGACAGGCTGGGATCACCAGCGAT	GAGTCGAGGTCATATCGTAGGCTGGGATCACCAGCGAC	CCGATAAGCTTCTTGCAACCGATAGTACGGGCTCACAAATCGGTCTGCCTATAGTGAGTC	CGATAGTACGGGCTCACAAATCG	BOT	[T/C]	AACCAAGATGAACAGAGTCTTAACAAATCCAACGGCCACGGTTGCAAGAAGCTTATCGGT[A/G]TCGCTGGTGATCCCAGCCTTCTCGAATATTCTAGGGCTATACAAAACGACGGCGTCTATG
SNP1009	HP008622	DurSNP_c8632	ACTTCGTCAGTAACGGACTGCTGGTGGTGATCGCCTTAGT	GAGTCGAGGTCATATCGTTGCTGGTGGTGATCGCCTTAGC	GTGAACGTGATCGATACCTTTTGGTCCAGTAGCAGCTCCGCAGTCTGCCTATAGTGAGTC	TTGGTCCAGTAGCAGCTCCGCA	BOT	[T/C]	ATCCCTATCCCCNTAACGTCCACCATCATAGCGATCATCAAGGTATCGATCACGTTCACC[A/G]CTAAGGCGATCACCACCAGCACCTCCAAACCTAGGGCGTGAGGGAAATGAACTACCACCC
SNP1010	HP008634	DurSNP_c8644	ACTTCGTCAGTAACGGACTTTCTGCAGGAAGTGTGAAAGGAA	GAGTCGAGGTCATATCGTTTTCTGCAGGAAGTGTGAAAGGAG	AATCTTGTATTACAGTAGCTAGATGTGTGACTGTCAGGTTTTCCGCATACGGTCTGCCTATAGTGAGTC	TGACTGTCAGGTTTTCCGCATACG	TOP	[A/G]	CGGCNGGAGTGTAGTGTGCATGAATAAATTACCTGTGTTTCTGCAGGAAGTGTGAAAGGA[A/G]TAATCTTGTATTACAGTAGCTAGATGTGTGTGATCTTTTTAATTGCAGAAAGGATTGTCA
SNP1011	HP008769	DurSNP_c8780	ACTTCGTCAGTAACGGACTTCCCAATACATGTCCCTTACCTTT	GAGTCGAGGTCATATCGTTTCCCAATACATGTCCCTTACCTTC	CAAAATAGCCAGCATTTAAGGCCTTAAACGGCAGATGTACGAGAGGTCTGCCTATAGTGAGTC	CCTTAAACGGCAGATGTACGAGAG	BOT	[T/C]	ATCAGAAACACCGAAATCGAAAGCGGTGCTAATGACATCCTTAAATGCTGGCTATTTTGA[A/G]AAGGTAAGGGACATGTATTGGGAATATCCTACTGTGACAGGAGAAGTTGTTGGAATTTAC
SNP1012	HP008772	DurSNP_c8783	ACTTCGTCAGTAACGGACGCCAGTTACCAGCAGACATCGGCA	GAGTCGAGGTCATATCGTGCCAGTTACCAGCAGACATCGGCG	GTTGCATAGTCTACGGAAGGGAACAGCTTACGACTTTGCGGGTCTGCCTATAGTGAGTC	GGAACAGCTTACGACTTTGCGG	TOP	[A/G]	ATTTGGTGTCTCGACATATCAGAGTGTATAAGCCTAACCCAGTTACCAGCAGACATCGGC[A/G]AGTTGCATAGTCTACGGAAGNTCTATATGTGGGGTTGCTCAGGATTGAACGAATTGCCGC
SNP1013	HP008798	DurSNP_c8809	ACTTCGTCAGTAACGGACCCTTCTGGAACTAGTGCTCTGCATGA	GAGTCGAGGTCATATCGTCCTTCTGGAACTAGTGCTCTGCATGC	TCTCTATCCTTTTGGTAGGGCGGTATCCGACCATGTTCTCCGAGTCTGCCTATAGTGAGTC	GGTATCCGACCATGTTCTCCGA	TOP	[A/C]	CTCAATAAAATCACCTTCTGGAACTAGTGCTCTGCATG[A/C]ATCTCTATCCTTTTGGTAGGGCGAAATTAAACTCGTGATGCAAATAAGACCAGCATCAGC
SNP1014	HP008836	DurSNP_c8847	ACTTCGTCAGTAACGGACCAATTGAAGGACAAACTAAAGCTGAGGT	GAGTCGAGGTCATATCGTCAATTGAAGGACAAACTAAAGCTGAGGC	GAAAACACTAGAAGAAGGCTTAAATCCATTCGGTAGACGCCAATCACGTCTGCCTATAGTGAGTC	TCCATTCGGTAGACGCCAATCAC	BOT	[T/C]	TAGACTTTTCTGTTTTTGGAGATTCACCAAACTGTTTTAAGCCTTCTTCTAGTGTTTTCA[A/G]CCTCAGCTTTAGTTTGTCCTTCAATTGTG
SNP1015	HP008838	DurSNP_c8849	ACTTCGTCAGTAACGGACGGGTGTTATCAAGAGCTGCATGGACA	GAGTCGAGGTCATATCGTGGGTGTTATCAAGAGCTGCATGGACG	AGTCCAAAACTGCATCAAACGACCGAACTCCTCCATTTGGCTGTCTGCCTATAGTGAGTC	GACCGAACTCCTCCATTTGGCT	TOP	[A/G]	ACTCTCAGACACAACCACTTTCACGTATCCAATCCCGGTGTTATCAAGAGCTGCATGGAC[A/G]GAGTCCAAAACTGCATCAAACAGGTTTTGGTACCCTCTTGATCCATCCCAGACAACAACA
SNP1016	HP008848	DurSNP_c8859	ACTTCGTCAGTAACGGACAGAGGGATAGGCTGGGGGAAT	GAGTCGAGGTCATATCGTAGAGGGATAGGCTGGGGGAAC	GCTTGTTACTCCCCAATAAACTGTCTGGTGAGCTAAAGACCGTGGTCTGCCTATAGTGAGTC	GTCTGGTGAGCTAAAGACCGTG	BOT	[T/C]	TTGGAATGCAACGTATGAAAGTTTATTGGGGAGTAACAAGCC[A/G]TTCCCCCAGCCTATCCCTCTTGCGGAAATGGTAGATTTTCTTGTGGACATTTGGGAACAA
SNP1017	HP008857	DurSNP_c8868	ACTTCGTCAGTAACGGACTCCTTAAGGCGAGTGCTGACTTCA	GAGTCGAGGTCATATCGTTCCTTAAGGCGAGTGCTGACTTCG	CAAGAATGGGAACCATGAATGCAGTTCGTCGGCGACATGATCGTCTGCCTATAGTGAGTC	GCAGTTCGTCGGCGACATGATC	TOP	[A/G]	GTACTTCTCAGTATCAATCTTGACTACCTGTATCTTGTCCTTAAGGCGAGTGCTGACTTC[A/G]TCAAGAATGGGAACCATGAATTGACAAGGACCRCACCAGGTAGCATAGAAGTCAACCAAA
SNP1018	HP008957	DurSNP_c8968	ACTTCGTCAGTAACGGACGCGGAGAGGTTGACGAGGAAA	GAGTCGAGGTCATATCGTGCGGAGAGGTTGACGAGGAAG	GGATGGAGTACTGCCAGATCACAAACCGTGTAGGATTGGCCTCGTCTGCCTATAGTGAGTC	ACAAACCGTGTAGGATTGGCCTC	TOP	[A/G]	GAGTGGGGCGTGTGAGAGGATGGCGAAGAAAGTGAGGGAGGCGGAGAGGTTGACGAGGAA[A/G]GGGATGGAGTACTGCCAGATCCATAGGAGCTTGAACCAGTTGCGGAGGGACAACAGTGCT
SNP1019	HP008988	DurSNP_c8999	ACTTCGTCAGTAACGGACGGAAGCAGGGCAGCAACACAGT	GAGTCGAGGTCATATCGTGGAAGCAGGGCAGCAACACAGC	GAGAGGATGGGCAGAGCACTACCGTTTGACCTGGGAGTTACTGGTCTGCCTATAGTGAGTC	TACCGTTTGACCTGGGAGTTACTG	BOT	[T/C]	TGCCNGCCCGCGTCGCTGCCGTCAGCAGCGTCTCTGTTCAGTGCTCTGCCCATCCTCTCC[A/G]CTGTGTTGCTGCCCTGCTTCATCCCCGG
SNP1020	HP000900	DurSNP_c901	ACTTCGTCAGTAACGGACCTCAGCTGCGGAGATGAAACCA	GAGTCGAGGTCATATCGTCTCAGCTGCGGAGATGAAACCG	TTTGATCCTTGTCGAACACCGGATGGAATGTCCACCCGTGTTGTCTGCCTATAGTGAGTC	GGATGGAATGTCCACCCGTGTT	TOP	[A/G]	CGTCAGCTTCTCACCGAGGTTGGTCATGACATGGCGGAGCTCAGCTGCGGAGATGAAACC[A/G]TTTTGATCCTTGTCGAACACCCGGAAGGCTTCCTTCAGTTCCTCCTCTGAGTCAGTATCC
SNP1021	HP009005	DurSNP_c9016	ACTTCGTCAGTAACGGACGTTCTGAGCTGAGAGAGGAGTGTGATA	GAGTCGAGGTCATATCGTGTTCTGAGCTGAGAGAGGAGTGTGATG	CAAGTAGATAAACCGGAGAATTCATTGACCATCATGGGAGCGTTGATGTCTGCCTATAGTGAGTC	ATTGACCATCATGGGAGCGTTGAT	TOP	[A/G]	ATGATCTCCACTATANGCAGAAGGGTGTGCATCTTTTCTGAGCTGAGAGAGGAGTGTGAT[A/G]TCAAGTAGATAAACCGGAGAATTCATGTTCTTGAGTATTTTGGTCACTATGTTGGTTGCA
SNP1022	HP009020	DurSNP_c9031	ACTTCGTCAGTAACGGACGGAATCTAATGGTACCCTTTCTTCATCA	GAGTCGAGGTCATATCGTGGAATCTAATGGTACCCTTTCTTCATCC	AGGATTCTATACCTAGCATGACTACGACATGGGCTGCTCCGTAAACTGTCTGCCTATAGTGAGTC	GACATGGGCTGCTCCGTAAACT	TOP	[A/C]	ACAACTTACTTTGATAGGCAGTGAAGCAAGAAGGGAATCTAATGGTACCCTTTCTTCATC[A/C]GAGGATTCTATACCTAGCATGACTACTGTAGACAAGCTCCGAGCACAATTGGATGATGCT
SNP1023	HP009049	DurSNP_c9060	ACTTCGTCAGTAACGGACGTGTGTTGCTGCTGTTGTTGTTGTTG	GAGTCGAGGTCATATCGTGTGTGTTGCTGCTGTTGTTGTTGTTC	TCTTCTTCTTCTTCTGTGTGATGTGACTAGATGCAGGCGCTCCTTGTCTGCCTATAGTGAGTC	TGACTAGATGCAGGCGCTCCTT	BOT	[G/C]	ATTAACCTCCTCATCCTCTAAACTCTGCTTTCTACTCATCACACAGAAGAAGAAGAAGAA[C/G]AACAACAACAACAGCAGCAACACAGAGAGAGAGAGAGCGATTGCGCTAGAGGTGGAGAAG
SNP1024	HP009054	DurSNP_c9065	ACTTCGTCAGTAACGGACGTCTTTGGTGCTCCCGGAACTAAT	GAGTCGAGGTCATATCGTGTCTTTGGTGCTCCCGGAACTAAC	TAGGCTCCCACACTCTCTCTTGAGCGGACCCAGATGTACCGGTCTGCCTATAGTGAGTC	TTGAGCGGACCCAGATGTACCG	BOT	[T/C]	TTTGAGAGAGTGTGGGAGCCTAC[A/G]TTAGTTCCGGGAGCACCAAAGAGAATAAGTTACTATTTCTTGAGTTCT
SNP1025	HP009059	DurSNP_c9070	ACTTCGTCAGTAACGGACGAGGGGACTCCACAACGGTGACA	GAGTCGAGGTCATATCGTGAGGGGACTCCACAACGGTGACG	CAGCTTCCCTCAAGGTTTTATTCTGGGCACACCGGAAGTACGTCTGCCTATAGTGAGTC	ATTCTGGGCACACCGGAAGTAC	TOP	[A/G]	CTGCTTGAAAACATCTAGCATAGCGACTCCAATTTTGGCAGGGGACTCCACAACGGTGAC[A/G]CCAGCTTCCCTCAAGGTTTTGATTTTGTCTTGTGCGGTGCCCTTGCCACCCGAGACAATA
SNP1026	HP000908	DurSNP_c909	ACTTCGTCAGTAACGGACGCCTTCCCACTTCCGGTGTCCA	GAGTCGAGGTCATATCGTGCCTTCCCACTTCCGGTGTCCG	TCACCCTCGACCTAATGAAGCGTGCCGATCTGTGAAGCCTAGGTCTGCCTATAGTGAGTC	CGTGCCGATCTGTGAAGCCTAG	TOP	[A/G]	GGATCTCCAAGTCAACGATTTAGATGTCGAGATTTCAGTCCCTTCCCACTTCCGGTGTCC[A/G]GTCACCCTCGACCTAATGAAGGATCCAGTAACAGTATCCACGGGGATTACCTACGACAGG
SNP1027	HP009145	DurSNP_c9156	ACTTCGTCAGTAACGGACGCCTCTTGGTAGGCAAGTTTAGCAATTT	GAGTCGAGGTCATATCGTGCCTCTTGGTAGGCAAGTTTAGCAATTG	AGTATAGTTCCTAATCTCAACGAATTCTCTGGTAACGCAGGTGCCAGTCTGCCTATAGTGAGTC	TTCTCTGGTAACGCAGGTGCCA	BOT	[T/G]	CTATTCGTTGAGATTAGGAACTATACTT[A/C]AATTGCTAAACTTGCCTACCAAGAGGGAAAGAGAATTGAATCAGAGAAGCATGCCATTGT
SNP1028	HP009172	DurSNP_c9183	ACTTCGTCAGTAACGGACGGATGCCACCGCACTGGATCA	GAGTCGAGGTCATATCGTGGATGCCACCGCACTGGATCG	GCTGGCGCTTGGAATATTGCGTTTAGAACTAGACCGGGTGGTCTGCCTATAGTGAGTC	GCGTTTAGAACTAGACCGGGTG	TOP	[A/G]	AACCGAAAAAGGTTCCNAGCACAGTCTCACTGTTATCCTNTGATGCCACCGCACTGGATC[A/G]CGCTGGCGCTTGGAATATTCCTCCTCCGGAAAACAGCCGAGCACTCCGGCAGCTCGCCGA
SNP1029	HP000919	DurSNP_c920	ACTTCGTCAGTAACGGACGAGAAAATTCGCCACAAATCATAATA	GAGTCGAGGTCATATCGTGAGAAAATTCGCCACAAATCATAATC	TACCAAGTGTCACACACAATACAGGGCACTATTACTCGCTAACCGGTCTGCCTATAGTGAGTC	GGGCACTATTACTCGCTAACCG	TOP	[A/C]	GGCAAGTTGGCCATTTGGTTTCTTAAGACAAATTAGAGAAAATTCGCCACAAATCATAAT[A/C]ATACCAAGTGTCACACACAATACAATTGCTACCTTTCATTCTTCCACATAGATTACTACT
SNP1030	HP009189	DurSNP_c9200	ACTTCGTCAGTAACGGACGAGCAACGGTGTTGCTACTAGGGT	GAGTCGAGGTCATATCGTGAGCAACGGTGTTGCTACTAGGGC	TCCCAACACACCATTGTTAGTTGCATACCACGATGGGGTGTGTGTCTGCCTATAGTGAGTC	TGCATACCACGATGGGGTGTGT	BOT	[T/C]	AGGACTATGATTATTCAACCGGGCATTGGTTTGTGACAACTAACAATGGTGTGTTGGGAA[A/G]CCCTAGTAGCAACACCGTTGCTAATTGGTTCAAGATTGAAAAGTACGAGGATGGTTATAA
SNP1031	HP009202	DurSNP_c9213	ACTTCGTCAGTAACGGACTGGGGCTATTCGAGAAGAAGGAA	GAGTCGAGGTCATATCGTTGGGGCTATTCGAGAAGAAGGAG	ATGTTACTCTATACACACTGTCTTCGTACTGGCTACACTTAACGGGGCGTCTGCCTATAGTGAGTC	TACTGGCTACACTTAACGGGGC	TOP	[A/G]	CAAGGATTACAGAAAACTCTGTTTCGAGTTTGCGAAAATGGGGCTATTCGAGAAGAAGGA[A/G]CATGTTACTCTATACACACTGTCTTCGGTTGCTGCCATGTTTGCCATGGTGGTNTACGGT
SNP1032	HP009204	DurSNP_c9215	ACTTCGTCAGTAACGGACGTTATGCAACAACGTACAAGAGAGATCA	GAGTCGAGGTCATATCGTGTTATGCAACAACGTACAAGAGAGATCG	GTAGAACAGTATACAAGAGCTACTAAATGTCGCGGTAAAGGGTTCTCTATGGTCTGCCTATAGTGAGTC	TGTCGCGGTAAAGGGTTCTCTATG	TOP	[A/G]	TTTATTTAGTTCCTTTTTACAGGGTTTTCACTTCTTATGCAACAACGTACAAGAGAGATC[A/G]TGTAGAACAGTATACAAGAGCTACTAAACATAGCCACCATTAACCCGAATGACCTGCCCA
SNP1033	HP009211	DurSNP_c9222	ACTTCGTCAGTAACGGACGAATATGCGCACCAAGATAGGAATT	GAGTCGAGGTCATATCGTGAATATGCGCACCAAGATAGGAATG	AGAACAATGTTATAAGGAACTTACCCGAACCGGCGTAGCATCATTCAGTCTGCCTATAGTGAGTC	CGAACCGGCGTAGCATCATTCA	BOT	[T/G]	AATAAACAAAGGGGACTAATATGGAACATTCTTNGGTAAGTTCCTTATAACATTGTTCTT[A/C]ATTCCTATCTTGGTGCGCATATTCTCCACACCAGACTTGTTCATTTGCTTCAGTACTTTC
SNP1034	HP009225	DurSNP_c9236	ACTTCGTCAGTAACGGACGTTTGTGCTAAAAAAGGCAGCTACCT	GAGTCGAGGTCATATCGTGTTTGTGCTAAAAAAGGCAGCTACCC	TCCAAGATCTATGATTCTTGGTTGAACCTATCTTCACGAGCGACACGTCTGCCTATAGTGAGTC	GAACCTATCTTCACGAGCGACAC	BOT	[T/C]	ATGTTATTATTGTGTAGAACAAACCTATGACCACACAACCAAGAATCATAGATCTTGGAA[A/G]GGTAGCTGCCTTTTTTAGCACAAAGG
SNP1035	HP009252	DurSNP_c9263	ACTTCGTCAGTAACGGACGGGTGGCGCCATGAATACCAT	GAGTCGAGGTCATATCGTGGGTGGCGCCATGAATACCAC	TCTCTGGAAAGCCATGAAGCATACGCGAATTGATAGAAGCTCGGTCTGCCTATAGTGAGTC	CATACGCGAATTGATAGAAGCTCG	BOT	[T/C]	GCACATAGCAGAGCAAGGAACAGGACCACTGGTTCTGCTGCTTCATGGCTTTCCAGAGAT[A/G]TGGTATTCATGGCGCCACCAGCTCAAATACTTGGCYAACCATGGTTATCATGCAGTAGCA
SNP1036	HP009260	DurSNP_c9271	ACTTCGTCAGTAACGGACGTGTGGAGATAGTGAGTGGAACGTGT	GAGTCGAGGTCATATCGTGTGTGGAGATAGTGAGTGGAACGTGC	ACACAAATTCAAGATTACCTATGGATCAACCTATTCTGCGGCAAAGGGGTCTGCCTATAGTGAGTC	ATCAACCTATTCTGCGGCAAAGGG	BOT	[T/C]	CAGATTCCATGCCCTTTCTAGGAGAAATTGTTCTTCCATAGGTAATCTTGAATTTGTGTT[A/G]CACGTTCCACTCACTATCTCCACAAGGAGGACACCGAAACTGTAAATGTCCGCTTTTCGT
SNP1037	HP009284	DurSNP_c9295	ACTTCGTCAGTAACGGACGAACAGATCATTGAACTGTCCTATCACTATT	GAGTCGAGGTCATATCGTGAACAGATCATTGAACTGTCCTATCACTATC	TCTGTTTGTAATACAGTGTCATTCTTGGTAACATCACGTTGGGCGGAGTCTGCCTATAGTGAGTC	TGGTAACATCACGTTGGGCGGA	BOT	[T/C]	ACAACACAAAACAATAGTAATAGTAATACTCAGAAGAATGACACTGTATTACAAACAGAT[A/G]ATAGTGATAGGACAGTTCAATGATCTGTTGATCTTGTTCTCATAATTTGTAACATAAAAA
SNP1038	HP009298	DurSNP_c9309	ACTTCGTCAGTAACGGACGGGGCCAATGATGGTGGCA	GAGTCGAGGTCATATCGTGGGGCCAATGATGGTGGCG	TCCAGTGATAGAGGTTGTCGATTCTATCGAGTCTTCCCGAGCTAGTCTGCCTATAGTGAGTC	ATTCTATCGAGTCTTCCCGAGCTA	TOP	[A/G]	CAGGGGGGCCAATGATGGTGGC[A/G]ATCCAGTGATAGAGGTTGTCGCCCTTGGGGCCGGCGGAGCAGTGTGGAGGAGGGTCGTTG
SNP1039	HP009299	DurSNP_c9310	ACTTCGTCAGTAACGGACACACAACGGAGACATCCTCCTTCA	GAGTCGAGGTCATATCGTACACAACGGAGACATCCTCCTTCG	GCATAAGATCGAAAGCCTTGTCAGGAACTCATCGGACTCCACTGTCTGCCTATAGTGAGTC	CAGGAACTCATCGGACTCCACT	TOP	[A/G]	CTAGAATCTTGGATCATCTCATGCATCTGTTGAAAGAACACAACGGAGACATCCTCCTTC[A/G]TGCATAAGATCGAAAGCCTTGTTGATCTCGCCGAGCGTCAGATTGTGGGTAATGTACTCA
SNP1040	HP000934	DurSNP_c935	ACTTCGTCAGTAACGGACGTCAGTTATCACTTATCACTGTCGCCAA	GAGTCGAGGTCATATCGTGTCAGTTATCACTTATCACTGTCGCCAG	ATCATCACCCTCATTCCTCATACCGTATGATGTAGTGCCGGAATTGGTCTGCCTATAGTGAGTC	CCGTATGATGTAGTGCCGGAATTG	TOP	[A/G]	ACTATTTGGGATTTTGGGGTTTGGCACACCCATTTCAGTTATCACTTATCACTGTCGCCA[A/G]TATCATCACCCTCATTCCTCATACATATATTCAACTATTCATCAATCTTAATTCAAGTCC
SNP1041	HP009344	DurSNP_c9355	ACTTCGTCAGTAACGGACGTATCGCGCGACACAACAACCTT	GAGTCGAGGTCATATCGTGTATCGCGCGACACAACAACCTA	AGTCCTGCTATTCAATTCCATCCGGAAGTTATGAGTGTTTCGCTCGGTCTGCCTATAGTGAGTC	CGGAAGTTATGAGTGTTTCGCTCG	BOT	[T/A]	AATAATTTTGCCCGTCGAATACTCCTACAAGGATGTAGATGGAATTGAATAGCAGGACTA[A/T]AGGTTGTTGTGTCGCGCGATAGCTATAGAGCTTGTGATCATTTATCACACAAGTCTTGGC
SNP1042	HP009353	DurSNP_c9364	ACTTCGTCAGTAACGGACGCAAGAAGAACAAGAAGAGCAACAAGAAA	GAGTCGAGGTCATATCGTGCAAGAAGAACAAGAAGAGCAACAAGAAT	CTGATGCAGTAGCCATGAAATTCTGGATGTCCCATCGGAGCAAGTCTGCCTATAGTGAGTC	TCTGGATGTCCCATCGGAGCAA	TOP	[A/T]	ACCCTTTGACGATCGCCATACCATGGGGAAGACCAAGAAGAACAAGAAGAGCAACAAGAA[A/T]TCCGNTCCTGATGCAGTAGCCATGAAATTGAAAGCATCTTCTAAGGGCGCCGACAACCCT
SNP1043	HP009367	DurSNP_c9378	ACTTCGTCAGTAACGGACGGCAACGGCTGATTCTGATCCTA	GAGTCGAGGTCATATCGTGGCAACGGCTGATTCTGATCCTG	TCCTGATTCTTGTTGTGCTGTTACACGTAACCACTCGGATACCAGGTCTGCCTATAGTGAGTC	TACACGTAACCACTCGGATACCAG	TOP	[A/G]	AAGAGAGCTGAGAAGTAGGAGTCTTCAACGCCGTTAACTGCAACGGCTGATTCTGATCCT[A/G]ATCCTGATTCTTGTTGTGCTGTTGCCATCGGTGAATGGTGAGACGAAGAAGAAGACGAAG
SNP1044	HP009418	DurSNP_c9429	ACTTCGTCAGTAACGGACTCCTTGCTCTACAATGGTGAGTACATACT	GAGTCGAGGTCATATCGTTCCTTGCTCTACAATGGTGAGTACATACC	AATATCACTACAGAAGATATTACTCAACCAACTTTGGCATTACATCGAGGCGTCTGCCTATAGTGAGTC	CCAACTTTGGCATTACATCGAGGC	BOT	[T/C]	AGTATTAGCACTCACACTTGCTAAATTGTCCCTTGAGTAATATCTTCTGTAGTGATATTT[A/G]GTATGTACTCACCATTGTAGAGCAAGGATATGTAATTTAATAATACTGATTAAATAATGT
SNP1045	HP009425	DurSNP_c9436	ACTTCGTCAGTAACGGACGCAGCAAGCTTTGTTATAGAAGAAGGT	GAGTCGAGGTCATATCGTGCAGCAAGCTTTGTTATAGAAGAAGGA	TAAGGAAATATAATCCTATTAGCTTTGCTAGAACTCGGAAGGTTGCGACGTCTGCCTATAGTGAGTC	CTAGAACTCGGAAGGTTGCGAC	BOT	[T/A]	CAAGAGAAAATCCCTCTTTGCACCCTTAGCCACAAAGCTAATAGGATTATATTTCCTTAT[A/T]CCTTCTTCTATAACAAAGCTTGCTGCTTGGTTAAAATCATCTCCAGAGCCACTGCAACTG
SNP1046	HP000943	DurSNP_c944	ACTTCGTCAGTAACGGACTCATTCTTGGTTTGTTTTTCCCCA	GAGTCGAGGTCATATCGTTCATTCTTGGTTTGTTTTTCCCCG	GATTCTGCCTATTCTGCTAGGTCAAAGCGGTATTTTACGTGACGGGTCTGCCTATAGTGAGTC	TCAAAGCGGTATTTTACGTGACGG	TOP	[A/G]	TTTCTGGCACTAGATGAATTCTTAGTTCAGCTACTCATCATTCTTGGTTTGTTTTTCCCC[A/G]TGATTCTGCCTATTCTGCTAGGATCAATATCTAGACTAAAGCTGGGAAGCTAACTGTATT
SNP1047	HP009441	DurSNP_c9452	ACTTCGTCAGTAACGGACTTCCCAGAAAAACTGTTGCTCCAT	GAGTCGAGGTCATATCGTTTCCCAGAAAAACTGTTGCTCCAC	AGACCTGACCATCAATTTCTGTAGGAATCCCGAGAAGGTCCTGCTGTCTGCCTATAGTGAGTC	GGAATCCCGAGAAGGTCCTGCT	BOT	[T/C]	TATTAAAACATGGAAACGCCTCGATGATCGACATCTTACAGAAATTGATGGTCAGGTCTT[A/G]TGGAGCAACAGTTTTTCTGGGAACCGCAGGAAGAAGCATGATGGTGGCTCTTAAAAACCT
SNP1048	HP000095	DurSNP_c95	ACTTCGTCAGTAACGGACGTCACTTCAGCAGCAGGGCACA	GAGTCGAGGTCATATCGTGTCACTTCAGCAGCAGGGCACG	ATTTCCGCAAAACAAGAGATTATAACATTCCGACGGCCACATCAGGTCTGCCTATAGTGAGTC	TAACATTCCGACGGCCACATCAG	TOP	[A/G]	TCCTTAATCCTCATCAAAAGCGCAGATAAAATAATTTAAGTCACTTCAGCAGCAGGGCAC[A/G]AATTTCCGCAAAACAAGAGATTAAATTCTTTCAGCAGATAAATTCACAGAAGAGAGTAGC
SNP1049	HP009497	DurSNP_c9508	ACTTCGTCAGTAACGGACGCAGCAGAGAGATTCGAAGGCAA	GAGTCGAGGTCATATCGTGCAGCAGAGAGATTCGAAGGCAG	CCGTTGTTATAGAAATCATTGACACACTCAGGGACCGATGCTTTCGTCTGCCTATAGTGAGTC	ACACTCAGGGACCGATGCTTTC	TOP	[A/G]	CGGCACCTTTGAATCCGTAATCCAAGCTTGGATTCCTAGCAGCAGAGAGATTCGAAGGCA[A/G]GCCGTTGTTATAGAAATCATTGACAAGTTCCGAAAATTGCGCGAACATGAGTTTTCCTAT
SNP1050	HP009511	DurSNP_c9522	ACTTCGTCAGTAACGGACGGACCTAATGAATTTTTCCTAGCGGTAAA	GAGTCGAGGTCATATCGTGGACCTAATGAATTTTTCCTAGCGGTAAT	GAGTGACTCAAGCTCGATATCTTCACATGCTGCGGGTAAACAGCGTCTGCCTATAGTGAGTC	TTCACATGCTGCGGGTAAACAGC	TOP	[A/T]	CTTGTGGATCTGTGGCATTTAATATTAAATTGTGACCTAATGAATTTTTCCTAGCGGTAA[A/T]GGAGTGACTCAAGCTCGATATCGATACACAACGGGATTGGTTGGATTGCTTGAATCCCAT
SNP1051	HP009527	DurSNP_c9538	ACTTCGTCAGTAACGGACGGTTCTCCCTCTTCTCCGCGGA	GAGTCGAGGTCATATCGTGGTTCTCCCTCTTCTCCGCGGC	ATCCTATCGCACTTGTGCCTCTCGCCTGAAGGACCAGTTGCGTCTGCCTATAGTGAGTC	TCTCGCCTGAAGGACCAGTTGC	TOP	[A/C]	CTAGCAACATTTCCGGCATCTTCTCCATCAACCTGGCCGTGTTCTCCCTCTTCTCCGCGG[A/C]TATCCTATCGCACTTGTGCCCTTTCCTCCTTGTTCTCATCTCCTTCCTTTCCGGATCAAA
SNP1052	HP000954	DurSNP_c955	ACTTCGTCAGTAACGGACGGAGACGATCAGCGACGGAGGTA	GAGTCGAGGTCATATCGTGGAGACGATCAGCGACGGAGGTG	CCTTCTCCATCTTGGGCTGTCACCTCCTGAGCGAAGTACAGTCTGCCTATAGTGAGTC	GTCACCTCCTGAGCGAAGTACA	TOP	[A/G]	TTGATTTTCATGCGAGCGAGACGATCAGCGACGGAGGT[A/G]TCCTTCTCCATCTTGGGCTCCTTGGTGCCGAAAGTGTAGCTGGAGAGAGGGTAGGTGTTA
SNP1053	HP009590	DurSNP_c9601	ACTTCGTCAGTAACGGACCAACCTGATTTCAGCAATGTTAGACACT	GAGTCGAGGTCATATCGTCAACCTGATTTCAGCAATGTTAGACACC	TTTTTTATAGTTAATCAATTCATGCGCGGAACGGAGTGCCAATGTTAGTCTGCCTATAGTGAGTC	GCGGAACGGAGTGCCAATGTTA	BOT	[T/C]	CTTTGTTGGTTGTGTTTATGTTTGCGGTTCAGTTGCATGAATTGATTAACTATAAAAAAA[A/G]GTGTCTAACATTGCTGAAATCAGGTTGCTTAAGGTTCCAGATCNGGTACTTATTATATCT
SNP1054	HP009623	DurSNP_c9634	ACTTCGTCAGTAACGGACGCCATGCATAGTGTACAGAACCTTTGAAA	GAGTCGAGGTCATATCGTGCCATGCATAGTGTACAGAACCTTTGAAT	TTTCTTGACAAATGGATATCATGATGAGTGCCGTCGAAGTACGAGGTCTGCCTATAGTGAGTC	ATGAGTGCCGTCGAAGTACGAG	TOP	[A/T]	CTTGGATATGTTGGAACACTTGCCCATGCATAGTGTACAGAACCTTTGAA[A/T]GTTTCTTGACAAATGGATATCATGTCTTGAATGAGGTGTGTATGAAGCCACATGCTTTCA
SNP1055	HP009638	DurSNP_c9649	ACTTCGTCAGTAACGGACCGTGAGTGGGGAATGTGAGGA	GAGTCGAGGTCATATCGTCGTGAGTGGGGAATGTGAGGG	GTGAGAGGGAGAGAATGGAAGCGACATCCGACCTCAGAGTTGTGTCTGCCTATAGTGAGTC	CGACATCCGACCTCAGAGTTGT	TOP	[A/G]	ATGGCGGTGGAGATGGCGCGTGAAGTTAGGGTTTGGTTTGCGTGAGTGGGGAATGTGAGG[A/G]AGTGAGAGGGAGAGAATGGAAGTTTGGGTTTGTGTGAGGAGGTGGTGAAGGTGGTGAGGT
SNP1056	HP009663	DurSNP_c9674	ACTTCGTCAGTAACGGACGCCGCCATTTGGCATAATGGTA	GAGTCGAGGTCATATCGTGCCGCCATTTGGCATAATGGTG	CATTGAATGTTTGTAGTATTCTCTCGGTCCACGACTACTTTGGGGAAGTCTGCCTATAGTGAGTC	GGTCCACGACTACTTTGGGGAA	TOP	[A/G]	ACCAGCGCTAAAGGTTGCCCAGTTCAACCTGAAATTCTGCCCGCCATTTGGCATAATGGT[A/G]CCATTGAATGTTTGTAGTATTCTCTCAGCAGCAGCACGGCTTGTAAACTCAATAAACCCA
SNP1057	HP000971	DurSNP_c972	ACTTCGTCAGTAACGGACGCACATACCAGTGAACAAAAGCACGT	GAGTCGAGGTCATATCGTGCACATACCAGTGAACAAAAGCACGC	TGGCATACATGAGGTCAAACTATCTAATTCCGGTTGCGTAGGTCGGTCTGCCTATAGTGAGTC	ATCTAATTCCGGTTGCGTAGGTCG	BOT	[T/C]	TACTAGTGTGGCTGAGGTGTTTGGTCGCATTGACCACAAGTTTGACCTCATGTATGCCAA[A/G]CGTGCTTTTGTTCACTGGTATGTGGGTGAGGGTATGGAAGAAGGTGAATTTTCAGAAGCT
SNP1058	HP009752	DurSNP_c9763	ACTTCGTCAGTAACGGACGATTCTACAGCGAGGAACAACCGG	GAGTCGAGGTCATATCGTGATTCTACAGCGAGGAACAACCGC	GATATTAATTTCGAGTCGTTGATTGCTCAGGTTACGTCACACATTCGGTCTGCCTATAGTGAGTC	GCTCAGGTTACGTCACACATTCG	BOT	[G/C]	TAGGAAGCAAGAAAGATGGAAGAGGTTGTGATCATAATCAACGACTCGAAATTAATATCT[C/G]CGGTTGTTCCTCGCTGTAGAATATGTCACGAAGAAGAGTTTGAGAGCTCAACAACCTTGG
SNP1059	HP000977	DurSNP_c978	ACTTCGTCAGTAACGGACAAGGCAATATTGGTGTCACCGGT	GAGTCGAGGTCATATCGTAAGGCAATATTGGTGTCACCGGC	AAAATAGGTGTGACAGGTGTCCGAGACCCGTCATGGAGCAACTTGTCTGCCTATAGTGAGTC	GAGACCCGTCATGGAGCAACTT	BOT	[T/C]	GTGTACAACTATTCAACAACCGGTCCCCGGGACACCTGTCACACCTATTTTNCCGCCGGC[A/G]CCGGTGACACCAATATTGCCTTCTCCGCCACTAAGTATTCCACCAATGATGCCGCCGGTG
SNP1060	HP000979	DurSNP_c980	ACTTCGTCAGTAACGGACCCGGATCTACCGAGCCACACA	GAGTCGAGGTCATATCGTCCGGATCTACCGAGCCACACG	ATTGATCAAGAAACAAGAAAGTGGAGGGATTAAGCAACGCCTCGTGTCTGCCTATAGTGAGTC	GAGGGATTAAGCAACGCCTCGT	TOP	[A/G]	CTGGTAGATGCCGGATCTACCGAGCCACAC[A/G]AATTGATCAAGAAACAAGAAAGTGGAGAGTAATGCATTCTTCG
SNP1061	HP009814	DurSNP_c9825	ACTTCGTCAGTAACGGACGGTTGGCTCAGTGAATCGGATAAGAG	GAGTCGAGGTCATATCGTGGTTGGCTCAGTGAATCGGATAAGAC	AAGTACAATAACACATCTTTAATGAATCGGTTAGTATCAGAGCACGAGAGTCTGCCTATAGTGAGTC	ATCGGTTAGTATCAGAGCACGAGA	BOT	[G/C]	TATTTCTCAGCTTAGTTAAAGGTCTTACATTCAATCATTAAAGATGTGTTATTGTACTTA[C/G]TCTTATCCGATTCACTGAGCCAACACTTTCTCTTATACTATTGAATAGAATGTGGGACTG
SNP1062	HP009867	DurSNP_c9878	ACTTCGTCAGTAACGGACCTTGTCACCGCACCCTTCCCA	GAGTCGAGGTCATATCGTCTTGTCACCGCACCCTTCCCG	TACTCGTTCTCTCCATATGGACAGATCGGTTACTTCTGGTCAGGTGGTCTGCCTATAGTGAGTC	AGATCGGTTACTTCTGGTCAGGTG	TOP	[A/G]	AGAGCACGGTGTACTCTAAGAGGCGATGATGTAGCAAGGGCTTGTCACCGCACCCTTCCC[A/G]CTACTCGTTCTCTCCATATGGACCGGTATAGGCCATCCTATAATGTGTCGCCGGGATTCA
SNP1063	HP009868	DurSNP_c9879	ACTTCGTCAGTAACGGACGCATCACTTTACACAAGCCAAAGACACTA	GAGTCGAGGTCATATCGTGCATCACTTTACACAAGCCAAAGACACTC	CTCTTATAAGCCTGATGAAAATCTCGCGCTAACTGGGTTGGAAGCCGTCTGCCTATAGTGAGTC	CGCGCTAACTGGGTTGGAAGCC	TOP	[A/C]	CCACTTGGTGATGATGATGCCGTATCCCTCTTCCATCACTTTACACAAGCCAAAGACACT[A/C]ACTCTTATAAGCCTGATGAAAATCTTGTCCATGAGATAGTGAGAGGTTGTAATGGTTCAC
SNP1064	HP009872	DurSNP_c9883	ACTTCGTCAGTAACGGACTGATTTGAATCATCTTTGGAAGAGTTT	GAGTCGAGGTCATATCGTTGATTTGAATCATCTTTGGAAGAGTTC	GTGTATCATTGATATCTATCAGTTTTCATCGCCTTCTAGTAAGGTGGGATGGTCTGCCTATAGTGAGTC	ATCGCCTTCTAGTAAGGTGGGATG	BOT	[T/C]	CAGTGGTTGCTATGAAAATGCATCAGATCCTAGAAAACTGATAGATATCAATGATACACC[A/G]AACTCTTCCAAAGATGATTCAAATCANTATGAAACTCCTGATAATCAAAGTAGTCCACTG
SNP1065	HP009928	DurSNP_c9939	ACTTCGTCAGTAACGGACGGTCAAAAAGCAAATACAAAATTCATCT	GAGTCGAGGTCATATCGTGGTCAAAAAGCAAATACAAAATTCATCA	TATGATACAATCATCGATGGTTACTCTGCTACGAGGTCAATGGTTCGGTCTGCCTATAGTGAGTC	TCTGCTACGAGGTCAATGGTTCG	BOT	[T/A]	GCTTTTGTATTCATCATTGTATAAATTTATAATCTGTAACCATCGATGATTGTATCATAC[A/T]GATGAATTTTGTATTTGCTTTTTGACCTTCTCCGTTTAGT
SNP1066	HP009946	DurSNP_c9957	ACTTCGTCAGTAACGGACGCAGAACCACATCCACCACCACTTG	GAGTCGAGGTCATATCGTGCAGAACCACATCCACCACCACTTC	AACCATATTTCCACACCCTCGGCATTTCGTGTACCTACCACCGTCTGCCTATAGTGAGTC	GGCATTTCGTGTACCTACCACC	BOT	[G/C]	GTGGTGGCTGTGGAGGCTGCGGTGCTGGTGCTTGTGGTGGAGGGTGTGGAAATATGGTTA[C/G]AAGTGGTGGTGGATGTGGTTCTGGTTGTGGCGGAGGCTGNGGAGGAGGGTGTGGAAACAT
SNP1067	GF111565	Ah2n_TOG894141_1_004_00001_Jan09_250	ACTTCGTCAGTAACGGACGCAGGACTTTTACACCCAAGGCAAATA	GAGTCGAGGTCATATCGTGCAGGACTTTTACACCCAAGGCAAATG	CATATTCATCTAAAAAAAAAAAACATGATGGTAGGGTCCAACGCCTAGTCTGCCTATAGTGAGTC	TGATGGTAGGGTCCAACGCCTA	TOP	[A/G]	GAAGAACAGACGATTCTCCTTAGAAAGTATTGTGTCAGGACTTTTACACCCAAGGCAAAT[A/G]ACATATTCATCTAAAAAAAAAAAacaAAAAAATAAGTTAACCTTTGACCCCAAAACCAaA
SNP1068	GF111586	Ah2n_TOG894890_1_005_00001_Jan09_927	ACTTCGTCAGTAACGGACGATCCGTCTGCAGCGGCAAT	GAGTCGAGGTCATATCGTGATCCGTCTGCAGCGGCAAC	CAACAATGAAAGATTCAATATCAATCATCTCGGATCAGCCCAGGCTGTCTGCCTATAGTGAGTC	TCATCTCGGATCAGCCCAGGCT	BOT	[T/C]	TATACCATATCCATTTCTTAATTGATATTGAATCTTTCATTGTTGRTGATAATGTCTTTT[A/G]TTGCCGCTGCAGACGGATGCNNNCTTYAAGACCAGTGTTCCTAATGTATACGCYGTTGGT
SNP1073	GF111632	Ah2n_TOG896602_1_002_00001_Jan09_295	ACTTCGTCAGTAACGGACCATTAATACGATGTCATGTTATGGTCTCT	GAGTCGAGGTCATATCGTCATTAATACGATGTCATGTTATGGTCTCC	AACTCAGAAAAGGTTATTATAGTGTTCAGGATCGGACACCTAGTTACGGTCTGCCTATAGTGAGTC	TCAGGATCGGACACCTAGTTACG	BOT	[T/C]	ACcaTCTGTCACAATATGCCcCTTCTTGAATACTACACTATAATAACCTTTTCTGAGTTC[A/G]GAGACCATAACATGACATCGTATTAATGTTAGTGTAAGCAGATTTGATGAAAACTGTCTC
SNP1085	GF111788	Ah2n_TOG909798_1_003_00001_Jan09_628	ACTTCGTCAGTAACGGACTTGGATCGTTGTTACCAGGAAAAT	GAGTCGAGGTCATATCGTTTGGATCGTTGTTACCAGGAAAAA	AATAAATAAATAATGAGCAGAGTTCAGATTTGGAGCCGGACAATGACTCGTCTGCCTATAGTGAGTC	GATTTGGAGCCGGACAATGACTC	BOT	[T/A]	TTCTATTATGTTGGGAATGGCAATTATATGTTTTGAACTCTGCTCATTATTTATTTATTT[A/T]TTTTCCTGGTAACAACGATCCAATATATGTACTGCTGTTATTCCAAAAAATATTAAGCTT
SNP1100	HP012403	DurSNP_c12415	ACTTCGTCAGTAACGGACAATGGAAAGGGTCCGAGCTCATAA	GAGTCGAGGTCATATCGTAATGGAAAGGGTCCGAGCTCATAG	ACACGATCAAAACTTCGGTCTTCTGATCGCGGCGAGAGCTAAGTCTGCCTATAGTGAGTC	TTCTGATCGCGGCGAGAGCTAA	TOP	[A/G]	CCAAAGCACTTAAAGTACTGTGTGCAAAGCTATTTGAAATGGAAAGGGTCCGAGCTCATA[A/G]TACACGATCAAAACTTCGGTCAGNACAGATTGGCAGCGGTGATAGATCTGAACGCATCCG
SNP1109	HP014840	DurSNP_c14853	ACTTCGTCAGTAACGGACGTGAGTACTGTACAGAGGTAGCAACAACCTA	GAGTCGAGGTCATATCGTGTGAGTACTGTACAGAGGTAGCAACAACCTG	GACACCAAACACTAAACAAGATACGTGCTGCATGTACTCGGGTAAGGTCTGCCTATAGTGAGTC	GTGCTGCATGTACTCGGGTAAG	TOP	[A/G]	CCACCGTCTATCAAGCACCCAATTCTGAGACTGAGTACTGTACAGAGGTAGCAACAACCT[A/G]CGACACCAAACACTAAACAAGATACTTAAGGTAGTTCCGCCAGAGACATAGCTGACGAAA
SNP1110	HP015111	DurSNP_c15126	ACTTCGTCAGTAACGGACGTAGGCCAAGCAAATCCTTCCGT	GAGTCGAGGTCATATCGTGTAGGCCAAGCAAATCCTTCCGC	TGACTAGAGCTTCCAAGATTTTATCCGAGAGGTATAATAGGTGCGCGTCTGCCTATAGTGAGTC	ATCCGAGAGGTATAATAGGTGCGC	BOT	[T/C]	GGATGATATGGTGAAGCTCAAAATCCATGACACCATCAAAATCTTGGAAGCTCTAGTCAC[A/G]CGGAAGGATTTGCTTGGCCTAACTGCCGCCGGTGCTACGTCGAGGGAAAAGCCTCTGCAG
SNP1111	HP015194	DurSNP_c15209	ACTTCGTCAGTAACGGACGTTGAGCAGCTAAGAATAATTGCAAGAA	GAGTCGAGGTCATATCGTGTTGAGCAGCTAAGAATAATTGCAAGAG	AGTAATAATTGAAGAGTCACATTGTGCCGGATCTACGAAAAGGTGTTAGGGTCTGCCTATAGTGAGTC	CCGGATCTACGAAAAGGTGTTAGG	TOP	[A/G]	ATAAATTGTTAATTGAAGAATTGGCTAAGCATTCTTGAGCAGCTAAGAATAATTGCAAGA[A/G]AAGTAATAATTGAAGAGTCACATTGTGGATCCAATACAATGAAACARTGCAGTTTAAGGA

## Sheet: NON-MAPPED MARKERS
GenBank Accession	Alias	OPA_oligo1	OPA_oligo2	OPA_oligo3	Illumicode Seq	Ilumina Strand	SNP	Genomic Sequence
GF111570	Ah2n_TOG894254_1_002_00001_Jan09_622	ACTTCGTCAGTAACGGACGGGACATCAATGGTGGCAGCAA	GAGTCGAGGTCATATCGTGGGACATCAATGGTGGCAGCAG	AACAACAACAAACGATCGCACAGTGGGTATATGACGCAATTCGGTCTGCCTATAGTGAGTC	ACAGTGGGTATATGACGCAATTCG	TOP	[A/G]	AaacgaTgAAGaatctgaatagaatttcaggtattGTGTTGGACATCAATGgtggCAGCA[A/G]CAACAACAACAAACGATCGCAGNGGTGGCAGCAACGACTCAGCAACAACATTGAAAAAGA
GF111572	Ah2n_TOG894259_1_003_00001_Jan09_554	ACTTCGTCAGTAACGGACGTCAACATCCTTGCTTCAGCAGGT	GAGTCGAGGTCATATCGTGTCAACATCCTTGCTTCAGCAGGA	AATGTCTTAAGCCCAATGTGATCACTAATGACAGGCGGATGCGTGTCTGCCTATAGTGAGTC	CACTAATGACAGGCGGATGCGT	BOT	[T/A]	tttttctcctttcttaagtaatcgcCagttgttggtcatcacattgggcttaagacattc[A/T]cctgctgaagcaaggatgttgaaaaannnaacttnGTTTTGCAAACTAAATATTGCAACA
GF111575	Ah2n_TOG894351_1_004_00001_Jan09_150_down	ACTTCGTCAGTAACGGACCTCCTTAAAGATGTTCAAGGAAAAAAA	GAGTCGAGGTCATATCGTCTCCTTAAAGATGTTCAAGGAAAAAAT	TACTTTTCTTAAAAAATGGAAACAGGTGTCGTCGTGTAGAATGCCAGTCTGCCTATAGTGAGTC	GGTGTCGTCGTGTAGAATGCCA	TOP	[A/T]	TATTTTGTTAATAATAACTCTAAACACAAATTAACTCCTTAAAGATGTTCAAGGAAAAAA[A/T]NTACTTTTCTTAAAAAATGGAAACAAAGTTCGTTATAAGAACACAAGTCTCA
GF111576	Ah2n_TOG894357_2_004_00001_Jan09_143	ACTTCGTCAGTAACGGACGAATTGTGGGGTCTTGTTATGTTTCTT	GAGTCGAGGTCATATCGTGAATTGTGGGGTCTTGTTATGTTTCTC	TTTCGTGTTTCTTATAATTTCTTTCCCGTCCACTTTGGTCAAGAGTGTCTGCCTATAGTGAGTC	CCCGTCCACTTTGGTCAAGAGT	BOT	[T/C]	ACATACAAAAGCAAAGTCATCACACATTTCCAATAAAGAAATTATAAGAAACAcGAAAA[A/G]AGAAAcATAACAAGACCCCACAATTAGGCAATACTCGATTGAAAATTATGTGAATGTGAA
GF111593	Ah2n_TOG895412_1_004_00001_Jan09_365	ACTTCGTCAGTAACGGACTCAGTGATTGGTTGATGCTTGAACT	GAGTCGAGGTCATATCGTTCAGTGATTGGTTGATGCTTGAACG	CATTTTTCCCTTTTGAAACATATGAAGGCCGGTGAATGCTCTACTGTCTGCCTATAGTGAGTC	GAAGGCCGGTGAATGCTCTACT	BOT	[T/G]	CAAATAATGCCATGTGAGCTCATTAAATAATAAAAAATATGTTTCAAAAGGGAAAaATGG[A/C]GTTCAAGCATCAACCAATCACTGATTAAAACAGAGNNCAAaGGGAAAAGAAAATGGCTTT
GF111600	Ah2n_TOG895747_2_004_00001_Jan09_398	ACTTCGTCAGTAACGGACGGAATGTGATACTCAATCTGTTTGGCATA	GAGTCGAGGTCATATCGTGGAATGTGATACTCAATCTGTTTGGCATG	TCTTGTTTGTTATTACCTCATAGTCTCAGCCAACAGGACTCGCTCTGGTCTGCCTATAGTGAGTC	TCAGCCAACAGGACTCGCTCTG	TOP	[A/G]	CCANNNNNNNNNATNNNCTATAAAAGGTTTCATGAATGTGATACTCAATCTGTTTGGCAT[A/G]TTCTTGTTTGTTATTACCTCATAGTCMTAGTCAACTGTGTACCGAANNNTTTATTTCGT
GF111601	Ah2n_TOG895759_1_004_00001_Jan09_567	ACTTCGTCAGTAACGGACAAAGCAAATTGGTTCTTGATTTCAATA	GAGTCGAGGTCATATCGTAAAGCAAATTGGTTCTTGATTTCAATG	TTTTTTTCAGTTCATACTTTTGCGACAACTTTAGGCGGGCTCATATGTCTGCCTATAGTGAGTC	GACAACTTTAGGCGGGCTCATATC	TOP	[A/G]	AATATTTGCATAACTAGAATGCTGCAATTTTAAAAGCAAATTGGTTCTTGATTTCAAT[A/G]TTTNTTTTTTTCAGTTCATACTTTTGCCTACTATATGTGCATGAATCTTTTGTTGACTC
GF111605	Ah2n_TOG895817_2_004_00001_Jan09_362	ACTTCGTCAGTAACGGACGTGATTTCTCCATTTTCCAGGCTCTTA	GAGTCGAGGTCATATCGTGTGATTTCTCCATTTTCCAGGCTCTTG	GAGAGTCCATCTCAAGCTCTTCCGAGACATTACACGGCAGCTAATCGTCTGCCTATAGTGAGTC	CGAGACATTACACGGCAGCTAATC	TOP	[A/G]	gggttttcttatgGGAGAtttgagatATGGcCttttgaTTTCTCCATTTTCCAGGCTCTT[A/G]GGAGAGTCCATCTCAAGCTCTTCAATTAGGAAAGGCATTGGTTATAAMAAGGAATGGRAT
GF111617	Ah2n_TOG896251_1_004_00001_Jan09_636	ACTTCGTCAGTAACGGACCCAAGCAAATAACAGTGAAAACAAACA	GAGTCGAGGTCATATCGTCCAAGCAAATAACAGTGAAAACAAACG	AAATTTCCATCATCTTTCAATCTCTAGCTTATGGGGCGAGAATCAGGTCTGCCTATAGTGAGTC	TCTAGCTTATGGGGCGAGAATCAG	TOP	[A/G]	ATATAAATCATAATCATGCCCAATAATCTTCACCAAGCAAATAACAGTGAAAACAAAC[A/G]TAAATTTCCATCATCTTTCAATCATTTACACTCCTTAGAGNNAAATAAACAAAAATAA
GF111618	Ah2n_TOG896252_2_005_00001_Jan09_1129	ACTTCGTCAGTAACGGACGTCTTCCGCAGTATAGGGTTTTTGTAATT	GAGTCGAGGTCATATCGTGTCTTCCGCAGTATAGGGTTTTTGTAATC	AGAGGAAAGATTATGAAACTAAGTTCAAAGGGGTACTTATGGTCGCACGGTCTGCCTATAGTGAGTC	AAAGGGGTACTTATGGTCGCACG	BOT	[T/C]	AATTCATTATTATATATTGGTTGTTTCTTGATGGAACTTAGTTTCATAATCTTTCCTCTT[A/G]ATTACAAAAACCCTATACTGCGGAAGAATTAACAATACAATATTGTTCAAGGAGAGGTTG
GF111624	Ah2n_TOG896385_1_004_00001_Jan09_79	ACTTCGTCAGTAACGGACATGCACCTGGTGACGGTGGATA	GAGTCGAGGTCATATCGTATGCACCTGGTGACGGTGGATG	ATAATTATGTTTCCAAATTTGCAAGTGCCGGTATGATCGCTAACCGTCTGCCTATAGTGAGTC	AGTGCCGGTATGATCGCTAACC	TOP	[A/G]	ATAAAGGTACACTTGCAATGTTCTGTAATTATGGTATCAATGCACCTGGTGACGGTGGAT[A/G]CATAATTATGTTTCCAAATTTGCAGGAGTTGTGGAGCTTGTTTCAGATTTTGTTGTTTG
GF111627	Ah2n_TOG896495_2_004_00001_Jan09_181	ACTTCGTCAGTAACGGACTGCTTCTAAATTGCACAATATCAATTT	GAGTCGAGGTCATATCGTTGCTTCTAAATTGCACAATATCAATTC	ATTTTTTATTTTTGTACCTTTTCCGCACGCTGAAGGTTAAGGTCCGGTCTGCCTATAGTGAGTC	GCACGCTGAAGGTTAAGGTCCG	BOT	[T/C]	TGGCAAAAAGATACTGCAACGGTCCAGAGGAAAAGGTACAAAAATAAAAAATNAAAAAAA[A/G]AATTGATATTGTGCAATTTAGAAGCATTATATTCTAGAAGCACAATTATAACTCTTAG
GF111631	Ah2n_TOG896584_2_004_00001_Jan09_674	ACTTCGTCAGTAACGGACCCAGGGTTTTGCTTCCTTCTCAT	GAGTCGAGGTCATATCGTCCAGGGTTTTGCTTCCTTCTCAC	GGTTTTGGTTTTTCTTTTCTTTACAGGCGTGTCAGGACTACTGTGTCTGCCTATAGTGAGTC	ACAGGCGTGTCAGGACTACTGT	BOT	[T/C]	AAGAAAAAACGGATAGGTGGARTATYGGTGGACAAGAAAGAAAAGAAAAACCAAAACCT[A/G]TGAGAAGGAAGCAAAACCCTGGCATCAATTGATGGCATCAACTATTGACTATTGTGGAT
GF111637	Ah2n_TOG896740_2_005_00001_Jan09_819	ACTTCGTCAGTAACGGACCAAGACAAGACATTGAGAACAGGACAA	GAGTCGAGGTCATATCGTCAAGACAAGACATTGAGAACAGGACAG	ACAAGACACTAATGGACAGAGACGCTGGCTATGGGACGTAAAGTCGTCTGCCTATAGTGAGTC	GCTGGCTATGGGACGTAAAGTC	TOP	[A/G]	TTCCTTTAGGCTGCGTTTGTTTCTGAGAACAGGACAAGACAAGACATTGAGAACAGGACA[A/G]GACAAGACACTAATGGACAGAGACACAAAATTTTGTGTTCTTGTATTCTGTTTGTTGGAG
GF111646	Ah2n_TOG896966_1_004_00001_Jan09_83	ACTTCGTCAGTAACGGACGACTGGCTGTGAGGCTGCATGAA	GAGTCGAGGTCATATCGTGACTGGCTGTGAGGCTGCATGAG	TCTTTTATTCTAACAAGAACATAACCGGCGGCCTATCAAATCACTGGCGTCTGCCTATAGTGAGTC	GGCGGCCTATCAAATCACTGGC	TOP	[A/G]	CAGGTGATTTGCTGTATTATGATGTTAGGAGGTTACTGCACTGGCTGTGAGGCTGCATGA[A/G]TTCTTTTATTCTAACAAGAACATAACCATTCACCTCACTATTTCTTGCTAGATTTCATCT
GF111649	Ah2n_TOG897016_1_004_00001_Jan09_522	ACTTCGTCAGTAACGGACTTGTACACAATTTTGGGGCTGGTT	GAGTCGAGGTCATATCGTTTGTACACAATTTTGGGGCTGGTC	CTTCTTTTTGTTACATGTTGTTATTTCAGTCAGACTTAACCGGCGGAGTCTGCCTATAGTGAGTC	TCAGTCAGACTTAACCGGCGGA	BOT	[T/C]	CCATTAGGTGAAGTGAATTAGTGAACATGACCAAATAACAACATGTAACAAAAAGAAGG[A/G]ACCAGCCCCAAAATTGTGTACAATTAGACCAACAAAAGTAGTCCAACAAGTTGTTTTTGA
GF111654	Ah2n_TOG897269_2_004_00001_Jan09_153	ACTTCGTCAGTAACGGACTCAAAGGCAGGTGGCAAACTAAT	GAGTCGAGGTCATATCGTTCAAAGGCAGGTGGCAAACTAAG	AAAAAGATATTTTTTATCCTTCAACGACGAGGCCAAACTCCAGTTGTGTCTGCCTATAGTGAGTC	GACGAGGCCAAACTCCAGTTGT	BOT	[T/G]	AGTAAGTCCATCGTATATTAATATTAGTTGAAGGATAAAAAATATCTTTTTNCGTAAA[A/C]TTAGTTTGCCACCTGCCTTTGATTAGATTGGATTAGATTATTTTGAATATATGATGGAG
GF111657	Ah2n_TOG897376_1_004_00001_Jan09_967	ACTTCGTCAGTAACGGACAAACTCAGGTGCAGTCGCTTCACA	GAGTCGAGGTCATATCGTAAACTCAGGTGCAGTCGCTTCACG	GAAGTCGATATCTAACGACTCTGACAGTAACCATATCCGGTAAGCCCGTCTGCCTATAGTGAGTC	ACAGTAACCATATCCGGTAAGCCC	TOP	[A/G]	ACAATCATTTGAAACAAATAGATAAATAAARGTGGAAACTCAGGTGCAGTCGCTTCAC[A/G]TGAAGTCGATATCTAACGACTCTGAGGTATCAACATCACGTGAARTCAACTTCACCTGAG
GF111664	Ah2n_TOG897682_1_004_00001_Jan09_138	ACTTCGTCAGTAACGGACCCAATGGCAAGGTTTATCCAAAATT	GAGTCGAGGTCATATCGTCCAATGGCAAGGTTTATCCAAAATC	CACAATATTTACATAAAAAATGCCACCTGGGTTTCGAGGTAAACACGGTCTGCCTATAGTGAGTC	ACCTGGGTTTCGAGGTAAACACG	BOT	[T/C]	CAGTTTTATTGAAATTTGATGCTTGAAAGGATTATGGCATTTTTTATGTAAATATTGTGA[A/G]ATTTTGGATAAACCTTGCCATTGGCATGCTGACNAATGTCTCCATAAAATATTGGTGTAG
GF111665	Ah2n_TOG897694_2_004_00001_Jan09_124	ACTTCGTCAGTAACGGACTAATGCAGAAGGGTCACAGGCAT	GAGTCGAGGTCATATCGTTAATGCAGAAGGGTCACAGGCAC	ATTAAGCGTACATGAGGACAGATAAAGGGTGCCTGAGGTCGTAATACGTCTGCCTATAGTGAGTC	AAAGGGTGCCTGAGGTCGTAATAC	BOT	[T/C]	TGAAACAACttGTTATGATGCCATATTTTMTGTGATATCTGTCCTCATGTACGCTTAATT[A/G]TGCCTGTGACCCTTCTGCATTATTCTAGATCTACTTTTTGGTAAGGGCGATCACTCCAAT
GF111671	Ah2n_TOG898231_1_004_00001_Jan09_255	ACTTCGTCAGTAACGGACGTGCATAATTGGCATAAGATCATCCAA	GAGTCGAGGTCATATCGTGTGCATAATTGGCATAAGATCATCCAG	TGATATGGATATCATGTCCTAACAGTGACACAGACGCGAGCTTATGGTCTGCCTATAGTGAGTC	GTGACACAGACGCGAGCTTATG	TOP	[A/G]	TGCATCTGGGTcGTCACCTTTAATGGTAACCACCTGCATAATTGGCATAAGATCATCCA[A/G]NNNNNATGATATGGATATCATGTCCTAACAAACCCAAGCNNNAACGTGCNNNGATATACC
GF111672	Ah2n_TOG898271_2_004_00001_Jan09_1240	ACTTCGTCAGTAACGGACCGTTTGGAAAACTTACATTCCTGCTT	GAGTCGAGGTCATATCGTCGTTTGGAAAACTTACATTCCTGCTC	TAGAAACCATTTTAATCACAAAAAACCATCGGCCTCGATCTAATGCGTCTGCCTATAGTGAGTC	ACCATCGGCCTCGATCTAATGC	BOT	[T/C]	ATAAAGCAATAACTAAACATGAATGCACCGCATCATTTTTGTGATTAAAATGGTTTCTAT[A/G]AGCAGGAATGTAAGTTTTCCAAACGTGCAAATTACCAGATCAAGAGCTTCCACAAGATCT
GF111675	Ah2n_TOG898468_1_004_00001_Jan09_103	ACTTCGTCAGTAACGGACGGCCAGCAACTTTTGTGATTTGTAGT	GAGTCGAGGTCATATCGTGGCCAGCAACTTTTGTGATTTGTAGC	ATCAAATAGCCATCAATGATATTTGTCCCGAGAATTACCAGAGGGTGTCTGCCTATAGTGAGTC	GTCCCGAGAATTACCAGAGGGT	BOT	[T/C]	TTGAATGAAATCTCATACCAATCYCACACCATTAAAATATCATTGATGGCTATTTGATG[A/G]CTACAAATCACAAAAGTTGCTGGCCCCTAGCACTCCTCAATTGTATTTACTCACCATATT
GF111676	Ah2n_TOG898508_1_004_00001_Jan09_1340	ACTTCGTCAGTAACGGACGCTCAACAATGATTTAGTTGTTGCATAT	GAGTCGAGGTCATATCGTGCTCAACAATGATTTAGTTGTTGCATAC	CTGATATTTATCAAGTAGATCTTGGGCTCCACACGTACATGGTAATCCGTCTGCCTATAGTGAGTC	GCTCCACACGTACATGGTAATCC	BOT	[T/C]	attgggtgCTAATACTATAAACTCAGCATtTGAGCCAAGATCTACTTGATAAATATCAGG[A/G]TATGCAACAACTAAATCATTGTTGAGCCGTACCCTGGATGATAAAAACATATCATATGTT
GF111684	Ah2n_TOG899042_1_003_00001_Jan09_302	ACTTCGTCAGTAACGGACGAACTTCGCCAATGCAACCGAA	GAGTCGAGGTCATATCGTGAACTTCGCCAATGCAACCGAT	CACCAGCTCTTTCTCCAGCTCTTTGTCGAAGAAACGCAGGACAGGTCTGCCTATAGTGAGTC	CTTTGTCGAAGAAACGCAGGACAG	TOP	[A/T]	TTTATTCTTTTTCTTCAATGAGGCAATTTCGGCCTTGGCAACTTCGCCAATGCAACCGA[A/T]GCACCAGCTCTTTCTCCAGCTCTGCCACCCGACCTCTGGCGGCATTAACCTGGCCCTCC
GF111713	Ah2n_TOG900375_1_004_00001_Jan09_184	ACTTCGTCAGTAACGGACGGTTAGAGATGATTTTGATCGTGAACA	GAGTCGAGGTCATATCGTGGTTAGAGATGATTTTGATCGTGAACG	AACAAATTACATTGTTAATTGCAATATTCACGCAGGGTAAGGGCACGTCTGCCTATAGTGAGTC	TATTCACGCAGGGTAAGGGCAC	TOP	[A/G]	AAGCATAATCAGGCTCCTACTCCCTTTTGGAAGGTTAGAGATGATTTTGATCGTGAAC[A/G]AAACAAATTACATTGTTAATTGCAAGTGCAGAAGCACATGAACCAGGACATACTGATAGC
GF111714	Ah2n_TOG900397_2_002_00001_Jan09_651	ACTTCGTCAGTAACGGACTGTCGGTCAATGGGAAAACAAATT	GAGTCGAGGTCATATCGTTGTCGGTCAATGGGAAAACAAATC	AATTCCATCAATGCAAATAGTCTGATGGCCTATATGCCGCAGATGGTCTGCCTATAGTGAGTC	TGATGGCCTATATGCCGCAGATG	BOT	[T/C]	CAATCCCTTGAAATCTTGCTTGTTCTCCTCTTGTTTTGACTAtTTGCATTGATGGAATTT[A/G]ATTTGTTTTCCCATTGACCGACATTTTTGAATTTTGAATGTTTGAGGTTTCTTACCTAAT
GF111716	Ah2n_TOG900416_1_003_00001_Jan09_102	ACTTCGTCAGTAACGGACGTCGATCATTTGCCCCAATTACAT	GAGTCGAGGTCATATCGTGTCGATCATTTGCCCCAATTACAC	CTCTGTTTTTTTTTTTTCAGGTAATACTCCGAGTGTTGGATGGACCGTCTGCCTATAGTGAGTC	TACTCCGAGTGTTGGATGGACC	BOT	[T/C]	ttcagccaagcgtgggGgatctgtCcctttaccctttacctgAAAAAAAAAAAACAGAGN[A/G]TGTAATTGGGGCAAATGATCGAACACATAATGAGCAAGAAGAATAGGAAGAGgAAG
GF111721	Ah2n_TOG901045_1_004_00001_Jan09_498	ACTTCGTCAGTAACGGACTGCAAGCACGTAGAATTTGCTATGT	GAGTCGAGGTCATATCGTTGCAAGCACGTAGAATTTGCTATGC	TGTAAAATGTACAAGTTTGGCATGTTACCAAGGGCGCGTCATTGGGTCTGCCTATAGTGAGTC	GTTACCAAGGGCGCGTCATTGG	BOT	[T/C]	TGGTTWGGTATTTTNATGATACTGCAAATTTAATATGCCAAACTTGTACATTTTACAA[A/G]CATAGCAAATTCTACGTGCTTGCATATCTNNCTTTCTTCAGTAAAATTTCATRGCTATTG
GF111723	Ah2n_TOG901133_1_004_00001_Jan09_389	ACTTCGTCAGTAACGGACTTTTTGTTGATGCATGCTACATTTCT	GAGTCGAGGTCATATCGTTTTTTGTTGATGCATGCTACATTTCA	CAACTTTGTGTTGTAACTGATGTTGCGAGACTAAACTCATCAGCGTAGTCTGCCTATAGTGAGTC	TGCGAGACTAAACTCATCAGCGTA	BOT	[T/A]	CTATAGACAAGAAAATTGTAACAAATGCTGAAATATACATCAGTTACAACACAAAGTTGT[A/T]GAAATGTAGCATGCATCAACAAAAATTTTGCAGCATAAAGTATGATTTAGAGATCTCCGA
GF111724	Ah2n_TOG901146_1_004_00001_Jan09_343	ACTTCGTCAGTAACGGACGCTTTTTCGGGTGGGTTACCAAT	GAGTCGAGGTCATATCGTGCTTTTTCGGGTGGGTTACCAAC	GTGGGCTAGGATACTTCTCTTCTGCACCTGAAGCGAACTGTCTGGTCTGCCTATAGTGAGTC	TGCACCTGAAGCGAACTGTCTG	BOT	[T/C]	GTGGGTTCTGATtCGGATATCATACACAAaTTCTGGAAGAGAAGTATCCTAGCCCACC[A/G]TTGGTAaCCCACCcGAAAAAGCTACAGTGTATGTATCTATCTTCTAGATTTCCTGATCA
GF111725	Ah2n_TOG901166_1_004_00001_Jan09_207	ACTTCGTCAGTAACGGACGCCATGGAAGTGGCAGCAAAAAA	GAGTCGAGGTCATATCGTGCCATGGAAGTGGCAGCAAAAAT	GTACTTGGTGAAACTAACTTGACATGGCACGCATGTCTTGTATAATGCGTCTGCCTATAGTGAGTC	TGGCACGCATGTCTTGTATAATGC	TOP	[A/T]	AGATTGAGAGGATGAAAGATAACATGAGCCCTGAAACATCCATGGAAGTGGCAGCAAAAA[A/T]NNGTACTTGGTGAAACTAACTTGACAAAGTTATCAGCAAAACTTGGAAACAGGACATTCC
GF111736	Ah2n_TOG902049_1_004_00001_Jan09_178	ACTTCGTCAGTAACGGACGGCAGATAGGTCAAAAAGGAAAGGGAA	GAGTCGAGGTCATATCGTGGCAGATAGGTCAAAAAGGAAAGGGAT	AAAATCATGGTCAATGGATTCTACAAGTCGTTGAGGGTGTGACCGTCTGCCTATAGTGAGTC	TACAAGTCGTTGAGGGTGTGACC	TOP	[A/T]	ACAATGGTATTAGGGAAGCaAATCCACgATTCGATGCAGATAGGTCAAAAAGGAAAGGGA[A/T]GAAAATCaTgGtCAATGGATTCAATTATCATcAGGAAAGAACAAGTTAAACTTCAAAGC
GF111738	Ah2n_TOG902520_2_004_00001_Jan09_207	ACTTCGTCAGTAACGGACAGTTGTTATTATGATCTGAATCCTTAGGA	GAGTCGAGGTCATATCGTAGTTGTTATTATGATCTGAATCCTTAGGG	TTGTTGATCAGTCTCTAAATATCAGATCGGATTCTACTGGCTGCGAGTCTGCCTATAGTGAGTC	GATCGGATTCTACTGGCTGCGA	TOP	[A/G]	ATGGAATTCATTAGGTTTTTACAGCATGAGTAAGTTGTTATTATGATCTGAATCCTTAGG[A/G]GTTGTTGATCAGTCTCTAAATATCATATAAGCTGAGGTGTTCCTTTGTGAGTGCAGTATG
GF111748	Ah2n_TOG903716_1_004_00001_Jan09_692	ACTTCGTCAGTAACGGACGTGTACCTAGGGGGCTGTTGGATTA	GAGTCGAGGTCATATCGTGTGTACCTAGGGGGCTGTTGGATTG	CAATATGGGTTCCCTCAGTGGGCTCATGGTAGCGGGACTATCGTCTGCCTATAGTGAGTC	GGCTCATGGTAGCGGGACTATC	TOP	[A/G]	ATTGATTACAGTTTCTACTGTGTTACTGTAAACTTTGTACCTAGGGGGCTGTTGGATT[A/G]GCAATATGGGTTCCCTCAGTGa
GF111753	Ah2n_TOG903928_2_004_00001_Jan09_197	ACTTCGTCAGTAACGGACGTGATCCGGAAAGAGAGAACCACTACA	GAGTCGAGGTCATATCGTGTGATCCGGAAAGAGAGAACCACTACG	TAGGTTTTGTCAACAGCATGATAAAGGCCACTATCCTAGTCGCAGGTCTGCCTATAGTGAGTC	AAAGGCCACTATCCTAGTCGCAG	TOP	[A/G]	TATAGGTTTACAAAATTAAGGCATAGAGATCTACTTGATCCGGAAAGAGAGAACCACTAC[A/G]GTAGGTTTTGTCAACAGCATGatGGCGAACAGtcaaaccnggnnnnnnacnnaaacgacg
GF111766	Ah2n_TOG905303_1_004_00001_Jan09_523	ACTTCGTCAGTAACGGACCCTGGAATTCTGTATTTTTTAATTTTCCT	GAGTCGAGGTCATATCGTCCTGGAATTCTGTATTTTTTAATTTTCCC	AGAAAGATTAATCCATAACTTTGAAGCCTCGCAGGATCTAAGCACTGGTCTGCCTATAGTGAGTC	GCCTCGCAGGATCTAAGCACTG	BOT	[T/C]	TGCACAACTTTCTGAACAAACAATATTTTGCAGTTTCAAAGTTATGGATTAATCTTTCTT[A/G]GGAAAATTAAAAAATACAGAATTCCAGGTAAATTGACTTATGTGATTAAGGAAAACAG
GF111771	Ah2n_TOG905504_1_004_00001_Jan09_661	ACTTCGTCAGTAACGGACAAGTGCATACACCGAGGTCAGTTTA	GAGTCGAGGTCATATCGTAAGTGCATACACCGAGGTCAGTTTG	TTCTTGGCTTCTTTAAACAGAGATTAGCGCCGGAAGCCTGTCATGTCTGCCTATAGTGAGTC	ATTAGCGCCGGAAGCCTGTCAT	TOP	[A/G]	AATGCTACTTGAATTGATTAATATCWGTCATATTGAAAGTGCATACACCGAGGTCAGTTT[A/G]TTTCTTGGCTTCTTTAAACAGAGGACACTTGGTCTTCCTTTTTTCTTCCTCGTGagtG
GF111784	Ah2n_TOG908354_2_004_00001_Jan09_436	ACTTCGTCAGTAACGGACCCATTTACACCATTGTTAAGCCAAATTA	GAGTCGAGGTCATATCGTCCATTTACACCATTGTTAAGCCAAATTC	TACAGAACCAAATAAAAGATCAAAGGGGAGTAACCAATTCGGTCATAAGTCTGCCTATAGTGAGTC	GGGGAGTAACCAATTCGGTCATAA	TOP	[A/C]	AAATTTAAAAGCACAACATAACAAATKTTACAACCATTTACACCATTGTTAAGCCAAATT[A/C]ATACAGAACCAAATAAAAGATCAAAGTATTGAACCYTAAACAAATATNNNNAAAAAAA
GF111785	Ah2n_TOG908504_1_004_00001_Jan09_668	ACTTCGTCAGTAACGGACGCGGATGTCAATGAAAAGGATGGATAA	GAGTCGAGGTCATATCGTGCGGATGTCAATGAAAAGGATGGATAG	AATAACGTTGTACACAGTTAAATCAAGCCATCTGATTGCGGGCTCAAGTCTGCCTATAGTGAGTC	AGCCATCTGATTGCGGGCTCAA	TOP	[A/G]	AAACGACAGCAATGGAAGACTGAGAAGACCAAAATCGGATGTCAATGAAAAGGATGGATA[A/G]CAATAACGTTGTACACAGTTAAATCAAATGAGATGCAATATAAACGGCAGAAAGTTATGC
GF111786	Ah2n_TOG908531_1_005_00001_Jan09_1092_up	ACTTCGTCAGTAACGGACGCAAGGCAAGTCAACTTTTTTTTTTTAA	GAGTCGAGGTCATATCGTGCAAGGCAAGTCAACTTTTTTTTTTTAT	CTTTTAGCGAAAGTTAAATTATTGAATGTGCAGGTAATACGGAGGCCGTCTGCCTATAGTGAGTC	ATGTGCAGGTAATACGGAGGCC	TOP	[A/T]	GTGGCAGACCTCTCACCATGCGCATTGGTGTTGGCAAGGCAAGTCAACTTTTTTTTTTTA[A/T]NCTTTTAGCGAAAGTTAAATTATTGATTTCACTATAAACATGGTTT
GF111791	Ah2n_TOG910249_2_004_00001_Jan09_784	ACTTCGTCAGTAACGGACGTGAGGTAGAAAATGAATGACTTCCTCAA	GAGTCGAGGTCATATCGTGTGAGGTAGAAAATGAATGACTTCCTCAC	TTTACGCAAGAAGAATATGATACATCCCCAGTAGAGTACGGCGGTCGTCTGCCTATAGTGAGTC	TCCCCAGTAGAGTACGGCGGTC	TOP	[A/C]	TGGAAAGCTAGTAACTCGTTTCCCAAATTCGATTGAGGTAGAAAATGAATGACTTCCTCA[A/C]CTTTACGCAAGAAGAATATGATACACTAAGTACATGATAACATGTTATAYATGTAAACAG
GF111794	Ah2n_TOG910656_2_004_00001_Jan09_575	ACTTCGTCAGTAACGGACACGACGAATCATGCAGAGATCCTA	GAGTCGAGGTCATATCGTACGACGAATCATGCAGAGATCCTG	ATTCAATACTTAAGTCATGTCCGACCTAAACTGGTCCGCGCTGATGTCTGCCTATAGTGAGTC	ACCTAAACTGGTCCGCGCTGAT	TOP	[A/G]	AAAATCGCTGCTGCTCAGGAAGTAGAGGGAGCCAAGGACGACGAATCATGCAGAGATCCT[A/G]TATTCAATACTTAAGTCATGTCCGCACATATCCGACATTCATGTTTGGTGGATCCgtag
GF111798	Ah2n_TOG910831_1_004_00001_Jan09_418	ACTTCGTCAGTAACGGACAAAGGTTAGCTTGCTGATCAAGAAAGA	GAGTCGAGGTCATATCGTAAAGGTTAGCTTGCTGATCAAGAAAGG	TCTACTTGTTTGGAGTTTTGAGATCTCATCGCACGCTACGAGAGGGTCTGCCTATAGTGAGTC	TCTCATCGCACGCTACGAGAGG	TOP	[A/G]	GAGGATGCAAAGCGGTTGCTTTCGCAGGGATTAAAAGGTTAGCTTGCTGATCAAGAAAG[A/G]TTCTACTTGTTTGGAGTTTTGAGAAAAAGGGATGGAAGGGAAAAGCCTGGAGTATAAA
GF111813	Ah2n_TOG915900_1_004_00001_Jan09_469	ACTTCGTCAGTAACGGACGTTTGAGTTTTTTGATGCACCTTGAT	GAGTCGAGGTCATATCGTGTTTGAGTTTTTTGATGCACCTTGAC	TTGATGTATGCATCAAACAAAACGATCAAGGATAAGTCCGTCGTCGTCTGCCTATAGTGAGTC	CGATCAAGGATAAGTCCGTCGTC	BOT	[T/C]	TATTACTTCCTCCATTCRATATTGAAATCCTATTTTTTTGTTTGATGCATACATCAAA[A/G]TCAAGGTGCATCAAAAAACTCAAAATGAATGGTATCACAATATGGAATTGTGGGATATT
GF111814	Ah2n_TOG916065_1_003_00001_Jan09_107	ACTTCGTCAGTAACGGACTCAATGCCTTAAATTTCATTTAGAGATTA	GAGTCGAGGTCATATCGTTCAATGCCTTAAATTTCATTTAGAGATTG	ATTAAAATTCAAAGTCAAAATATGTGTTCCCGCAACAGGAGGGATTCGTCTGCCTATAGTGAGTC	GTTCCCGCAACAGGAGGGATTC	TOP	[A/G]	ATCCTATGAAAAACAGGAGGATGGAGATTTTGTCAATGCCTTAAATTTCATTTAGAGATT[A/G]AATTAAAATTCAAAGTCAAAATATGTAGTTTTTTAAATGAAATATGATTTCATMATTTG
GF111816	Ah2n_TOG916130_2_004_00001_Jan09_1191	ACTTCGTCAGTAACGGACCGGCGAGTTGGTAGCTGGGA	GAGTCGAGGTCATATCGTCGGCGAGTTGGTAGCTGGGG	CTGCTTCCACAGTAAACACAGCTACACGGGAATTGTACTAGGGCGTCTGCCTATAGTGAGTC	CTACACGGGAATTGTACTAGGGC	TOP	[A/G]	NNNNNNNNATATACTTGCCAGTTGTTGGCCGAGCTGAATTGCGGCGAGTTGGTAGCTGGG[A/G]TTCTTGCCGGGGCTGCTTCCACAgTAAACACAGATGCGTaattccagaatgctttacact
GF111818	Ah2n_TOG917728_2_003_00001_Jan09_897	ACTTCGTCAGTAACGGACGGTAAAAGGAAATAAGCTGCATGCTAT	GAGTCGAGGTCATATCGTGGTAAAAGGAAATAAGCTGCATGCTAA	AGCAACATTACTAGATCAGATACCAGTTTGCCAGCCAGTGGAACGACGTCTGCCTATAGTGAGTC	GTTTGCCAGCCAGTGGAACGAC	BOT	[T/A]	TTTCTTACCCGATTYGTAGTGTATGTAGCTCATATGGTATCTGATCTAgTAATGTTGCTT[A/T]TAGCATGCAGCTTATTTCCTTtTACcCTTTTGGCCGATTACGGAAGTAAATTTATGATG
GF111823	Ah2n_TOG918895_2_004_00001_Jan09_862	ACTTCGTCAGTAACGGACCAATTGCAAACCAGGGGAATTGT	GAGTCGAGGTCATATCGTCAATTGCAAACCAGGGGAATTGC	CCCAGCATAGTTACTTTGAGCGAAGGGTGACACTCCTCCGTGTGTCTGCCTATAGTGAGTC	GAAGGGTGACACTCCTCCGTGT	BOT	[T/C]	GCCATATGACCCATGCCGCAACAACAATTAATTACGATGCTCAAAGTAACTATGCTGGGA[A/G]CAATTCCCCTGGTTTGCAATTGCTGAAAAAGGGAAATGCcggTGGTGGA
GF111836	Ah2n_TOG924400_2_004_00001_Jan09_283_down	ACTTCGTCAGTAACGGACCAAAATGCTAGGCTGTTCCTTGTGT	GAGTCGAGGTCATATCGTCAAAATGCTAGGCTGTTCCTTGTGC	CATTTAGAAAACACACAAGCTAATGGTGCTAACTCAAACTGCGGGAGTCTGCCTATAGTGAGTC	GGTGCTAACTCAAACTGCGGGA	BOT	[T/C]	ATTATAAAGATACACGGATGTACTTGACTTCTAAAATTAGCTTGTGTGTTTTCTAAATGN[A/G]CACAAGGAACAGCCTAGCATTTTGTATTCTTTAATATTACTTTATAATTGGTTATTGGGG
GF111837	Ah2n_TOG924405_2_004_00001_Jan09_167	ACTTCGTCAGTAACGGACTGTTCATGATGGTCGTTTGACCTATA	GAGTCGAGGTCATATCGTTGTTCATGATGGTCGTTTGACCTATG	GAATAGCAATTACTACCGGCTAATCCGCTGTTTGGGTCAGTACATACGTCTGCCTATAGTGAGTC	TCCGCTGTTTGGGTCAGTACATAC	TOP	[A/G]	AAATGCCAGTGTGATACAGTGATAGGAATATTCATGTTCATGATGGTCGTTTGACCTAT[A/G]AGAATAGCAATTACTACCGGCTAATGACTTATGACCTTTATTCAGATATGCCTTTAAGT
GF111839	Ah2n_TOG925794_1_004_00001_Jan09_929	ACTTCGTCAGTAACGGACGGAAATTGCACGCAAAAGCAAATATA	GAGTCGAGGTCATATCGTGGAAATTGCACGCAAAAGCAAATATT	TTAGAACTAAGTAAGTCGATTTCAGACAGTGCAAGTCCACGTTGAGGGTCTGCCTATAGTGAGTC	ACAGTGCAAGTCCACGTTGAGG	TOP	[A/T]	GTCTCaGCGCTCGCTTTGTGAACATCACGGCGATCTGAAATTGCACGCAAAAGCAAATAT[A/T]ATTAGAACTAAGTAAGTCGATTTCAGCAAATAGAAATAGAAAAAAtggTTGATGTgAGtt
GF111840	Ah2n_TOG928551_1_002_00001_Jan09_620	ACTTCGTCAGTAACGGACTGTCTGCACATGTATGGCATGCT	GAGTCGAGGTCATATCGTTGTCTGCACATGTATGGCATGCC	CCAGTGACAAGTTTTTGCTTAACTCGAATGGTCGATGGCTTCTATAGTCTGCCTATAGTGAGTC	CTCGAATGGTCGATGGCTTCTATA	BOT	[T/C]	TTtgGTATTAGCCAGTTTTTTGGTTACCtGTTTGTGGTTAAGCAAAAACTTGTCACTGGT[A/G]GCATGCCATACATGTGCAGACATTACTAGCCAACTAGTCGTCCTTTTTNTTGGGTTGTCA
GF111844	Ah2n_TOG931720_2_002_00001_Jan09_273	ACTTCGTCAGTAACGGACTGTTGGAGAAAGGCAATACAAGATA	GAGTCGAGGTCATATCGTTGTTGGAGAAAGGCAATACAAGATG	ATTGACAGCTCTAGATCAGAACAAACAGGTTTGCCGTAGGAGTTGCGTCTGCCTATAGTGAGTC	AACAGGTTTGCCGTAGGAGTTGC	TOP	[A/G]	GAACCTAGCACTTATGAGGAAGCGGCTGCACATGAATGTTGGAGAAAGGCAATACAAGAT[A/G]AATTGACAGCTCTAGATCAGAACAGAACTTGGTGTCTCACTGAACTCCCAAAAGACAAGA
GF111845	Ah2n_TOG933994_2_004_00001_Jan09_67	ACTTCGTCAGTAACGGACCAATGAACAGAGAGGACAGATCCAGAA	GAGTCGAGGTCATATCGTCAATGAACAGAGAGGACAGATCCAGAG	AAGGAAAGTAAGAACCTTGATTCAGAGGTGCCCTGGTTCACGAATGTCTGCCTATAGTGAGTC	AGAGGTGCCCTGGTTCACGAAT	TOP	[A/G]	ATACCACAAGCTCAAAAMAGCAAAAGAAATATAGCAATGAACAGAGAGGACAGATCCAGA[A/G]AAAGGAAAGTAAGAACCTTGATTCAACAATCTACTGCATAttggaagaacttgCAtga
GF111847	Ah2n_TOG935618_1_003_00001_Jan09_1018	ACTTCGTCAGTAACGGACGCAGAGTTGAATACTCAGCATCTTCACTTT	GAGTCGAGGTCATATCGTGCAGAGTTGAATACTCAGCATCTTCACTTC	CTAATTTCATTTAAAATATAAGAGAAAAGCGTTGTGCTAACGGGATCTCGTCTGCCTATAGTGAGTC	AGCGTTGTGCTAACGGGATCTC	BOT	[T/C]	TATTTTGTAAACTGTGATGTACTatTCATATATTTCTCTTATATTTTAAATGAAATTAGC[A/G]AAGTGAAGATGCTGAGTATTCAACTCTGGCCAAAGTTGAATTGAAGAAGTTGTTTGCCAG
GF111848	Ah2n_TOG936005_1_003_00001_Jan09_660	ACTTCGTCAGTAACGGACGTGTTCCGCTAGCTTCTTTAGGTTTTT	GAGTCGAGGTCATATCGTGTGTTCCGCTAGCTTCTTTAGGTTTTC	AAGTTATCTGGTCCTGCATATTCGTGCTACGGGAACACGGGATTGTCTGCCTATAGTGAGTC	CGTGCTACGGGAACACGGGATT	BOT	[T/C]	CNNNNNNNNCTACTCCATACTGAACATTTTGGTCACYAATATGCAGGACCAGATAACTTG[A/G]AAAACCTAAAGAAGCTAGCGGAACAgTTTCAgAAGCAgtcgcgggagcacaaatgcagtt
GF111849	Ah2n_TOG937303_2_003_00001_Jan09_589	ACTTCGTCAGTAACGGACGTTGAATTACTCGTTGGAGTAGTTGATGA	GAGTCGAGGTCATATCGTGTTGAATTACTCGTTGGAGTAGTTGATGG	TTGCAATCTGTCAAAGTTAAAATGATTGGGTACAATTCGGCTCTAGGGTCTGCCTATAGTGAGTC	GATTGGGTACAATTCGGCTCTAGG	TOP	[A/G]	ATACTAATTTTGGNNNNNTTTANNGTTTAAACTTGAATTACTCGTTGGAGTAGTTGATG[A/G]ATTGCAATCTGTCAAAGTTAAAATTTTGTTGTTTTGTTCTTTTGTGATGGNNTGTTT
GF111856	Ah2n_TOG946841_2_003_00001_Jan09_1191	ACTTCGTCAGTAACGGACCAAATCCAGGTGTTCGGTGCT	GAGTCGAGGTCATATCGTCAAATCCAGGTGTTCGGTGCG	CATGGAAATCTGTTTTCACCCTCCGCTTTGAGTGGAACCACAGTCTGCCTATAGTGAGTC	CTCCGCTTTGAGTGGAACCACA	BOT	[T/G]	TGTTTCTTTAACGTTCTTCTCACGCTCTTCCTCGTTAACGGTGAAAACAGATTTCCATGC[A/C]GCACCGAACACCTGGATTTGCNNNNNNNNNNNNNNNGGTTAAAAAATAACATAATTACGG
GF111860	Ah2n_TOG960456_1_004_00001_Jan09_414	ACTTCGTCAGTAACGGACTAATGTCCCCAGTCAGAGGGGGA	GAGTCGAGGTCATATCGTTAATGTCCCCAGTCAGAGGGGGG	AAAACAAATAATTCAAACAAATCTGACTCAAGTCTGCCCGAGTAACCGTCTGCCTATAGTGAGTC	ACTCAAGTCTGCCCGAGTAACC	TOP	[A/G]	CCATCTACAATGGATTTCAGCTTGCAATAATCTTCTATAATGTCCCCAGTCAGAGGGGG[A/G]NNAAAACAAATAATTCAAACAAATCTGAAGAGTATACATTAAAAGCCTAACCAACAAATT
GF111861	Ah2n_TOG960856_1_004_00001_Jan09_230	ACTTCGTCAGTAACGGACGCAAACAGAAAAACGAAAATGAGCAAGT	GAGTCGAGGTCATATCGTGCAAACAGAAAAACGAAAATGAGCAAGC	CAAAATAAAAATAAATCATATACAACGATCTCTCGACCTTGGCAGGAGGGTCTGCCTATAGTGAGTC	ATCTCTCGACCTTGGCAGGAGG	BOT	[T/C]	TGCAATATAATTTAATCTATTTTGTTCAATCCGTTGTaTATgaTttAtTTTTATTTTGT[A/G]CTTGCTCATTTTCGTTTTTCTGTTTGATACAGCCATGGAATTAGCTTTGTCTTTGGAGAA
HP010167	DurSNP_c10178	ACTTCGTCAGTAACGGACTTTGAACTAAGCGGATAGCAGAGGA	GAGTCGAGGTCATATCGTTTTGAACTAAGCGGATAGCAGAGGG	ATTTTACATTTGTGACCATTTCCCACCGTCTCTGCTATCGAGCGAGTCTGCCTATAGTGAGTC	CACCGTCTCTGCTATCGAGCGA	TOP	[A/G]	GCCAACCCCTTAATTTTTTGTATTTGGTGGCACCAGTTTGAACTAAGCGGATAGCAGAGG[A/G]GATTTTACATTTGTGACCATTTCCATGTGTTGCAAGTTGGAAAGCCCTTGTATCAAGATC
HP010227	DurSNP_c10238	ACTTCGTCAGTAACGGACTCCCATGAGACTGAACTGAAGTGAT	GAGTCGAGGTCATATCGTTCCCATGAGACTGAACTGAAGTGAC	GAGACATGTTTTTCTTATGCTTGCAACCCATGCGAAGTATTTGGTACGTCTGCCTATAGTGAGTC	CAACCCATGCGAAGTATTTGGTAC	BOT	[T/C]	ACCAATGTATGGAGATCTGCCTCTTGGATATGGCCACAAGCATAAGAAAAACATGTCTCC[A/G]TCACTTCAGTTCAGTCTCATGGGACCCAAGCTTTATGTTAACACTGTCAAGGTTGAATTC
HP010339	DurSNP_c10350	ACTTCGTCAGTAACGGACGTCTCCGAGTCCTAAAATTCGCTCA	GAGTCGAGGTCATATCGTGTCTCCGAGTCCTAAAATTCGCTCG	CATCTGTGACAACAATAACTTGAAAAGCTCGGTTTTCCGTGGACCGTCTGCCTATAGTGAGTC	AAAGCTCGGTTTTCCGTGGACC	TOP	[A/G]	TTTTCCAACAGGAATTCCCATTCCCTGACATCCAAGGTCTCCGAGTCCTAAAATTCGCTC[A/G]CCATCTGTGACAACAATAACTTGAATACTCCTCTCAGGCCAATTTTTCAGTACCTCAAGG
HP010400	DurSNP_c10411	ACTTCGTCAGTAACGGACTCATCTAATCCTTCACAAAATGAACTTCA	GAGTCGAGGTCATATCGTTCATCTAATCCTTCACAAAATGAACTTCG	CTGTTATGAAGATCCTATACCCTACGAGCGGCAGTTAGTCATGTCGGTCTGCCTATAGTGAGTC	CGAGCGGCAGTTAGTCATGTCG	TOP	[A/G]	ACAATAAGATACATATGACACAGGATATTTTATCATCTAATCCTTCACAAAATGAACTTC[A/G]CCTGTTATGAAGATCCTATACCCTATTGACTCTTCCTCCTTATATGGTGCAATACAGCAG
HP010528	DurSNP_c10539	ACTTCGTCAGTAACGGACCATCTGAGGAGATGGCGAAGGT	GAGTCGAGGTCATATCGTCATCTGAGGAGATGGCGAAGGC	GCGACGGAGAATTATACTCGCGACTTTGTAGCAGCCGAGGTTGTCTGCCTATAGTGAGTC	CGACTTTGTAGCAGCCGAGGTT	BOT	[T/C]	TGCAACTTCTCCTTTGTCTCCACAAGCTCGGCATATAACCGAGTATAATTCTCCGTCGCC[A/G]CCTTCGCCATCTCCTCAGATGCTTTCGCTGCCGCCACAGCCGCAGKAGCTTTAGCTTTCT
HP001055	DurSNP_c1056	ACTTCGTCAGTAACGGACCAGCTTCCTCATCAACACTACTTCACT	GAGTCGAGGTCATATCGTCAGCTTCCTCATCAACACTACTTCACC	ATTCCTCTTCTTTCTTCAGGAATACCCACAGACGTTGGTCCGTAGGTCTGCCTATAGTGAGTC	ACCCACAGACGTTGGTCCGTAG	BOT	[T/C]	CCACTCCTATTAGTTAAATACATTGTTGATATTCCTATTCCTGAAGAAAGAAGAGGAATG[A/G]GTGAAGTAGTGTTGATGAGGAAGCTGTTCTGCAACCAGTAGGTAGAAAAGCCCCATGACT
HP010585	DurSNP_c10596	ACTTCGTCAGTAACGGACAACAATTTCCCAAGACATATGGTACAA	GAGTCGAGGTCATATCGTAACAATTTCCCAAGACATATGGTACAG	GTACAGGGGAAGGTATACACTTCACACCTCCAGTCGGTAATTGCGGTCTGCCTATAGTGAGTC	ACACCTCCAGTCGGTAATTGCG	TOP	[A/G]	TGATATGACAGAGCTATACACAAGAAATGAATCAAACAATTTCCCAAGACATATGGTACA[A/G]AGTACAGGGGAAGGTATACACTTCATTCTCTTCTTCCTGTGGAATCAATTTACAATTTAA
HP010661	DurSNP_c10672	ACTTCGTCAGTAACGGACAACATTTTGTTGGTTAACAAACTGGAA	GAGTCGAGGTCATATCGTAACATTTTGTTGGTTAACAAACTGGAG	CCACTGTATGTTGCTTGTAAGTTCGGCAGATAGCACGTTTCGACTGTCTGCCTATAGTGAGTC	CGGCAGATAGCACGTTTCGACT	TOP	[A/G]	CATGCAATGGATGCGGCTGGTCACAAACCTTGAAAACATTTTGTTGGTTAACAAACTGGA[A/G]TCCACTGTATGTTGCTTGTAAGTTATTCAACGCCTGCCTCATATCACCATCAGCAGTGAA
HP010714	DurSNP_c10725	ACTTCGTCAGTAACGGACGTTGATCTTCATCTGGTAATGCAAAATT	GAGTCGAGGTCATATCGTGTTGATCTTCATCTGGTAATGCAAAATC	TTTCTCTTTCTCGGTTTCTTTCTGGCGTTCAACTCTCAAGAGGGGTCTGCCTATAGTGAGTC	TGGCGTTCAACTCTCAAGAGGG	BOT	[T/C]	GAAACTGTGACTTCCCATTTTTCACTATGATCAAGAAGAAAGAAACCGAGAAAGAGAAAG[A/G]ATTTTGCATTACCAGATGAAGATCAAGGGAACTCTGTGGCATGATAGACTTGTAATCCAC
HP010752	DurSNP_c10763	ACTTCGTCAGTAACGGACGCAATCTTCTCATTGAAAGCATGCTGT	GAGTCGAGGTCATATCGTGCAATCTTCTCATTGAAAGCATGCTGG	TCCAAGTCAAATTGTGTTGACTAAGCTAGTCCGGGTACTGGGCAAGTCTGCCTATAGTGAGTC	AGCTAGTCCGGGTACTGGGCAA	BOT	[T/G]	AGGGTACCCTTTGATGGATTGGGTTTTGGTGCCTTATAGTCAACACAATTTGACTTGGAC[A/C]CAGCATGCTTTCAATGAGAAGATTGGTGAGGTTCAGAAAGTTGCTAAGGATGCATTTGCA
HP010784	DurSNP_c10795	ACTTCGTCAGTAACGGACTCAAAAGACTTGTTTGATTCCATTTTAAT	GAGTCGAGGTCATATCGTTCAAAAGACTTGTTTGATTCCATTTTAAC	TTTTCTGGTTTGAGAGGAAATATGCATCCGTCCACAAGTTAGGTGGTCTGCCTATAGTGAGTC	GCATCCGTCCACAAGTTAGGTG	BOT	[T/C]	CCGATATATCATTTGTGATGAATTTACTAGCAAAGTATATTTCCTCTCAAACCAGAAAAN[A/G]TTAAAATGGAATCAAACAAGTCTTTTGATATCTTCATAAAACGATTGATATGGGTTTGTT
HP010999	DurSNP_c11010	ACTTCGTCAGTAACGGACGAAATGATTTAGCTGGCAAGCCAGTA	GAGTCGAGGTCATATCGTGAAATGATTTAGCTGGCAAGCCAGTG	CTTCGCCATTTGCATGTATGTCACCGGAACCCGATCTCTTTGTCTGCCTATAGTGAGTC	GTCACCGGAACCCGATCTCTTT	TOP	[A/G]	ACATTCATGAAACACATATGAAATAGACACAATGTCAAATGATTTAGCTGGCAAGCCAGT[A/G]TCTTCGCCATTTGCATGTATCCATCTTATAGGATATTTTCTAGGNACTCCTCTCTTAGCC
HP011285	DurSNP_c11297	ACTTCGTCAGTAACGGACGCATGGTTCTTTTGCTGGTTGTCATT	GAGTCGAGGTCATATCGTGCATGGTTCTTTTGCTGGTTGTCATC	GAATCCTCAAACAGAATCTCTTTACGGTACTGCCTGTCGCATAGAGTCTGCCTATAGTGAGTC	ACGGTACTGCCTGTCGCATAGA	BOT	[T/C]	TCTTATCAAGGAGGTATGGAAGGTCAAGAAACTGTAAAAGAGATTCTGTTTGAGGATTCC[A/G]ATGACAACCAGCAAAAGAACCATGAAAATTGGATTGAGAAGGATCATAACACGGAGCAGT
HP011293	DurSNP_c11305	ACTTCGTCAGTAACGGACCGGACATGAAGAAGAAAATTAAGAAACCA	GAGTCGAGGTCATATCGTCGGACATGAAGAAGAAAATTAAGAAACCG	TAAGGTCAATCAATCTTTCTGATGTGCGACTATCCGATCTCTCTTAAGTCTGCCTATAGTGAGTC	GTGCGACTATCCGATCTCTCTTAA	TOP	[A/G]	TTCTCAGAACCAAGATGGAAAAAGCAAAGGTACGGACATGAAGAAGAAAATTAAGAAACC[A/G]ATAAGGTCAATCAATCTTTCTGATATTGAGGCTCTTCAATCACCTTCTAGAAGATTCACA
HP011344	DurSNP_c11356	ACTTCGTCAGTAACGGACAATAGGCGCAGAGGGGGGACA	GAGTCGAGGTCATATCGTAATAGGCGCAGAGGGGGGACG	TTCGAACAGAGCTTCGTCTTCGTCAAGTTTAGTCAGTGCGCGGTCTGCCTATAGTGAGTC	CGTCAAGTTTAGTCAGTGCGCG	TOP	[A/G]	ATTCGANAACACTTGAGCTATTCGAGAAAACGACGATACAAATAGGCGCAGAGGGGGGAC[A/G]ATTCGAACAGAGCTTCGTCTTCTTCTTGGCCAGAGACTACACGAACAGAGCTTGAGAGAA
HP011492	DurSNP_c11504	ACTTCGTCAGTAACGGACCAAGAGACCTTTGGGAGCACCAGA	GAGTCGAGGTCATATCGTCAAGAGACCTTTGGGAGCACCAGG	ATTGAAGAAACTATTCGTGAATAATCGCCATGTCGCATGATACAGCGTCTGCCTATAGTGAGTC	TCGCCATGTCGCATGATACAGC	TOP	[A/G]	GATGACATTGGCATTCCCCAAAACAGTGTTGTTCNAGCAAGAGACCTTTGGGAGCACCAG[A/G]CATTGAAGAAACTATTCGTGAATAAATTGAGTGCTACAGTGGATCCACATTCTTGTAAAA
HP011503	DurSNP_c11515	ACTTCGTCAGTAACGGACGCATGAGGATGAGGGGGAGACT	GAGTCGAGGTCATATCGTGCATGAGGATGAGGGGGAGACC	CAAGTGCAGGGTGTCTCTGCGTAACTGTGACGGAGCCATCGGTCTGCCTATAGTGAGTC	CGTAACTGTGACGGAGCCATCG	BOT	[T/C]	GGGATGTTGCTGTTATAGGATCATGGGACAACTGGGAAACCAGAGACACCCTGCACTTGC[A/G]GTCTCCCCCTCATCCTCATGCTTATGCCATTGTTAAAGCACTTCCAACAGGTATCTATCA
HP011508	DurSNP_c11520	ACTTCGTCAGTAACGGACGTCCTCTACGTCAATGGCGGAACT	GAGTCGAGGTCATATCGTGTCCTCTACGTCAATGGCGGAACC	CAGACTGATGAAGCTTCCTTGTCCTGAGAAGGTGCGCCATACTGTCTGCCTATAGTGAGTC	TCCTGAGAAGGTGCGCCATACT	BOT	[T/C]	GAAGACGACGAGAGAGANGTAGCATTGAGTTGCTGCTCCAAGGAAGCTTCATCAGTCTGA[A/G]GTTCCGCCATTGACGTAGAGGAAGAGTTCGAGCAGCCGGAGANGTC
HP011568	DurSNP_c11580	ACTTCGTCAGTAACGGACGCACCTTGGCGAGGTATTGTTGGA	GAGTCGAGGTCATATCGTGCACCTTGGCGAGGTATTGTTGGG	TAAAGGGTCTCGTGTTTGGTAACCGTCAACCTGCTTATGGTGATCGTCTGCCTATAGTGAGTC	ACCGTCAACCTGCTTATGGTGATC	TOP	[A/G]	CGTATGGTGATGTGATTGAACCCTTCTTTCAGTTCGTTCACCTTGGCGAGGTATTGTTGG[A/G]GTAAAGGGTCTCGTGTTTGGTAGTCTCTGTTGATTTGGGAGCTAAATACCTGTGAATCGG
HP011580	DurSNP_c11592	ACTTCGTCAGTAACGGACGGATGCGGTTGTGCCTACTCCAA	GAGTCGAGGTCATATCGTGGATGCGGTTGTGCCTACTCCAG	GATTAGGAGGAATACAAGGAGTTTAAGCGTGTCCTAGCAGTCCTGGTCTGCCTATAGTGAGTC	TAAGCGTGTCCTAGCAGTCCTG	TOP	[A/G]	ACAATNAAGGATCGTCAAGCCTTGTTNAAAACAGGCCGTGATGCGGTTGTGCCTACTCCA[A/G]GGATTAGGAGGAATACAAGGAGTTAACTTGCGTTGTGTTAATTTTAACATTCTCTTCTTG
HP011632	DurSNP_c11644	ACTTCGTCAGTAACGGACGTTAGAGGCTCGGTATCCATGGACA	GAGTCGAGGTCATATCGTGTTAGAGGCTCGGTATCCATGGACG	ACTTTTAACAAGAGTTGGGCTAACAGTCGATTGAAGCTGCGGTTCGTCTGCCTATAGTGAGTC	CAGTCGATTGAAGCTGCGGTTC	TOP	[A/G]	ATACATGCTGGCTGGACACAATAAACAGGATTCTTTCTTAGAGGCTCGGTATCCATGGAC[A/G]CACTTTTAACAAGAGTTGGGCTAACAGCACAGCGGAGCGAAAGGTCGAAGTCAGAGAGCA
HP001168	DurSNP_c1169	ACTTCGTCAGTAACGGACTGGACATCAATTCCTAAAGAGTGTGT	GAGTCGAGGTCATATCGTTGGACATCAATTCCTAAAGAGTGTGA	GATTATGTTGGAAACTATCTTTTAGGAGACGCTACCGTGAGGATTTGCGTCTGCCTATAGTGAGTC	AGACGCTACCGTGAGGATTTGC	BOT	[T/A]	GTAACTGCTTTTGAGTCTTCTCTATATTGCTTCCCTAAAAGATAGTTTCCAACATAATCT[A/T]CACACTCTTTAGGAATTGATGTCCATTCAATGATGTTGTGTGCTTCAACACCAAGCCTCC
HP001170	DurSNP_c1171	ACTTCGTCAGTAACGGACGACCAAGCACCACCACCACCA	GAGTCGAGGTCATATCGTGACCAAGCACCACCACCACCC	CTAACCCTTACGGTCACCCCCAAACGCGAGCATCTATTGCGGTCTGCCTATAGTGAGTC	CCAAACGCGAGCATCTATTGCG	TOP	[A/C]	ATCACTCCATGAACCAGTTCCTCAAGTGTACCACGCCTCTCACCAAGCACCACCACCACC[A/C]CCTAACCCTTACGGTCACCCATCACCAGCACCGGCACCAGCACCAGCTCCATCTCTTGGC
HP001174	DurSNP_c1175	ACTTCGTCAGTAACGGACGCAGTCTTGGCTTCATTGTGTGAAA	GAGTCGAGGTCATATCGTGCAGTCTTGGCTTCATTGTGTGAAT	CTCTTCTAAGTCATTTCTATTTTGGCTGCCAATCGAGCGCGATACATGTCTGCCTATAGTGAGTC	CTGCCAATCGAGCGCGATACAT	TOP	[A/T]	AGCAGTCTTGGCTTCATTGTGTGAA[A/T]NCTCTTCTAAGTCATTTCTATTTTGGGCTATCTGCAAATGCACATATTCAT
HP011789	DurSNP_c11801	ACTTCGTCAGTAACGGACAACCGATGTTAGAGAGAGAAAGCCTA	GAGTCGAGGTCATATCGTAACCGATGTTAGAGAGAGAAAGCCTC	ATATATGCAATATACACTGCCGACTTACCGGCAGTTCAGGCTCTGTCTGCCTATAGTGAGTC	ACTTACCGGCAGTTCAGGCTCT	TOP	[A/C]	TCAGATCTCTCTCCAAATGTGAAAGACTTAATCGAAACCGATGTTAGAGAGAGAAAGCCT[A/C]AATATATGCAATATACACTGCCGCTATTTCTCC
HP011840	DurSNP_c11852	ACTTCGTCAGTAACGGACGACAGGGCTAAACCCACAACTGCA	GAGTCGAGGTCATATCGTGACAGGGCTAAACCCACAACTGCG	TCCATCCATACACCTCACTTTGGTGGGCACAATTACTCCGACGTCTGCCTATAGTGAGTC	TGGTGGGCACAATTACTCCGAC	TOP	[A/G]	GGCACAGGCCCCGATTCCTGGTGAGAAAAATCCAATGTACAGGGCTAAACCCACAACTGC[A/G]ATCCATCCATACACCTCACTTGAAGATGTTGACTGCTTAAAGAATGCAAAGGCCAACAGG
HP011853	DurSNP_c11865	ACTTCGTCAGTAACGGACCAAAAGCATTCCCAACGAACAGT	GAGTCGAGGTCATATCGTCAAAAGCATTCCCAACGAACAGG	TCTCATTGTTTCCTCCATGGAGTCTTCCGCAGCTCCTACAAGGTCTGCCTATAGTGAGTC	AGTCTTCCGCAGCTCCTACAAG	BOT	[T/G]	CCTCGGTAGCCAATTGGAATTCAGGGCGCGTACCGTTTTCCATGGAGGAAACAATGAGAC[A/C]CTGTTCGTTGGGAATGCTTTTGCCATGCCTCAAAACCCAGTATCTGTTCTTTGTCAAATT
HP011872	DurSNP_c11884	ACTTCGTCAGTAACGGACCGAGATGGAGGGCTGCTTTGA	GAGTCGAGGTCATATCGTCGAGATGGAGGGCTGCTTTGG	TTGGAGCTATTCCCATTAGGGCAGAGGTATTGACTCGCTTGACGTCTGCCTATAGTGAGTC	GCAGAGGTATTGACTCGCTTGAC	TOP	[A/G]	GATATCATGAATAGGTCTGCCTGTCAACCATTTCTATATGCGAGATGGAGGGCTGCTTTG[A/G]TTTGGAGCTATTCCCATTAGGCTGCTTTCTCCTCGCCTTGTCGATATAGCGCATCTTTTT
HP011874	DurSNP_c11886	ACTTCGTCAGTAACGGACGCTCCTTCGGAACTCGATCGCA	GAGTCGAGGTCATATCGTGCTCCTTCGGAACTCGATCGCG	CCAATCAACTGCTCCAATTCGGCTCGTTTAAGGTCCTAGATGGTCTGCCTATAGTGAGTC	CGGCTCGTTTAAGGTCCTAGATG	TOP	[A/G]	CAAATCAGTTCTTCAATGGGGATTCTTGATTTTTCCTTCCCTCCTTCGGAACTCGATCGC[A/G]GCCAATCAACTGCTCCAATTGCATTTCATTGTGCATATCCATGCTATGGTGGCATACTAG
HP011958	DurSNP_c11970	ACTTCGTCAGTAACGGACATGGATGGCCTTTGTGCGTGA	GAGTCGAGGTCATATCGTATGGATGGCCTTTGTGCGTGG	AATAACATAAAGGTTGGAGATGTCACAGACATATCTTGGTTCGCTCGTGTCTGCCTATAGTGAGTC	ACAGACATATCTTGGTTCGCTCGT	TOP	[A/G]	CATACAAGTCACACTCTCTGCGGAGGATGGATGGCCTTTGTGCGTG[A/G]CAATAACATAAAGGTTGGAGATGTCTGCATTTTTGAACTCGTGCATGAGTGTGAATTACT
HP011981	DurSNP_c11993	ACTTCGTCAGTAACGGACTGGAAAATTCTGAGCTTGCTGATCA	GAGTCGAGGTCATATCGTTGGAAAATTCTGAGCTTGCTGATCG	GTGATCATTAGGCGTATAAGGTTGAGCGCATGACGTTTACCTCTGGTCTGCCTATAGTGAGTC	GAGCGCATGACGTTTACCTCTG	TOP	[A/G]	GCTGTTTACTTGATGGTTTGAAAGTGAAAAGTTTGGTGGAAAATTCTGAGCTTGCTGATC[A/G]TGTGATCATTAGGCGTATAAGGTTGTCGGTGTTATCCATTTTTACAGCAGTTACTGGATG
HP011996	DurSNP_c12008	ACTTCGTCAGTAACGGACCCTCAATTCATTGTTGCAGAACCTCT	GAGTCGAGGTCATATCGTCCTCAATTCATTGTTGCAGAACCTCC	ATACTCTGCTCTGTCTCCTCCTATTGCTCCACTCCTCGACGAGAGTCTGCCTATAGTGAGTC	ATTGCTCCACTCCTCGACGAGA	BOT	[T/C]	TGACACCGAAGCTTGTAGTAGTTGAGGTGAAGAAAAAAGGAGGAGACAGAGCAGAGTATG[A/G]GAGGTTCTGCAACAATGAATTGAGGCCTGGCTTGATGAACTTGATGAAAGAGGAGGAATC
HP012041	DurSNP_c12053	ACTTCGTCAGTAACGGACGGGACTAGTTGTGGGTGCAGGAAA	GAGTCGAGGTCATATCGTGGGACTAGTTGTGGGTGCAGGAAG	GAAGCACTGTTGGATGATGATTGATGTCTATCCAACCGATTCGTCGTCTGCCTATAGTGAGTC	TGATGTCTATCCAACCGATTCGTC	TOP	[A/G]	GGTCAAGGCTTTGCAGAACATTATTGTTTGTGTTCCTTGGACTAGTTGTGGGTGCAGGAA[A/G]TGAAGCACTGTTGGATGATGATGA
HP012067	DurSNP_c12079	ACTTCGTCAGTAACGGACGAGAGATCTTCTTTTGAACAGGCAAA	GAGTCGAGGTCATATCGTGAGAGATCTTCTTTTGAACAGGCAAT	TGGGTCACGTAGATCTTCTATTCTGGACCGTGAGATGGCTAACAGTCTGCCTATAGTGAGTC	CTGGACCGTGAGATGGCTAACA	TOP	[A/T]	TTTGTTGATGCATTCCTCTTGATAATGAAAAAGAAGAGAGATCTTCTTTTGAACAGGCAA[A/T]TTGGGTCACGTAGATCTTCTATTTCGCCGGAATTCGTTGATTGCTCCGTACGAATTGACA
HP012189	DurSNP_c12201	ACTTCGTCAGTAACGGACGGTGCAACAATGGAAGATGCTCAT	GAGTCGAGGTCATATCGTGGTGCAACAATGGAAGATGCTCAC	CTGCATATACTGATCTGGATGATAGAAATTACGGTCCTCCACCGACGTCTGCCTATAGTGAGTC	AGAAATTACGGTCCTCCACCGAC	BOT	[T/C]	TCCATGCCCATCGTAGACACCAAAAAACGAAGTAGAATCATCCAGATCAGTATATGCAGC[A/G]TGAGCATCTTCCATTGTTGCACGCCAGCCTTGCATGGATGATAAACCATATCTAAGACGG
HP012203	DurSNP_c12215	ACTTCGTCAGTAACGGACGCGGGATACTTATCATCATCATCATCA	GAGTCGAGGTCATATCGTGCGGGATACTTATCATCATCATCATCG	CGCCATTTATCTATCAAAAACTGCTGTGAATCGGTCGGACTCAAGTCTGCCTATAGTGAGTC	GCTGTGAATCGGTCGGACTCAA	TOP	[A/G]	GGATTGTGGCATTGAGCAAATAATTGGGACCTTAGCGGGATACTTATCATCATCATCATC[A/G]TCGCCATTTATCTATCAAAAACTGATAANTAGACCTCTATATAGAAAGCAATACAGCTGG
HP012214	DurSNP_c12226	ACTTCGTCAGTAACGGACGCCTCATCATCGGTGTGATCTAGAGTGT	GAGTCGAGGTCATATCGTGCCTCATCATCGGTGTGATCTAGAGTGA	GCAAAATAGAACGAAAAGGAGTGTGATAACGGTCGCTACACGGGTCTGCCTATAGTGAGTC	TGTGATAACGGTCGCTACACGG	BOT	[T/A]	CATGGCTGATTTGGATTCAATTCTTAGTTTCTTTTCTTCTCCTTTTCGTTCTATTTTGCT[A/T]CACTCTAGATCACACCGATGATGAGGATGGCGGTGCCACCGCCGCGCCGGCCACCGCTTC
HP012222	DurSNP_c12234	ACTTCGTCAGTAACGGACGGAAGAAGAAGCTGAGAACCGCCA	GAGTCGAGGTCATATCGTGGAAGAAGAAGCTGAGAACCGCCG	AGACATCGAGGATGTGAGGACCAGTAGCAAACTTGGTCGCGGGTCTGCCTATAGTGAGTC	CCAGTAGCAAACTTGGTCGCGG	TOP	[A/G]	AAGGAGACTCGCGTGGACTACGCGTGCAAATCGATCTCGAAGAAGAAGCTGAGAACCGCC[A/G]TAGACATCGAGGATGTGAGGAGAGAGGTTGAAATCATGAGGCACCTTCCCAA
HP012279	DurSNP_c12291	ACTTCGTCAGTAACGGACGAAACATAGCACTTGCTGCGAATTATT	GAGTCGAGGTCATATCGTGAAACATAGCACTTGCTGCGAATTATC	CACTGTTATTTTTGATATAATGGACAAGCCGAGTATTGGGGTAGTCCGTCTGCCTATAGTGAGTC	AAGCCGAGTATTGGGGTAGTCC	BOT	[T/C]	TCTGTTTATTTTCTGGCGGATCTGATTTTAATGTGTCCATTATATCAAAAATAACAGTGG[A/G]ATAATTCGCAGCAAGTGCTATGTTTCCCAGTGAACTGAAAACCCTCCAAACTTTATCTTC
HP001231	DurSNP_c1232	ACTTCGTCAGTAACGGACCCAAGTACCCGCCAAAACCAAA	GAGTCGAGGTCATATCGTCCAAGTACCCGCCAAAACCAAG	ATCATCGATCGAGGTAGTTTCTGTCATCGGCGACAAATTACTGCTGGTCTGCCTATAGTGAGTC	GTCATCGGCGACAAATTACTGCTG	TOP	[A/G]	TGCTGCTTTTGGAAAAGCAGACAAGTCTCATCGGAGAAGCCAAGTACCCGCCAAAACCAA[A/G]CATCATCGATCGAGGTAGTTTCTTTGTTTTCATCGATGTTGCTGTTGTTGTTGTTGTTGT
HP012317	DurSNP_c12329	ACTTCGTCAGTAACGGACGGCACTCCTGGAATAGGCTGCTT	GAGTCGAGGTCATATCGTGGCACTCCTGGAATAGGCTGCTC	CCATTGAACTGGCACTTGACGAAGTCGGTATGACAAATCGCCGGTCTGCCTATAGTGAGTC	GAAGTCGGTATGACAAATCGCCG	BOT	[T/C]	ATCTGCTTCAACATTGTGAAGTTTTATCAAGTTAACAGGGTCAAGTGCCAGTTCAATGGC[A/G]AGCAGCCTATTCCAGGAGTGCCNGTCAATGCAAGCGGTTTCTAACTACCACCGGTAAGGG
HP012464	DurSNP_c12476	ACTTCGTCAGTAACGGACGCTTTCCAGGGCAGTACAAGCAAGT	GAGTCGAGGTCATATCGTGCTTTCCAGGGCAGTACAAGCAAGC	TCATAAGAGGCATTGTGAAGGCGTCGGAGGTATTCAGTCACTAACGTCTGCCTATAGTGAGTC	CGTCGGAGGTATTCAGTCACTAAC	BOT	[T/C]	AAACAGATGGTATTAGACCCTTCACAATGCCTCTTATGAA[A/G]CTTGCTTGTACTGCCCTGGAAAGAGTTCCACTCACCAGGCCAAAAATTATTGAGCATTTG
[truncated: 379 more rows]

## Sheet: Sheet3
1
0
1
0
1
0
1
0
1
0
1
0
1
0
1
0
1
0
1
0
1
0
1
0
1
0
1
0
1
0
1
0
1
0
1
0
1
0
1
0
1
0
1
0
1
0
1
0
1
0
1
0
1
0
1
0
1
0
1
0
1
0
1
0
1
0
1
0
1
0
1
[truncated: 893 more rows]
