# Supplementary material for: A high-density genetic map of Arachis duranensis, a diploid ancestor of cultivated peanut
Source: BMC Genomics. 2012 Sep 11;13:469. doi: 10.1186/1471-2164-13-469 (PMC3542255; doi:10.1186/1471-2164-13-469)
Supplement: Additional file 3 — Mapped markers with segregation distortion (p = 0.05) and their position on the map. Column A lists the marker positions on each chromosome, column B indicates marker name, column C is the chromosome number, columns D to H list the number of individuals in each genotype class, and columns J and K provide χ2 and P values, respectively. [file 1471-2164-13-469-S3.xlsx]

## Sheet: Sheet1
Position	Locus	Chrom	a	h	b	c	d	-	X2	P
19.065	SNP717	1A	20	40	34	0	0	0	6.3	0.0438202
36.282	GM2568	1A	17	41	36	0	0	0	9.2	0.00998788
38.707	SNP73	1A	17	40	37	0	0	0	10.6	0.00500223
39.717	GM1208	1A	19	37	35	0	0	3	8.8	0.0122639
83.81	GM2344	1A	10	55	27	0	0	2	9.8	0.00743041
96.824	SNP928	1A	13	57	24	0	0	0	6.8	0.0328799
3.172	SNP398	2A	12	57	25	0	0	0	7.9	0.0197316
4.037	SNP395	2A	13	55	26	0	0	0	6.3	0.0424438
4.663	GM2186	2A	10	57	24	0	0	3	10.1	0.00634277
6.162	SNP853	2A	11	53	30	0	0	0	9.2	0.00998788
6.446	SNP522	2A	11	54	29	0	0	0	9	0.0112278
6.83	GM922	2A	9	51	26	0	0	8	9.7	0.00783749
6.982	GM1355	2A	10	54	29	0	0	1	10.2	0.00614942
6.982	SNP416	2A	10	55	29	0	0	0	10.4	0.00550484
7.572	SNP820	2A	10	54	30	0	0	0	10.6	0.00500223
8.665	SNP249	2A	11	52	31	0	0	0	9.6	0.00833548
11.368	SNP551	2A	11	49	34	0	0	0	11.4	0.00330352
11.368	SNP772	2A	11	49	34	0	0	0	11.4	0.00330352
11.387	GM1655	2A	11	49	33	0	0	1	10.7	0.00480206
12.555	SNP3	2A	11	49	34	0	0	0	11.4	0.00330352
15.442	GM817	2A	11	48	35	0	0	0	12.3	0.00213575
15.842	GM2838	2A	11	48	34	0	0	1	11.5	0.00322585
17.592	SNP852	2A	11	47	36	0	0	0	13.3	0.0012954
18.1	RGC193	2A	10	49	35	0	0	0	13.5	0.00118971
20.659	SNP53	2A	11	48	35	0	0	0	12.3	0.00213575
22.908	SNP405	2A	13	43	38	0	0	0	14	0.000921635
24.378	GM2808	2A	0	0	38	0	56	0	11.9	0.000552645
25.515	GM1836	2A	10	47	37	0	0	0	15.5	0.000428457
25.877	GM2098	2A	11	47	36	0	0	0	13.3	0.0012954
27.171	SNP427	2A	10	48	36	0	0	0	14.4	0.000737116
27.171	GM1910	2A	10	48	36	0	0	0	14.4	0.000737116
29.444	GM2814	2A	8	43	32	0	0	11	14	0.000917392
29.577	GM2121	2A	11	50	33	0	0	0	10.7	0.00479383
33.557	GM2257	2A	13	52	29	0	0	0	6.5	0.0385685
35.52	SNP745	2A	11	53	30	0	0	0	9.2	0.00998788
36.147	SNP656	2A	12	52	30	0	0	0	8	0.0187095
40.835	SNP662	2A	15	47	32	0	0	0	6.2	0.0462142
42.927	SNP421	2A	14	48	32	0	0	0	6.9	0.0311767
43.505	GS110	2A	14	47	33	0	0	0	7.7	0.0214845
43.505	SNP384	2A	14	47	33	0	0	0	7.7	0.0214845
44.611	RGC233	2A	14	47	33	0	0	0	7.7	0.0214845
46.797	SNP320	2A	5	59	30	0	0	0	19.4	6.05061e-05
48.132	SNP962	2A	14	47	33	0	0	0	7.7	0.0214845
49.059	SNP228	2A	15	47	32	0	0	0	6.2	0.0462142
49.059	SNP968	2A	15	47	32	0	0	0	6.2	0.0462142
59.619	SNP602	2A	14	44	36	0	0	0	10.7	0.00479383
17.346	SNP682	3A	19	40	35	0	0	0	7.5	0.0231454
17.346	GM1609	3A	19	40	35	0	0	0	7.5	0.0231454
20.372	GM1425	3A	18	42	34	0	0	0	6.5	0.0385685
21.198	GM2764	3A	18	41	34	0	0	1	6.8	0.0332658
21.215	SNP478	3A	18	42	34	0	0	0	6.5	0.0385685
25.305	SNP164	3A	19	41	34	0	0	0	6.3	0.0424438
31.413	SNP113	3A	19	39	36	0	0	0	8.9	0.0118412
31.413	SNP335	3A	19	39	36	0	0	0	8.9	0.0118412
31.413	SNP342	3A	19	39	36	0	0	0	8.9	0.0118412
31.544	SNP780	3A	19	40	35	0	0	0	7.5	0.0231454
32.697	SNP1045	3A	17	41	36	0	0	0	9.2	0.00998788
33.863	SNP890	3A	17	41	36	0	0	0	9.2	0.00998788
35.369	SNP231	3A	19	40	35	0	0	0	7.5	0.0231454
36.568	SNP491	3A	17	42	35	0	0	0	8	0.0187095
37.511	SNP632	3A	18	40	36	0	0	0	9	0.0112278
37.851	GM1266	3A	19	38	37	0	0	0	10.3	0.00568336
37.982	GM2407	3A	18	38	37	0	0	1	10.9	0.00435913
38.098	SNP34	3A	18	39	37	0	0	0	10.4	0.00550484
38.098	SNP813	3A	18	39	37	0	0	0	10.4	0.00550484
38.098	SNP1008	3A	18	39	37	0	0	0	10.4	0.00550484
38.27	GM1360	3A	17	40	36	0	0	1	9.6	0.00830978
39.136	SNP186	3A	19	39	36	0	0	0	8.9	0.0118412
39.136	SNP314	3A	19	39	36	0	0	0	8.9	0.0118412
39.136	SNP904	3A	19	39	36	0	0	0	8.9	0.0118412
39.136	RGC72a	3A	19	39	36	0	0	0	8.9	0.0118412
39.136	GM2693	3A	19	39	36	0	0	0	8.9	0.0118412
39.136	GM2694	3A	19	39	36	0	0	0	8.9	0.0118412
39.876	SNP31	3A	18	40	36	0	0	0	9	0.0112278
39.876	SNP137	3A	18	40	36	0	0	0	9	0.0112278
39.876	SNP534	3A	18	40	36	0	0	0	9	0.0112278
39.876	SNP552	3A	18	40	36	0	0	0	9	0.0112278
39.876	GM1733	3A	18	40	36	0	0	0	9	0.0112278
39.876	RGC17b	3A	18	40	36	0	0	0	9	0.0112278
40.243	SNP194	3A	19	39	36	0	0	0	8.9	0.0118412
40.76	SNP566	3A	19	38	37	0	0	0	10.3	0.00568336
40.76	GM2230	3A	19	38	37	0	0	0	10.3	0.00568336
40.76	GM2524	3A	19	38	37	0	0	0	10.3	0.00568336
41.386	SNP222	3A	19	39	36	0	0	0	8.9	0.0118412
41.386	SNP792	3A	19	39	36	0	0	0	8.9	0.0118412
41.386	RGC177	3A	19	39	36	0	0	0	8.9	0.0118412
41.386	RGC170	3A	19	39	36	0	0	0	8.9	0.0118412
41.386	RGC70b	3A	19	39	36	0	0	0	8.9	0.0118412
41.386	RGC182	3A	19	39	36	0	0	0	8.9	0.0118412
42.264	GM2467	3A	19	39	36	0	0	0	8.9	0.0118412
43.473	SNP328	3A	18	41	35	0	0	0	7.7	0.0214845
44.929	SNP601	3A	16	43	35	0	0	0	8.4	0.0152855
46.319	GM1656	3A	14	48	31	0	0	1	6.3	0.0425994
46.713	GM1487	3A	15	46	32	0	0	1	6.2	0.0444717
46.726	SNP165	3A	15	47	32	0	0	0	6.2	0.0462142
47.009	SNP447	3A	14	48	32	0	0	0	6.9	0.0311767
47.009	SNP856	3A	14	48	32	0	0	0	6.9	0.0311767
49.471	GM2206	3A	13	50	30	0	0	1	6.7	0.0343564
49.576	GM2364	3A	13	49	31	0	0	1	7.2	0.0268288
50.021	SNP660	3A	13	51	30	0	0	0	6.8	0.0328799
51.168	GM2352	3A	14	49	31	0	0	0	6.3	0.0424438
56.488	SNP377	3A	13	50	31	0	0	0	7.3	0.0262971
58.553	GM1618	3A	15	45	32	0	0	2	6.3	0.0422968
59.749	SNP30	3A	13	52	29	0	0	0	6.5	0.0385685
59.749	SNP285	3A	13	52	29	0	0	0	6.5	0.0385685
59.749	SNP809	3A	13	52	29	0	0	0	6.5	0.0385685
59.749	GM1763	3A	13	52	29	0	0	0	6.5	0.0385685
60.503	GM19	3A	12	51	31	0	0	0	8.4	0.0152855
60.658	SNP241	3A	13	50	31	0	0	0	7.3	0.0262971
60.658	SNP500	3A	13	50	31	0	0	0	7.3	0.0262971
62.149	RGC18b	3A	13	50	31	0	0	0	7.3	0.0262971
63.013	GM1053	3A	13	50	30	0	0	1	6.7	0.0343564
63.014	SNP572	3A	13	51	30	0	0	0	6.8	0.0328799
66.584	SNP896	3A	13	45	36	0	0	0	11.4	0.00330352
71.678	SNP686	3A	16	45	33	0	0	0	6.3	0.0424438
76.413	SNP524	3A	13	49	32	0	0	0	7.9	0.0197316
77.399	GM1681	3A	12	47	30	0	0	5	7.6	0.0228022
77.886	GM1443	3A	12	49	33	0	0	0	9.6	0.00842463
78.295	GM1369	3A	0	0	32	0	61	1	4.4	0.0361359
78.297	SNP263	3A	14	48	32	0	0	0	6.9	0.0311767
78.297	SNP435	3A	14	48	32	0	0	0	6.9	0.0311767
78.51	SNP46	3A	13	49	32	0	0	0	7.9	0.0197316
78.51	SNP223	3A	13	49	32	0	0	0	7.9	0.0197316
78.51	SNP317	3A	13	49	32	0	0	0	7.9	0.0197316
78.51	SNP354	3A	13	49	32	0	0	0	7.9	0.0197316
78.51	SNP383	3A	13	49	32	0	0	0	7.9	0.0197316
78.51	SNP425	3A	13	49	32	0	0	0	7.9	0.0197316
78.51	SNP436	3A	13	49	32	0	0	0	7.9	0.0197316
78.51	SNP445	3A	13	49	32	0	0	0	7.9	0.0197316
78.51	SNP513	3A	13	49	32	0	0	0	7.9	0.0197316
78.51	SNP561	3A	13	49	32	0	0	0	7.9	0.0197316
78.51	SNP666	3A	13	49	32	0	0	0	7.9	0.0197316
78.51	SNP885	3A	13	49	32	0	0	0	7.9	0.0197316
78.51	SNP949	3A	13	49	32	0	0	0	7.9	0.0197316
78.51	SNP980	3A	13	49	32	0	0	0	7.9	0.0197316
78.51	GM1502	3A	13	49	32	0	0	0	7.9	0.0197316
78.51	GM1717	3A	13	49	32	0	0	0	7.9	0.0197316
78.554	GM2215	3A	13	48	31	0	0	2	7.2	0.0270872
78.757	SNP56	3A	13	50	31	0	0	0	7.3	0.0262971
79.056	GM2556	3A	13	47	31	0	0	3	7.2	0.0270548
79.067	SNP698	3A	13	50	31	0	0	0	7.3	0.0262971
79.357	SNP327	3A	14	49	31	0	0	0	6.3	0.0424438
79.357	SNP349	3A	14	49	31	0	0	0	6.3	0.0424438
80.113	SNP262	3A	13	50	31	0	0	0	7.3	0.0262971
80.113	SNP895	3A	13	50	31	0	0	0	7.3	0.0262971
81.606	GM1249	3A	13	53	28	0	0	0	6.3	0.0424438
89.267	SNP1001	3A	15	59	20	0	0	0	6.7	0.0358007
91.687	SNP32	3A	15	63	16	0	0	0	10.9	0.00426443
91.687	SNP623	3A	15	63	16	0	0	0	10.9	0.00426443
102.665	GM2069	3A	21	58	14	0	0	1	6.7	0.0343564
103.967	SNP1031	3A	20	59	15	0	0	0	6.7	0.0358007
104.232	SNP945	3A	20	59	15	0	0	0	6.7	0.0358007
108.4	GM1084	3A	28	55	11	0	0	0	8.9	0.0118412
109.98	SNP7	3A	22	58	14	0	0	0	6.5	0.0385685
109.98	SNP886	3A	22	58	14	0	0	0	6.5	0.0385685
109.98	GM2792a	3A	22	58	14	0	0	0	6.5	0.0385685
114.48	GM1326	3A	23	60	11	0	0	0	10.3	0.00593042
116.277	SNP855	3A	26	56	12	0	0	0	7.6	0.0221812
116.277	SNP970	3A	26	56	12	0	0	0	7.6	0.0221812
116.887	SNP776	3A	26	57	11	0	0	0	9	0.0108751
118.677	SNP819	3A	29	54	11	0	0	0	9	0.0112278
119.287	SNP153	3A	28	55	11	0	0	0	8.9	0.0118412
119.822	GM1954	3A	30	53	11	0	0	0	9.2	0.00998788
120.548	SNP219	3A	28	55	11	0	0	0	8.9	0.0118412
120.548	SNP353	3A	28	55	11	0	0	0	8.9	0.0118412
120.548	SNP675	3A	28	55	11	0	0	0	8.9	0.0118412
120.548	SNP773	3A	28	55	11	0	0	0	8.9	0.0118412
121.708	GM1321	3A	26	57	11	0	0	0	9	0.0108751
122.293	GM1652	3A	26	57	10	0	0	1	10.3	0.00595421
122.867	GM2228	3A	25	58	10	0	0	1	10.5	0.00517746
122.872	SNP255	3A	25	59	10	0	0	0	10.9	0.00426443
122.872	SNP326	3A	25	59	10	0	0	0	10.9	0.00426443
122.872	SNP483	3A	25	59	10	0	0	0	10.9	0.00426443
122.872	SNP839	3A	25	59	10	0	0	0	10.9	0.00426443
124.574	GM2103	3A	26	61	7	0	0	0	16	0.000331913
124.726	GM2805	3A	26	59	8	0	0	1	13.7	0.00106574
124.76	SNP507	3A	26	60	8	0	0	0	14.1	0.000873892
124.76	SNP529	3A	26	60	8	0	0	0	14.1	0.000873892
124.76	SNP639	3A	26	60	8	0	0	0	14.1	0.000873892
124.76	SNP966	3A	26	60	8	0	0	0	14.1	0.000873892
124.76	GM1213	3A	26	60	8	0	0	0	14.1	0.000873892
125.234	GM1591	3A	27	59	8	0	0	0	13.8	0.00100351
126.469	SNP912	3A	25	61	8	0	0	0	14.5	0.000713962
126.469	SNP961	3A	25	61	8	0	0	0	14.5	0.000713962
127.128	GM1536	3A	26	60	8	0	0	0	14.1	0.000873892
127.642	SNP800	3A	26	59	9	0	0	0	12.3	0.00215859
127.658	GM74	3A	26	58	9	0	0	1	11.9	0.00260164
128.756	SNP741	3A	26	59	9	0	0	0	12.3	0.00215859
129.394	SNP725	3A	26	60	8	0	0	0	14.1	0.000873892
129.849	SNP668	3A	27	59	8	0	0	0	13.8	0.00100351
129.849	SNP743	3A	27	59	8	0	0	0	13.8	0.00100351
130.453	GM2302	3A	27	60	7	0	0	0	15.7	0.000389338
131.208	GM2301	3A	25	58	11	0	0	0	9.3	0.00947049
132.117	SNP87	3A	27	58	9	0	0	0	12	0.00242657
132.55	SNP120	3A	28	57	9	0	0	0	11.9	0.00255914
132.55	SNP1051	3A	28	57	9	0	0	0	11.9	0.00255914
133.18	SNP763	3A	28	56	10	0	0	0	10.3	0.00568336
136.041	SNP591	3A	29	54	11	0	0	0	9	0.0112278
137.397	SNP341	3A	29	54	11	0	0	0	9	0.0112278
137.397	SNP347	3A	29	54	11	0	0	0	9	0.0112278
138.353	SNP15	3A	30	54	10	0	0	0	10.6	0.00500223
138.353	SNP612	3A	30	54	10	0	0	0	10.6	0.00500223
138.353	SNP914	3A	30	54	10	0	0	0	10.6	0.00500223
138.384	GM1263	3A	30	53	10	0	0	1	10.4	0.00546344
138.572	SNP1038	3A	29	55	10	0	0	0	10.4	0.00550484
138.853	SNP8	3A	29	54	11	0	0	0	9	0.0112278
138.853	SNP719	3A	29	54	11	0	0	0	9	0.0112278
140.821	SNP492	3A	28	53	13	0	0	0	6.3	0.0424438
143.466	SNP526	3A	29	55	10	0	0	0	10.4	0.00550484
48.281	GM1867	4A	13	57	24	0	0	0	6.8	0.0328799
55.445	SNP814	4A	13	55	26	0	0	0	6.3	0.0424438
55.445	SNP1015	4A	13	55	26	0	0	0	6.3	0.0424438
55.445	GM2246	4A	13	55	26	0	0	0	6.3	0.0424438
57.166	GM1021	4A	13	52	29	0	0	0	6.5	0.0385685
57.503	GM1720	4A	13	53	28	0	0	0	6.3	0.0424438
57.902	GM1296	4A	13	52	29	0	0	0	6.5	0.0385685
57.976	GM2589	4A	12	53	27	0	0	2	7	0.0298709
58.165	SNP268	4A	12	52	30	0	0	0	8	0.0187095
58.36	SNP329	4A	12	53	29	0	0	0	7.7	0.0214845
58.36	SNP468	4A	12	53	29	0	0	0	7.7	0.0214845
58.36	SNP909	4A	12	53	29	0	0	0	7.7	0.0214845
58.36	GM218	4A	12	53	29	0	0	0	7.7	0.0214845
58.36	SNP1040	4A	12	53	29	0	0	0	7.7	0.0214845
58.36	SNP1062	4A	12	53	29	0	0	0	7.7	0.0214845
58.433	SNP1073	4A	13	52	29	0	0	0	6.5	0.0385685
58.592	SNP470	4A	11	55	28	0	0	0	8.9	0.0118412
58.599	GM2813	4A	11	54	28	0	0	1	8.6	0.0133371
58.88	GM1887	4A	12	54	28	0	0	0	7.5	0.0231454
59.305	GM1959	4A	11	55	27	0	0	1	8.6	0.0134813
59.787	GM2311	4A	11	49	34	0	0	0	11.4	0.00330352
60.824	SNP983	4A	10	55	29	0	0	0	10.4	0.00550484
62.052	GM2572	4A	7	52	35	0	0	0	17.7	0.000140214
62.938	GM2006	4A	11	0	0	80	0	3	8.1	0.00444715
63.252	SNP689	4A	9	57	28	0	0	0	11.9	0.00255914
63.252	SNP693	4A	9	57	28	0	0	0	11.9	0.00255914
63.252	SNP889	4A	9	57	28	0	0	0	11.9	0.00255914
64.047	SNP1002	4A	9	57	28	0	0	0	11.9	0.00255914
64.395	GM1465	4A	8	57	27	0	0	2	13.1	0.00142391
64.669	GM1995	4A	8	57	27	0	0	2	13.1	0.00142391
64.727	GM1070	4A	8	58	28	0	0	0	13.7	0.00108109
65.22	SNP921	4A	8	57	29	0	0	0	13.6	0.00109265
65.553	SNP387	4A	7	58	29	0	0	0	15.5	0.000442352
65.553	SNP582	4A	7	58	29	0	0	0	15.5	0.000442352
65.575	GM1805	4A	7	57	29	0	0	1	15.2	0.000512983
66.002	SNP430	4A	7	57	30	0	0	0	15.5	0.000428457
66.326	SNP453	4A	7	62	25	0	0	0	16.5	0.000265461
66.326	SNP836	4A	7	62	25	0	0	0	16.5	0.000265461
66.685	GM916	4A	7	55	31	0	0	1	15.5	0.000431902
66.961	SNP172	4A	6	58	30	0	0	0	17.4	0.000166232
67.382	SNP638	4A	5	59	30	0	0	0	19.4	6.05061e-05
67.382	SNP1060	4A	5	59	30	0	0	0	19.4	6.05061e-05
67.382	GM1186	4A	5	59	30	0	0	0	19.4	6.05061e-05
67.382	GM1643	4A	5	59	30	0	0	0	19.4	6.05061e-05
67.701	SNP593	4A	5	58	31	0	0	0	19.5	5.73718e-05
67.701	GM1167	4A	5	58	31	0	0	0	19.5	5.73718e-05
67.701	GM96	4A	5	58	31	0	0	0	19.5	5.73718e-05
68.047	GM2142	4A	5	57	31	0	0	1	19.3	6.50871e-05
68.666	GM1013	4A	4	52	30	0	0	8	19.5	5.86346e-05
69.432	SNP935	4A	4	60	30	0	0	0	21.6	2.06616e-05
69.432	SNP960	4A	4	60	30	0	0	0	21.6	2.06616e-05
69.432	SNP1024	4A	4	60	30	0	0	0	21.6	2.06616e-05
69.432	GM2482	4A	4	60	30	0	0	0	21.6	2.06616e-05
70.219	GM2480	4A	4	66	24	0	0	0	23.9	6.54918e-06
70.845	SNP336	4A	4	60	30	0	0	0	21.6	2.06616e-05
71.168	RGC205	4A	4	0	0	89	0	1	21.3	4.02922e-06
71.212	GM1554	4A	4	61	29	0	0	0	21.6	2.00126e-05
71.689	GM162	4A	4	61	28	0	0	1	21.4	2.22081e-05
71.725	SNP45	4A	4	62	28	0	0	0	21.8	1.81854e-05
71.725	SNP93	4A	4	62	28	0	0	0	21.8	1.81854e-05
71.725	SNP183	4A	4	62	28	0	0	0	21.8	1.81854e-05
71.725	SNP495	4A	4	62	28	0	0	0	21.8	1.81854e-05
71.725	SNP982	4A	4	62	28	0	0	0	21.8	1.81854e-05
71.725	GM1190	4A	4	62	28	0	0	0	21.8	1.81854e-05
72.432	GM1907	4A	4	60	30	0	0	0	21.6	2.06616e-05
73.815	SNP451	4A	4	59	31	0	0	0	21.6	2.00126e-05
73.815	SNP938	4A	4	59	31	0	0	0	21.6	2.00126e-05
74.917	GM1919	4A	5	56	31	0	0	2	19	7.32422e-05
75.87	GM1679	4A	5	59	30	0	0	0	19.4	6.05061e-05
76.98	GM1594	4A	9	53	32	0	0	0	12.8	0.0016722
79.009	SNP279	4A	7	57	30	0	0	0	15.5	0.000428457
80.244	SNP323	4A	7	59	28	0	0	0	15.5	0.000428457
81.017	GM1298	4A	8	52	30	0	0	4	12.9	0.0015544
81.489	GM1729	4A	8	57	29	0	0	0	13.6	0.00109265
82.649	GM1223	4A	9	53	31	0	0	1	12.2	0.00221411
83.225	GM2236	4A	10	52	30	0	0	2	10.3	0.00591399
85.756	SNP704	4A	11	53	30	0	0	0	9.2	0.00998788
90.2	SNP714	4A	11	53	30	0	0	0	9.2	0.00998788
90.2	GM13	4A	11	53	30	0	0	0	9.2	0.00998788
95.265	GM955	4A	12	52	27	0	0	3	6.8	0.0333366
96.754	GM1062	4A	13	54	26	0	0	1	6.1	0.0484665
97.809	SNP944	4A	12	53	29	0	0	0	7.7	0.0214845
98.894	SNP824	4A	13	53	28	0	0	0	6.3	0.0424438
100.413	SNP442	4A	13	52	29	0	0	0	6.5	0.0385685
100.958	SNP954	4A	13	53	28	0	0	0	6.3	0.0424438
102.937	GM735	4A	13	53	28	0	0	0	6.3	0.0424438
106.306	GM1963	4A	11	58	22	0	0	3	9.5	0.00853367
112.889	GM2755	4A	14	0	0	80	0	0	5.1	0.0236439
20.555	GM2793	5A	5	61	28	0	0	0	19.6	5.55697e-05
36.338	GM1317	5A	13	56	25	0	0	0	6.5	0.0385685
76.847	SNP253	5A	24	36	34	0	0	0	7.3	0.0262971
76.847	SNP902	5A	24	36	34	0	0	0	7.3	0.0262971
77.373	SNP282	5A	25	35	34	0	0	0	7.9	0.0197316
77.373	GM1293	5A	25	35	34	0	0	0	7.9	0.0197316
77.933	SNP220	5A	25	36	33	0	0	0	6.5	0.0385685
79.843	SNP130	5A	16	44	34	0	0	0	7.3	0.0262971
80.536	SNP723	5A	23	36	35	0	0	0	8.2	0.0164672
81.074	SNP957	5A	24	35	35	0	0	0	8.7	0.0128931
82.696	SNP63	5A	22	36	36	0	0	0	9.3	0.00947049
82.696	SNP903	5A	22	36	36	0	0	0	9.3	0.00947049
83.283	SNP29	5A	23	35	36	0	0	0	9.7	0.0077373
83.283	SNP40	5A	23	35	36	0	0	0	9.7	0.0077373
83.853	SNP199	5A	24	34	36	0	0	0	10.3	0.00593042
83.853	SNP289	5A	24	34	36	0	0	0	10.3	0.00593042
84.421	GM944	5A	22	35	37	0	0	0	10.9	0.00426443
84.758	GM1902	5A	22	35	36	0	0	1	9.9	0.00707199
111.65	SNP1066	5A	22	37	35	0	0	0	7.9	0.0197316
111.968	GM1702	5A	21	38	34	0	0	1	6.7	0.0343564
112.131	SNP62	5A	21	38	35	0	0	0	7.6	0.0221812
112.131	GM1944	5A	21	38	35	0	0	0	7.6	0.0221812
116.38	GM1352	5A	21	38	35	0	0	0	7.6	0.0221812
131.691	SNP42	5A	47	26	21	0	0	0	33.2	6.33578e-08
14.161	GM1682	6A	12	0	0	78	0	4	6.5	0.0105871
49.066	SNP408	6A	19	69	6	0	0	0	24.2	5.58322e-06
49.066	SNP123	6A	19	69	6	0	0	0	24.2	5.58322e-06
49.066	SNP331	6A	19	69	6	0	0	0	24.2	5.58322e-06
60.094	GM2366	6A	0	0	13	0	81	0	6.3	0.0123821
60.094	SNP41	6A	0	0	13	0	81	0	6.3	0.0123821
80.09	SNP203	6A	24	57	13	0	0	0	6.8	0.0328799
80.741	GM2109	6A	24	55	13	0	0	2	6.2	0.0461394
89.623	GM2414	6A	25	56	12	0	0	1	7.5	0.0233288
92.597	SNP796	6A	19	61	14	0	0	0	8.9	0.0118412
93.076	SNP727	6A	20	59	15	0	0	0	6.7	0.0358007
109.815	SNP915	6A	4	73	17	0	0	0	32.4	9.39173e-08
36.864	GM59	7A	12	51	31	0	0	0	8.4	0.0152855
37.275	SNP766	7A	12	52	30	0	0	0	8	0.0187095
38.369	GM1219	7A	12	52	30	0	0	0	8	0.0187095
38.369	GM2747	7A	12	52	30	0	0	0	8	0.0187095
39.605	SNP192	7A	12	50	32	0	0	0	8.9	0.0117159
40.675	SNP369	7A	13	49	32	0	0	0	7.9	0.0197316
41.006	SNP586	7A	12	50	32	0	0	0	8.9	0.0117159
41.006	SNP1036	7A	12	50	32	0	0	0	8.9	0.0117159
43.249	SNP366	7A	13	49	32	0	0	0	7.9	0.0197316
43.249	SNP771	7A	13	49	32	0	0	0	7.9	0.0197316
44.262	SNP932	7A	13	50	31	0	0	0	7.3	0.0262971
58.575	SNP940	7A	12	52	30	0	0	0	8	0.0187095
59.22	SNP343	7A	11	53	30	0	0	0	9.2	0.00998788
62.253	SNP784	7A	14	50	30	0	0	0	5.8	0.0542098
62.265	GM1853	7A	13	50	30	0	0	1	6.7	0.0343564
64.268	GM69	7A	11	53	30	0	0	0	9.2	0.00998788
34.968	GM2055	8A	33	32	22	0	0	7	8.9	0.0119022
55.55	SNP132	8A	21	67	6	0	0	0	21.8	1.83799e-05
0	SNP358	9A	23	32	39	0	0	0	15	0.000547232
14.627	SNP516	9A	24	36	34	0	0	0	7.3	0.0262971
23.686	GM1600	9A	20	39	34	0	0	1	6.6	0.036254
23.724	GM324	9A	20	39	34	0	0	1	6.6	0.036254
23.748	SNP441	9A	20	40	34	0	0	0	6.3	0.0438202
24.317	SNP599	9A	20	39	35	0	0	0	7.5	0.023393
24.317	SNP1017	9A	20	39	35	0	0	0	7.5	0.023393
24.689	SNP887	9A	21	38	35	0	0	0	7.6	0.0221812
24.689	GM2120	9A	21	38	35	0	0	0	7.6	0.0221812
24.689	GM1338	9A	21	38	35	0	0	0	7.6	0.0221812
27.017	GM1237	9A	18	40	35	0	0	1	8	0.0180226
28.206	SNP149	9A	16	42	36	0	0	0	9.6	0.00833548
28.206	SNP774	9A	16	42	36	0	0	0	9.6	0.00833548
28.651	SNP948	9A	16	42	36	0	0	0	9.6	0.00833548
28.851	SNP577	9A	16	41	37	0	0	0	10.9	0.00426443
28.851	GM1952	9A	16	41	37	0	0	0	10.9	0.00426443
28.851	GM1876	9A	16	41	37	0	0	0	10.9	0.00426443
29.995	SNP364	9A	17	39	38	0	0	0	12.1	0.00235035
29.995	SNP437	9A	17	39	38	0	0	0	12.1	0.00235035
29.995	SNP521	9A	17	39	38	0	0	0	12.1	0.00235035
30.539	SNP385	9A	18	38	38	0	0	0	12	0.00253206
30.539	SNP439	9A	18	38	38	0	0	0	12	0.00253206
33.319	GM1559	9A	18	38	37	0	0	1	10.9	0.00435913
33.337	SNP65	9A	18	39	37	0	0	0	10.4	0.00550484
33.337	GM1650	9A	18	39	37	0	0	0	10.4	0.00550484
34.38	SNP975	9A	16	41	37	0	0	0	10.9	0.00426443
34.38	GM1732	9A	16	41	37	0	0	0	10.9	0.00426443
36.228	SNP378	9A	13	44	37	0	0	0	12.6	0.00180148
36.636	GM1893	9A	13	42	38	0	0	1	14.3	0.000780236
36.706	SNP218	9A	13	43	38	0	0	0	14	0.000921635
36.706	SNP226	9A	13	43	38	0	0	0	14	0.000921635
36.706	SNP919	9A	13	43	38	0	0	0	14	0.000921635
36.706	SNP1009	9A	13	43	38	0	0	0	14	0.000921635
37.143	SNP346	9A	13	45	36	0	0	0	11.4	0.00330352
37.516	SNP679	9A	13	44	37	0	0	0	12.6	0.00180148
37.969	SNP356	9A	13	45	36	0	0	0	11.4	0.00330352
39.019	SNP525	9A	12	45	37	0	0	0	13.5	0.00118971
39.593	SNP630	9A	12	46	36	0	0	0	12.3	0.00213575
41.457	SNP47	9A	12	47	35	0	0	0	11.3	0.00359698
41.974	GM1796	9A	11	39	34	0	0	10	13	0.00148565
42.328	GM66	9A	12	47	35	0	0	0	11.3	0.00359698
43.157	SNP860	9A	13	46	35	0	0	0	10.3	0.00568336
43.671	SNP296	9A	12	47	35	0	0	0	11.3	0.00359698
43.671	SNP413	9A	12	47	35	0	0	0	11.3	0.00359698
43.671	SNP482	9A	12	47	35	0	0	0	11.3	0.00359698
43.671	SNP711	9A	12	47	35	0	0	0	11.3	0.00359698
43.671	RGC144b	9A	12	47	35	0	0	0	11.3	0.00359698
44.226	SNP84	9A	13	46	35	0	0	0	10.3	0.00568336
44.226	SNP111	9A	13	46	35	0	0	0	10.3	0.00568336
44.226	SNP402	9A	13	46	35	0	0	0	10.3	0.00568336
44.226	SNP465	9A	13	46	35	0	0	0	10.3	0.00568336
44.226	SNP1057	9A	13	46	35	0	0	0	10.3	0.00568336
44.791	SNP952	9A	13	45	36	0	0	0	11.4	0.00330352
45.352	SNP672	9A	13	46	35	0	0	0	10.3	0.00568336
45.352	SNP762	9A	13	46	35	0	0	0	10.3	0.00568336
45.352	SNP1043	9A	13	46	35	0	0	0	10.3	0.00568336
46.527	SNP446	9A	12	48	34	0	0	0	10.3	0.00568336
47.108	SNP871	9A	12	47	35	0	0	0	11.3	0.00359698
48.277	GM2164	9A	12	48	33	0	0	1	9.6	0.00830978
48.858	GM1069	9A	12	50	32	0	0	0	8.9	0.0117159
49.943	SNP28	9A	13	50	31	0	0	0	7.3	0.0262971
51.239	SNP1052	9A	12	52	30	0	0	0	8	0.0187095
51.507	SNP38	9A	12	53	29	0	0	0	7.7	0.0214845
51.507	SNP616	9A	12	53	29	0	0	0	7.7	0.0214845
51.943	SNP708	9A	13	52	29	0	0	0	6.5	0.0385685
51.943	SNP787	9A	13	52	29	0	0	0	6.5	0.0385685
52.318	GM2172	9A	12	51	30	0	0	1	7.8	0.0198539
52.554	GM2839	9A	12	51	30	0	0	1	7.8	0.0198539
52.557	SNP96	9A	13	51	30	0	0	0	6.8	0.0328799
52.557	SNP733	9A	13	51	30	0	0	0	6.8	0.0328799
52.557	SNP827	9A	13	51	30	0	0	0	6.8	0.0328799
52.557	GM2359	9A	13	51	30	0	0	0	6.8	0.0328799
53.161	GM1911	9A	12	51	30	0	0	1	7.8	0.0198539
53.733	SNP338	9A	12	51	31	0	0	0	8.4	0.0152855
53.733	SNP701	9A	12	51	31	0	0	0	8.4	0.0152855
53.733	SNP851	9A	12	51	31	0	0	0	8.4	0.0152855
53.733	SNP934	9A	12	51	31	0	0	0	8.4	0.0152855
53.733	SNP1044	9A	12	51	31	0	0	0	8.4	0.0152855
53.733	SNP1050	9A	12	51	31	0	0	0	8.4	0.0152855
54.475	SNP972	9A	12	52	30	0	0	0	8	0.0187095
54.475	GM1979	9A	12	52	30	0	0	0	8	0.0187095
54.475	GM2792b	9A	12	52	30	0	0	0	8	0.0187095
54.509	GM1834	9A	12	51	27	0	0	4	6.6	0.0368832
55.081	GM2778	9A	12	46	36	0	0	0	12.3	0.00213575
55.465	GM565	9A	11	51	32	0	0	0	10.1	0.0065263
55.563	SNP429	9A	12	50	32	0	0	0	8.9	0.0117159
55.563	GM328	9A	12	50	32	0	0	0	8.9	0.0117159
55.663	GM2847	9A	11	48	32	0	0	3	10	0.00684993
55.947	SNP68	9A	12	49	33	0	0	0	9.6	0.00842463
55.947	SNP85	9A	12	49	33	0	0	0	9.6	0.00842463
55.947	SNP92	9A	12	49	33	0	0	0	9.6	0.00842463
55.947	GM2553	9A	12	49	33	0	0	0	9.6	0.00842463
55.947	GM2292	9A	12	49	33	0	0	0	9.6	0.00842463
56.204	SNP735	9A	12	52	30	0	0	0	8	0.0187095
56.627	GM1851	9A	12	50	31	0	0	1	8.3	0.0158409
56.724	GM1411	9A	12	50	30	0	0	2	7.7	0.0208674
56.733	SNP5	9A	12	50	32	0	0	0	8.9	0.0117159
56.733	SNP567	9A	12	50	32	0	0	0	8.9	0.0117159
56.733	SNP978	9A	12	50	32	0	0	0	8.9	0.0117159
56.733	GM2003	9A	12	50	32	0	0	0	8.9	0.0117159
56.733	GM2389	9A	12	50	32	0	0	0	8.9	0.0117159
56.733	GM2843	9A	12	50	32	0	0	0	8.9	0.0117159
57.258	GM1291	9A	10	52	32	0	0	0	11.4	0.00341065
57.878	SNP36	9A	11	50	33	0	0	0	10.7	0.00479383
57.878	SNP685	9A	11	50	33	0	0	0	10.7	0.00479383
58.387	SNP422	9A	11	52	31	0	0	0	9.6	0.00833548
58.387	SNP739	9A	11	52	31	0	0	0	9.6	0.00833548
59.511	SNP154	9A	11	47	36	0	0	0	13.3	0.0012954
59.511	SNP874	9A	11	47	36	0	0	0	13.3	0.0012954
59.511	SNP951	9A	11	47	36	0	0	0	13.3	0.0012954
59.7	SNP953	9A	11	48	35	0	0	0	12.3	0.00213575
59.928	GM1841	9A	10	46	31	0	0	7	10.4	0.00544725
60.157	SNP790	9A	10	48	36	0	0	0	14.4	0.000737116
60.157	GM7	9A	10	48	36	0	0	0	14.4	0.000737116
60.157	GM1998	9A	10	48	36	0	0	0	14.4	0.000737116
60.214	GM1999	9A	10	47	36	0	0	1	14.6	0.000693199
60.247	GM1047	9A	9	48	35	0	0	2	14.9	0.000590357
60.409	SNP100	9A	10	49	35	0	0	0	13.5	0.00118971
60.409	SNP150	9A	10	49	35	0	0	0	13.5	0.00118971
61.012	SNP609	9A	10	50	34	0	0	0	12.6	0.00180148
62.445	GM2033	9A	0	0	32	0	61	1	4.4	0.0361359
63.42	S197	9A	6	53	30	0	0	5	16.2	0.000304906
65.821	SNP6	9A	9	48	37	0	0	0	16.7	0.000233646
66.215	SNP141	9A	10	47	37	0	0	0	15.5	0.000428457
67.279	SNP13	9A	10	47	37	0	0	0	15.5	0.000428457
67.279	SNP550	9A	10	47	37	0	0	0	15.5	0.000428457
70.003	SNP875	9A	9	42	43	0	0	0	25.7	2.67975e-06
70.27	SNP124	9A	9	44	41	0	0	0	22.2	1.53391e-05
70.585	SNP977	9A	9	45	40	0	0	0	20.6	3.33481e-05
72.956	SNP49	9A	7	47	40	0	0	0	23.2	9.30363e-06
72.956	SNP292	9A	7	47	40	0	0	0	23.2	9.30363e-06
72.956	SNP584	9A	7	47	40	0	0	0	23.2	9.30363e-06
72.956	SNP674	9A	7	47	40	0	0	0	23.2	9.30363e-06
73.33	SNP621	9A	7	48	39	0	0	0	21.8	1.81854e-05
73.833	GS20a	9A	6	49	39	0	0	0	23.3	8.54459e-06
78.201	SNP794	9A	10	48	36	0	0	0	14.4	0.000737116
79.804	SNP21	9A	9	49	36	0	0	0	15.7	0.000393502
82.977	GM1803	9A	11	46	37	0	0	0	14.4	0.000737116
86.028	RGC63	9A	12	45	37	0	0	0	13.5	0.00118971
87.682	SNP722	9A	11	44	39	0	0	0	17.1	0.000197077
89.161	GM2529	9A	11	45	37	0	0	1	14.6	0.000664016
89.336	SNP533	9A	11	45	38	0	0	0	15.7	0.000393502
91.074	SNP884	9A	10	46	38	0	0	0	16.7	0.000233646
91.074	SNP1055	9A	10	46	38	0	0	0	16.7	0.000233646
91.145	GM1117	9A	10	45	34	0	0	5	13	0.00153761
92.974	GM1329	9A	10	44	37	0	0	3	16.1	0.000315788
94.074	GM1312	9A	11	48	35	0	0	0	12.3	0.00213575
94.232	GM1607	9A	11	40	33	0	0	10	11.7	0.0028594
94.99	SNP1109	9A	14	43	37	0	0	0	11.9	0.00255914
97.386	SNP276	9A	13	50	31	0	0	0	7.3	0.0262971
97.386	SNP748	9A	13	50	31	0	0	0	7.3	0.0262971
97.834	SNP457	9A	14	49	31	0	0	0	6.3	0.0424438
99.423	GM1199	9A	15	0	0	79	0	0	4.1	0.0429012
101.015	SNP305	9A	16	45	33	0	0	0	6.3	0.0424438
104.59	SNP1110	9A	13	33	48	0	0	0	34.4	3.38229e-08
106.487	SNP537	9A	17	40	37	0	0	0	10.6	0.00500223
12.24	SNP372	10A	14	60	20	0	0	0	8	0.0187095
12.732	SNP304	10A	15	59	20	0	0	0	6.7	0.0358007
12.732	SNP530	10A	15	59	20	0	0	0	6.7	0.0358007
12.732	SNP614	10A	15	59	20	0	0	0	6.7	0.0358007
12.732	SNP805	10A	15	59	20	0	0	0	6.7	0.0358007
12.899	GM810	10A	15	60	19	0	0	0	7.5	0.0231454
