# Supplementary material for: A high-density genetic map of Arachis duranensis, a diploid ancestor of cultivated peanut
Source: BMC Genomics. 2012 Sep 11;13:469. doi: 10.1186/1471-2164-13-469 (PMC3542255; doi:10.1186/1471-2164-13-469)
Supplement: Additional file 4 — Annotated loci mapped inArachis duranensis. Columns B to J include homologs identified in the Medicago (B-D), GenBank-NR (E-G) and Uniprot-Sprot (H- J) databases. Columns L to S include gene ontology (GO) terms identified in the three major GO categories: molecular function (N, O), biological process (P,Q) and cellular component (R,S). [file 1471-2164-13-469-S4.xlsx]

## Sheet: Sheet1
Marker	Medicago	Medicago	Medicago	GenBank NR	GenBank NR	GenBank NR	Uniprot-Sprot	Uniprot-Sprot	Uniprot-Sprot	Marker	Medicago Gene Atlas/TAIR Locus ID	E value	Molecular Function GO ID	Molecular Function	Biological Process GO ID	Biological Process	Cellular Component GO ID	Cellular Component
Chromosome 1A	Blast Hit	E value	Description	Blast Hit	E value	Description	Blast Hit	E value	Description	Chromosome 1A
SNP928										SNP928
SNP1011	AC175312_43.2	3e-88	Xyloglucan fucosyltransferase	sp|Q9M5Q1FUT1_PEA	1e-151	xyloglucan fucosyltransferase - Pisum sativum	Q9M5Q1|FUT1_PEA	1e-152	Galactoside 2-alpha-L-fucosyltransferase - Pisum sativum	SNP1011	Mtr.42564.1.S1_at	6e-18	GO:0008417	fucosyltransferase activity	GO:0009969	xyloglucan biosynthetic process
SNP188	CU137657_10.1	1e-27	NusG	gb|ABM53472	1e-25	eIF5A - Rosa chinensis	P56337|IF5A5_SOLTU	5e-26	Eukaryotic translation initiation factor 5A-5 - Solanum tuberosum	SNP188
SNP489	AC145753_1.2	1e-116	Thioredoxin domain 2; Thioredoxin fold	gb|ABN09825	1e-113	Thioredoxin domain 2; Thioredoxin fold - Medicago truncatula	O64654|TRXL1_ARATH	2e-90	Thioredoxin-like 1 - Arabidopsis thaliana	SNP489
GM1750	AC136953_28.2	3e-06	Blue (type 1) copper domain	ref|XP_002512286	1e-67	conserved hypothetical protein - Ricinus communis	Q1A1A3|FOXG1_EPOGA	1e-07	Forkhead box protein G1 - Epomophorus gambianus	GM1750	Mtr.32220.1.S1_at	3e-07	GO:0003674	molecular_function	GO:0008150	biological_process
GM1612										GM1612	Mtr.42528.1.S1_at	2e-08
SNP160	AC162031_48.2	5e-14	Phenylalanyl-tRNA synthetase, beta subunit archae/euk cytosolic	ref|XP_002330528	2e-08	predicted protein - Populus trichocarpa	Q9SGE9|SYFB_ARATH	3e-07	Probable phenylalanyl-tRNA synthetase beta chain - Arabidopsis thaliana	SNP160	Mtr.9179.1.S1_at	4e-16	GO:0004826	phenylalanine-tRNA ligase activity	GO:0006432	phenylalanyl-tRNA aminoacylation	GO:0009328	phenylalanine-tRNA ligase complex
SNP868	AC162031_50.2	3e-58	Strictosidine synthase	gb|ACU19372	9e-55	unknown - Glycine max	P94111|STS1_ARATH	2e-26	Strictosidine synthase 1 precursor - Arabidopsis thaliana	SNP868	Msa.2490.1.S1_at	5e-06	GO:0003729	mRNA binding
SNP1042	AC142507_47.2	1e-41	Nop14-like protein	gb|ACG60683	5e-34	unknown protein - Brassica oleracea var. alboglabra	P78316|NOP14_HUMAN	6e-14	Probable nucleolar complex protein 14 - Homo sapiens	SNP1042
GM1085	AC152552_22.2	1e-33	Rhodanese-like	gb|ABY57763	2e-31	extracellular Ca2+ sensing receptor - Glycine max				GM1085	Mtr.17512.1.S1_at	6e-12
SNP610	AC137819_6.2	2e-75	Histone-fold/TFIID-TAF/NF-Y	gb|AAL73489AF464906_1	3e-75	repressor protein - Glycine max	P49592|DR1_ARATH	1e-66	Dr1 protein homolog - Arabidopsis thaliana	SNP610	AT5G23090	2e-07	GO:0003700	sequence-specific DNA binding transcription factor activity	GO:0045449	regulation of transcription	GO:0005634	nucleus
GM1277	AC152552_4.2	5e-61	Single-stranded DNA binding	ref|XP_002270678	5e-60	PREDICTED: hypothetical protein - Vitis vinifera	Q84J78|SSB_ARATH	2e-19	Single-stranded DNA-binding protein, mitochondrial precursor - Arabidopsis thaliana	GM1277
GM1275	AC202522_17.1	1e-141	Zinc finger, RING-type	dbj|BAE71207	1e-176	hypothetical protein - Trifolium pratense	Q8K174|TMM60_MOUSE	1e-06	Transmembrane protein 60 - Mus musculus	GM1275	Mtr.43165.1.S1_at	5e-06
GM1620	AC137838_25.2	6e-06	Inhibin, beta B subunit; Vinculin/alpha-catenin							GM1620
SNP345				gb|ACU19699	8e-33	unknown - Glycine max				SNP345	Mtr.15213.1.S1_at	8e-14	GO:0003674	molecular_function	GO:0008150	biological_process
GM38										GM38
SNP706	AC165430_17.2	5e-76	Homeodomain-related	ref|XP_002281820	1e-166	PREDICTED: hypothetical protein - Vitis vinifera	Q94F62|BAK1_ARATH	2e-53	BRASSINOSTEROID INSENSITIVE 1-associated receptor kinase 1 precursor - Arabidopsis thaliana	SNP706
SNP52	AC157983_15.2	9e-13	Isopentenyl-diphosphate delta-isomerase, type 1	gb|ACU18695	6e-11	unknown - Glycine max	Q94A82|NUD19_ARATH	5e-12	Probable NADH pyrophosphatase NUDT19, chloroplast precursor - Arabidopsis thaliana	SNP52
GM2053	AC152425_25.2	1e-18	hypothetical protein	ref|XP_002308986	3e-19	predicted protein - Populus trichocarpa				GM2053
SNP744	AC202321_9.1	2e-29	Light chain 3 (LC3)	ref|XP_002515208	8e-26	autophagy 8h, putative - Ricinus communis	Q51MW4|ATG8_MAGGR	1e-18	Autophagy-related protein 8 precursor - Magnaporthe grisea	SNP744	Mtr.40589.1.S1_at	5e-31			GO:0006914	autophagy
GM1573	AC203224_17.1	2e-06	TIR; Disease resistance protein							GM1573	Mtr.21149.1.S1_x_at	3e-20
SNP229	AC174352_16.2	4e-13	Protein kinase	gb|ACM89493	8e-14	Pti1 kinase-like protein - Glycine max				SNP229
GM2344				ref|XP_002328800	0	predicted protein - Populus trichocarpa				GM2344	Mtr.46842.1.S1_at	1e-09
SNP386	CU424490_12.1	4e-07	Protein of unknown function UPF0136	gb|ACJ83299	7e-74	unknown - Medicago truncatula	O64847|U136_ARATH	2e-33	UPF0136 membrane protein At2g26240 - Arabidopsis thaliana	SNP386
GM2653	CU424490_12.1	3e-07	Protein of unknown function UPF0136	gb|ACJ83299	3e-73	unknown - Medicago truncatula	O64847|U136_ARATH	3e-34	UPF0136 membrane protein At2g26240 - Arabidopsis thaliana	GM2653
SNP736	AC162440_37.2	6e-06	hypothetical protein							SNP736
SNP307	AC166315_8.2	5e-40	Peptidase A1, pepsin	dbj|BAB62890	2e-48	aspartic proteinase 1 - Glycine max	O04057|ASPR_CUCPE	2e-48	Aspartic proteinase precursor - Cucurbita pepo	SNP307	Mtr.52162.1.S1_at	2e-17	GO:0004192	cathepsin D activity	GO:0048102	autophagic cell death
SNP1056	AC202500_12.1	5e-90	RNA-binding region RNP-1 (RNA recognition motif)	dbj|BAE71189	1e-90	putative DNA binding protein - Trifolium pratense	O13759|CSX1_SCHPO	3e-24	RNA-binding post-transcriptional regulator csx1 - Schizosaccharomyces pombe	SNP1056	AT1G49600	1e-05	GO:0003723	RNA binding
GM2004				gb|ACU15957	2e-37	unknown - Glycine max				GM2004	Mtr.42877.1.S1_at	2e-15	GO:0005515	protein binding	GO:0008150	biological_process
GM1879	AC148968_15.2	1e-114	Protein of unknown function UPF0005	gb|ACU19337	1e-109	unknown - Glycine max	Q94A20|FBL4_ARATH	2e-88	Protein FBL4 - Arabidopsis thaliana	GM1879	Mtr.36337.1.S1_at	9e-11
SNP213				ref|XP_002516827	6e-17	pyruvate, phosphate dikinase, chloroplast, putative - Ricinus communis	Q42910|PPDK_MESCR	2e-16	Pyruvate, phosphate dikinase, chloroplast precursor - Mesembryanthemum crystallinum	SNP213
SNP280	AC149207_16.2	1e-122	Proteinase inhibitor I4, serpin	gb|ACU20205	1e-132	unknown - Glycine max	Q96B21|TM45B_HUMAN	7e-09	Transmembrane protein 45B - Homo sapiens	SNP280
GM1684	AC148968_15.2	1e-113	Protein of unknown function UPF0005	gb|ACU19337	1e-108	unknown - Glycine max	Q94A20|FBL4_ARATH	2e-87	Protein FBL4 - Arabidopsis thaliana	GM1684
GM2061				ref|XP_002516923	1e-10	hypothetical protein RCOM_0681090 - Ricinus communis				GM2061	Mtr.14956.1.S1_at	9e-08	GO:0003674	molecular_function	GO:0008150	biological_process
SNP462				emb|CAN77823	2e-24	hypothetical protein - Vitis vinifera				SNP462
GM1542	AC154391_13.2	7e-31	Rapid ALkalinization Factor	gb|ABS72341	9e-36	rapid alkalinization factor precursor - Litchi chinensis				GM1542	Mtr.44328.1.S1_at	3e-07	GO:0004871	signal transducer activity	GO:0007267	cell-cell signaling
GM1599	AC153005_17.2	2e-06	Late embryogenesis abundant protein 3	gb|AAZ20280	2e-44	lea protein 3 - Arachis hypogaea	Q39644|LEA5_CITSI	6e-10	Late embryogenesis abundant protein Lea5 - Citrus sinensis	GM1599	Mtr.47184.1.S1_at	6e-12	GO:0003674	molecular_function	GO:0009414	response to water deprivation
GM1871	AC146552_17.2	1e-113	Cullin	ref|XP_002516899	1e-113	Cullin-1, putative - Ricinus communis	Q94AH6|CUL1_ARATH	1e-102	Cullin-1 - Arabidopsis thaliana	GM1871	Mtr.45801.1.S1_at	2e-11	GO:0003674	molecular_function	GO:0008150	biological_process
SNP189				gb|ACU16973	9e-09	unknown - Glycine max				SNP189
SNP558				gb|AAZ20293	1e-114	isomerase-like protein - Arachis hypogaea	Q6P587|FAHD1_HUMAN	7e-63	Fumarylacetoacetate hydrolase domain-containing protein 1 - Homo sapiens	SNP558
GM2132	AC144513_27.2	2e-18	Protein phosphatase 2C-like	gb|ACU22838	7e-22	unknown - Glycine max				GM2132
SNP148				ref|XP_002272460	1e-09	PREDICTED: hypothetical protein - Vitis vinifera				SNP148
SNP236	AC165218_38.2	1e-16	Protein phosphatase 2C	ref|XP_002519242	6e-17	protein phosphatase 2c, putative - Ricinus communis	Q9P2J9|PDP2_HUMAN	3e-07	[Pyruvate dehydrogenase [lipoamide]]-phosphatase 2, mitochondrial precursor - Homo sapiens	SNP236	Mtr.45191.1.S1_at	9e-11	GO:0004722	protein serine/threonine phosphatase activity
SNP355	AC191599_19.1	6e-48	Phytochelatin synthetase-like conserved region; Carbohydrate-binding	ref|XP_002315461	5e-47	predicted protein - Populus trichocarpa	Q8GZ17|COBL7_ARATH	5e-43	COBRA-like protein 7 precursor - Arabidopsis thaliana	SNP355	Mtr.10162.1.S1_at	1e-06	GO:0003674	molecular_function	GO:0008150	biological_process
SNP373	AC174143_38.2	4e-63	Haem peroxidase, plant/fungal/bacterial	ref|XP_002519243	4e-55	conserved hypothetical protein - Ricinus communis				SNP373
SNP399	AC159538_23.2	1e-114	Enoyl-CoA hydratase/isomerase	emb|CAB61740	1e-112	putative enoyl CoA hydratase - Cicer arietinum	P52046|CRT_CLOAB	6e-29	3-hydroxybutyryl-CoA dehydratase - Clostridium acetobutylicum	SNP399
SNP487	AC144388_14.2	2e-70	Bet v I allergen	gb|ACU15606	9e-71	unknown - Glycine max	P17642|PRS2_SOLTU	4e-40	Pathogenesis-related protein STH-2 - Solanum tuberosum	SNP487
SNP866	AC144388_22.2	1e-28	Bet v I allergen	gb|AAQ91847	1e-37	Ara h 8 allergen - Arachis hypogaea	P26987|SAM22_SOYBN	2e-26	Stress-induced protein SAM22 - Glycine max	SNP866
GM1913	AC202492_13.1	4e-67	Mov34/MPN/PAD-1	gb|ACJ83334	2e-75	unknown - Medicago truncatula	Q9CQ26|STABP_MOUSE	4e-08	STAM-binding protein - Mus musculus	GM1913	Mtr.35427.1.S1_at	9e-14	GO:0003674	molecular_function	GO:0007165	signal transduction	GO:0005575	cellular_component
GM2349	AC126780_6.2	1e-147	Ubiquitin-conjugating enzyme, E2	gb|ACU22706	1e-145	unknown - Glycine max	Q9JJZ4|UB2J1_MOUSE	2e-53	Ubiquitin-conjugating enzyme E2 J1 - Mus musculus	GM2349	Msa.2412.1.S1_at	2e-15
GM2783	AC191599_16.1	2e-40	Inverted formin 2. , related	ref|XP_002519176	4e-44	nutrient reservoir, putative - Ricinus communis	Q9M1G9|EXTN2_ARATH	6e-13	Extensin-2 precursor - Arabidopsis thaliana	GM2783	Mtr.41537.1.S1_at	4e-16	GO:0004638	phosphoribosylaminoimidazole carboxylase activity	GO:0009152	purine ribonucleotide biosynthetic process	GO:0009320	phosphoribosylaminoimidazole carboxylase complex
GM1501	AC157983_27.2	9e-14	Dynein light chain, type 1	gb|ACU13818	1e-40	unknown - Glycine max	O02414|DYL1_ANTCR	1e-27	Dynein light chain LC6, flagellar outer arm - Anthocidaris crassispina	GM1501	Mtr.47189.1.S1_at	4e-13	GO:0005515	protein binding	GO:0007017	microtubule-based process	GO:0016459	myosin complex
GM2418	AC148761_29.2	5e-14	Zinc finger, GATA-type	ref|XP_002275498	2e-28	PREDICTED: hypothetical protein - Vitis vinifera	Q9LIB5|GAT17_ARATH	1e-20	GATA transcription factor 17 - Arabidopsis thaliana	GM2418	Msa.2017.1.S1_at	6e-09	GO:0043565	sequence-specific DNA binding			GO:0005634	nucleus
GM2350	AC126780_6.2	1e-147	Ubiquitin-conjugating enzyme, E2	gb|ACU22706	1e-145	unknown - Glycine max	Q9JJZ4|UB2J1_MOUSE	2e-53	Ubiquitin-conjugating enzyme E2 J1 - Mus musculus	GM2350	Msa.2412.1.S1_at	2e-15
GM1771	AC148484_25.2	2e-22	Leucine-rich repeat	gb|ACU19642	1e-61	unknown - Glycine max	Q6YSF3|AN321_ORYSA	1e-29	Acidic leucine-rich nuclear phosphoprotein 32-related protein 1 - Oryza sativa	GM1771
SNP50	AC174143_28.2	3e-06	Mevalonate and galactokinase							SNP50
SNP515	AC126780_59.2	4e-72	Pyridine nucleotide-disulphide oxidoreductase, class I	sp|P31023DLDH_PEA	0	lipoamide dehydrogenase - Pisum sativum	P31023|DLDH_PEA	0	Dihydrolipoyl dehydrogenase, mitochondrial precursor - Pisum sativum	SNP515
GM2390	AC174364_23.2	2e-09	Peptidase S8 and S53, subtilisin, kexin, sedolisin; 3 exoribonuclease; Acylphosphatase; Transcription termination factor NusA	gb|ACU18035	0	unknown - Glycine max	P29344|RR1_SPIOL	0	30S ribosomal protein S1, chloroplast precursor - Spinacia oleracea	GM2390
GM2724	AC152425_3.2	3e-74	hypothetical protein	gb|ACU19347	7e-67	unknown - Glycine max				GM2724	Mtr.28169.1.S1_at	4e-16	GO:0003674	molecular_function	GO:0008150	biological_process
SNP808	AC157349_29.2	2e-82	hypothetical protein	dbj|BAE20188	2e-96	hypothetical protein - Glycine max	P35074|RPB1_CAEBR	3e-06	DNA-directed RNA polymerase II largest subunit - Caenorhabditis briggsae	SNP808
SNP981	AC182813_7.2	1e-118	ANTH	gb|ABP03857	1e-115	ANTH - Medicago truncatula	Q9LHS0|CAP10_ARATH	3e-76	Putative clathrin assembly protein At5g35200 - Arabidopsis thaliana	SNP981	AT5G35200	1e-05	GO:0005545	phosphatidylinositol binding	GO:0048268	clathrin coat assembly	GO:0005886	plasma membrane
GM1950	AC182813_7.2	1e-117	ANTH	gb|ABP03857	1e-115	ANTH - Medicago truncatula	Q9LHS0|CAP10_ARATH	1e-104	Putative clathrin assembly protein At5g35200 - Arabidopsis thaliana	GM1950	Mtr.15031.1.S1_at	6e-15
SNP412	AC138131_24.2	2e-52	hypothetical protein	gb|ACU24578	1e-49	unknown - Glycine max				SNP412	Mtr.18040.1.S1_at	2e-08	GO:0003674	molecular_function	GO:0008150	biological_process
SNP692	AC187278_28.2	4e-16	hypothetical protein	gb|ACU14428	2e-27	unknown - Glycine max				SNP692
GM1444	CT027665_29.2	1e-07	Vegetative cell wall protein gp1 precursor , related	gb|ACJ84359	2e-90	unknown - Medicago truncatula	O80362|RK10_TOBAC	3e-76	50S ribosomal protein L10, chloroplast precursor - Nicotiana tabacum	GM1444	Mtr.35095.1.S1_at	9e-08
SNP95	AC152068_12.2	1e-21	Fatty acid acyl-CoA desaturase	gb|ACU18536	6e-22	unknown - Glycine max	P48627|FAD6C_BRANA	2e-18	Omega-6 fatty acid desaturase, chloroplast precursor - Brassica napus	SNP95
SNP747	AC152068_31.2	5e-39	Peptidase M17, leucyl aminopeptidase	sp|P31427AMPL_SOLTU	1e-56	leucine aminopeptidase - Solanum tuberosum	P31427|AMPL_SOLTU	5e-58	Leucine aminopeptidase, chloroplast precursor - Solanum tuberosum	SNP747
GM933	AC136953_5.2	2e-70	GTP-binding signal recognition particle SRP54, G-domain; Signal recognition particle receptor, alpha subunit, N-terminal; Longin-like	ref|XP_002278056	3e-69	PREDICTED: hypothetical protein - Vitis vinifera	P08240|SRPR_HUMAN	4e-15	Signal recognition particle receptor subunit alpha - Homo sapiens	GM933
GM1339	AC136953_5.2	0	GTP-binding signal recognition particle SRP54, G-domain; Signal recognition particle receptor, alpha subunit, N-terminal; Longin-like	ref|XP_002309350	0	predicted protein - Populus trichocarpa	Q9U5L1|SRPR_DROME	1e-126	Signal recognition particle receptor subunit alpha homolog - Drosophila melanogaster	GM1339
GS22b										GS22b
SNP779	CT867975_6.2	8e-22	Loricrin.	gb|ACU14143	1e-45	unknown - Glycine max	P05790|FIBH_BOMMO	3e-25	Fibroin heavy chain precursor - Bombyx mori	SNP779
GM1330	AC159706_27.2	2e-50	Zinc finger, RING-type	ref|XP_002325092	8e-46	receptor-like kinase binding protein - Populus trichocarpa	Q9H2K2|TNKS2_HUMAN	6e-07	Tankyrase-2 - Homo sapiens	GM1330	Mtr.32493.1.S1_at	2e-58	GO:0005515	protein binding
SNP55	AC136954_41.2	6e-10	Diacylglycerol kinase accessory region; Diacylglycerol kinase, catalytic region	emb|CAN74368	2e-07	hypothetical protein - Vitis vinifera				SNP55
SNP232	AC136954_41.2	4e-10	Diacylglycerol kinase accessory region; Diacylglycerol kinase, catalytic region	emb|CAN74368	6e-08	hypothetical protein - Vitis vinifera				SNP232
SNP604	AC174360_19.2	0	Deoxyxylulose-5-phosphate synthase	ref|XP_002271585	0	PREDICTED: hypothetical protein - Vitis vinifera	Q38854|DXS_ARATH	0	Probable 1-deoxy-D-xylulose-5-phosphate synthase, chloroplast precursor - Arabidopsis thaliana	SNP604
SNP1046	CU179877_9.1	2e-42	Like-Sm ribonucleoprotein-related, core	ref|XP_002454946	2e-40	hypothetical protein SORBIDRAFT_03g001950 - Sorghum bicolor	Q9VLV5|RUXE_DROME	4e-28	Probable small nuclear ribonucleoprotein E - Drosophila melanogaster	SNP1046	Mtr.43221.1.S1_at	6e-39	GO:0005515	protein binding	GO:0000245	spliceosome assembly	GO:0005681	spliceosome
GM1353	AC127169_10.2	1e-150	Zinc finger, B-box; CCT	gb|ACX42570	1e-157	CONSTANS-like zinc finger protein - Glycine max	Q9FHH8|COL5_ARATH	1e-96	Zinc finger protein CONSTANS-LIKE 5 - Arabidopsis thaliana	GM1353
GM2840	AC155282_81.2	6e-39	transcription factor/ transcription regulator , related	gb|ACU16327	2e-33	unknown - Glycine max				GM2840
SNP16	AC142506_11.2	6e-10	Porin, eukaryotic type	gb|AAQ87023	8e-10	VDAC3.1 - Lotus corniculatus var. japonicus				SNP16	Mtr.23050.1.S1_at	9e-11	GO:0008308	voltage-gated anion channel activity	GO:0006820	anion transport
SNP216	AC159873_5.2	2e-16	Ribulose bisphosphate carboxylase, small chain	gb|ACU16821	5e-15	unknown - Glycine max	P24007|RBS_PYRPY	2e-10	Ribulose bisphosphate carboxylase small chain, chloroplast precursor - Pyrus pyrifolia	SNP216
SNP316	AC125477_9.2	1e-55	Haem peroxidase, plant/fungal/bacterial	gb|ACU20973	2e-58	unknown - Glycine max	Q9SZE7|PER51_ARATH	2e-49	Peroxidase 51 precursor - Arabidopsis thaliana	SNP316	AT3G49960	2e-07	GO:0004601	peroxidase activity	GO:0055114	oxidation-reduction process	GO:0012505	endomembrane system
SNP332										SNP332	Mtr.28629.1.S1_at	3e-07	GO:0003676	nucleic acid binding	GO:0045449	regulation of transcription
SNP647				gb|ACU23884	1e-33	unknown - Glycine max				SNP647
GM1065										GM1065	Mtr.28629.1.S1_at	9e-08	GO:0003676	nucleic acid binding	GO:0045449	regulation of transcription
SNP396	AC174357_2.2	3e-75	DNA-binding WRKY	gb|ACD40315	6e-73	WRKY transcription factor WRKY100577 - Medicago truncatula	Q9SV15|WRK11_ARATH	5e-51	Probable WRKY transcription factor 11 - Arabidopsis thaliana	SNP396	Mtr.27945.1.S1_at	5e-06
SNP899	AC141109_4.2	6e-06	hypothetical protein	ref|XP_002308088	1e-13	predicted protein - Populus trichocarpa				SNP899
GM2024	AC157376_29.2	2e-06	Zinc finger, RING-type; Zinc finger, P11-type	ref|XP_001470652	1e-05	hypothetical protein - Tetrahymena thermophila SB210				GM2024
GM824										GM824
GM2607	AC135505_8.2	5e-68	Adenylate kinase	ref|XP_002322237	9e-66	predicted protein - Populus trichocarpa	Q08480|KAD2_ORYSA	1e-66	Adenylate kinase B - Oryza sativa	GM2607	Msa.1488.1.S1_at	1e-59	GO:0005524	ATP binding	GO:0006166	purine ribonucleoside salvage	GO:0005737	cytoplasm
SNP1013	AC147000_7.2	1e-97	Adenylylsulfate kinase	gb|ACU18429	1e-94	unknown - Glycine max	O49204|KAPS_CATRO	3e-87	Adenylyl-sulfate kinase, chloroplast precursor - Catharanthus roseus	SNP1013	Mtr.45535.1.S1_s_at	4e-10	GO:0004020	adenylylsulfate kinase activity	GO:0000103	sulfate assimilation
GM2233				ref|XP_002524891	2e-23	ring finger containing protein, putative - Ricinus communis				GM2233
GM1777	AC174278_20.2	2e-52	Gonadotropin, beta chain; Gibberellin regulated protein	gb|ACF74342	3e-51	gonadotropin beta chain - Arachis hypogaea	P46687|GASA3_ARATH	3e-21	Gibberellin-regulated protein 3 precursor - Arabidopsis thaliana	GM1777
GM672										GM672
GM917	CT954236_30.2	1e-25	Zinc finger, Dof-type	ref|XP_002511395	1e-18	zinc finger protein, putative - Ricinus communis	Q9FM03|DOF56_ARATH	2e-06	Dof zinc finger protein DOF5.6 - Arabidopsis thaliana	GM917
GM1171	AC146575_43.2	0	Zinc finger, RING-type	ref|XP_002520020	0	protein binding protein, putative - Ricinus communis	Q9R049|AMFR_MOUSE	1e-34	Autocrine motility factor receptor - Mus musculus	GM1171	Mtr.48679.1.S1_at	5e-06
GM890	AC165218_34.2	1e-26	hypothetical protein	gb|ABN07951	4e-24	hypothetical protein MtrDRAFT_AC152185g3v2 - Medicago truncatula				GM890
GM2015				ref|XP_002516291	3e-22	conserved hypothetical protein - Ricinus communis				GM2015
SNP19	CT573420_35.2	3e-11	Protein kinase	ref|XP_002530054	3e-10	afc, putative - Ricinus communis	P51566|AFC1_ARATH	4e-10	Serine/threonine-protein kinase AFC1 - Arabidopsis thaliana	SNP19
SNP70	AC153125_58.2	5e-06	hypothetical protein							SNP70
SNP79				gb|ACJ84749	1e-11	unknown - Medicago truncatula				SNP79
SNP104	AC202585_6.1	2e-25	Protein kinase	ref|XP_002441568	2e-23	hypothetical protein SORBIDRAFT_09g029440 - Sorghum bicolor				SNP104	AT3G22750	2e-07	GO:0005524	ATP binding	GO:0006468	protein phosphorylation	GO:0005886	plasma membrane
SNP110	CR931743_13.2	3e-12	hypothetical protein							SNP110
SNP122				gb|ACU22841	4e-31	unknown - Glycine max				SNP122
SNP127	AC160241_39.2	7e-08	Synaptojanin, N-terminal	ref|XP_002516207	4e-08	phosphoinositide 5-phosphatase, putative - Ricinus communis				SNP127
SNP242	AC135231_12.2	2e-13	Peptidase C1A, papain; Peptidase M14, carboxypeptidase A	ref|XP_002460280	1e-26	hypothetical protein SORBIDRAFT_02g025920 - Sorghum bicolor	Q8H166|ALEU_ARATH	5e-28	Thiol protease aleurain precursor - Arabidopsis thaliana	SNP242	Mtr.10398.1.S1_at	2e-30	GO:0008234	cysteine-type peptidase activity	GO:0006508	proteolysis	GO:0005615	extracellular space
SNP258										SNP258
SNP351										SNP351
SNP388	AC136839_6.2	2e-23	Probable RNA-binding protein 25 , related	gb|ACU24409	1e-24	unknown - Glycine max				SNP388	Mtr.17063.1.S1_at	3e-13	GO:0003674	molecular_function	GO:0008150	biological_process
SNP460	AC140720_35.2	4e-08	Linker histone, N-terminal; Homeodomain-related	emb|CAO44706	2e-06	unnamed protein product - Vitis vinifera				SNP460	Mtr.37853.1.S1_s_at	2e-19	GO:0043047	single-stranded telomeric DNA binding	GO:0007004	telomere maintenance via telomerase
SNP466				gb|ACU20203	8e-31	unknown - Glycine max	P70122|SBDS_MOUSE	1e-08	Shwachman-Bodian-Diamond syndrome protein homolog - Mus musculus	SNP466
SNP523	AC119408_10.2	1e-21	hypothetical protein	gb|ACU16207	9e-20	unknown - Glycine max				SNP523	AT4G16695	2e-14	GO:0003674	molecular_function_unknown	GO:0008150	biological_process_unknown	GO:0012505	endomembrane system
SNP536				ref|XP_002511397	3e-19	conserved hypothetical protein - Ricinus communis				SNP536	Mtr.43820.1.S1_at	1e-06	GO:0003950	NAD+ ADP-ribosyltransferase activity	GO:0008150	biological_process
SNP665	AC174278_9.2	1e-110	hypothetical protein	ref|XP_002511427	2e-98	conserved hypothetical protein - Ricinus communis				SNP665
SNP846	AC153643_19.2	2e-68	Pathogenesis-related transcriptional factor and ERF	gb|ACU20216	7e-54	unknown - Glycine max	O80341|ERF5_ARATH	1e-43	Ethylene-responsive transcription factor 5 - Arabidopsis thaliana	SNP846
SNP848	CU013514_6.2	3e-49	Zinc finger, CCHC-type; Homeodomain-related	gb|ABH02864	1e-100	MYB transcription factor MYB173 - Glycine max				SNP848
SNP861	AC202466_4.1	1e-99	Peptidase C1A, papain; Peptidase M14, carboxypeptidase A	ref|XP_002511277	1e-144	cysteine protease, putative - Ricinus communis	O65039|CYSEP_RICCO	1e-145	Vignain precursor - Ricinus communis	SNP861
SNP893	AC146862_34.2	4e-24	Octicosapeptide/Phox/Bem1p; Adipokinetic hormone; Plant MuDR transposase; Zinc finger, SWIM-type	ref|XP_002329995	3e-32	predicted protein - Populus trichocarpa				SNP893
SNP901	CR931736_2.2	1e-29	Protein of unknown function DUF581	gb|ACU14599	9e-40	unknown - Glycine max				SNP901	AT5G47060	1e-05	GO:0003674	molecular_function_unknown	GO:0008150	biological_process_unknown	GO:0005575	cellular_component_unknown
SNP947	AC138526_21.2	0	Nucleosome assembly protein (NAP)	gb|ACU23003	0	unknown - Glycine max	P28656|NP1L1_MOUSE	4e-62	Nucleosome assembly protein 1-like 1 - Mus musculus	SNP947	Mtr.25549.1.S1_at	2e-08
GM22										GM22
GM1649	AC138526_21.2	0	Nucleosome assembly protein (NAP)	gb|ACU24430	0	unknown - Glycine max	P28656|NP1L1_MOUSE	2e-61	Nucleosome assembly protein 1-like 1 - Mus musculus	GM1649	Mtr.25549.1.S1_at	2e-08
GM1992	AC155891_4.2	9e-12	tac7077, identical	gb|ABN08341	2e-09	tac7077, putative - Medicago truncatula				GM1992	Msa.690.1.S1_at	5e-06	GO:0008270	zinc ion binding
GM2527	CT954251_5.2	3e-06	Pistil-specific extensin-like protein	ref|XP_002322139	8e-32	predicted protein - Populus trichocarpa	P08640|MUC1_YEAST	1e-07	Mucin-like protein 1 precursor - Saccharomyces cerevisiae	GM2527
GM1233	AC135505_7.2	0	Pre-mRNA processing ribonucleoprotein, binding region; NOP5, N-terminal; NOSIC	ref|XP_002283518	0	PREDICTED: hypothetical protein - Vitis vinifera	O00567|NOP56_HUMAN	1e-152	Nucleolar protein Nop56 - Homo sapiens	GM1233
GM2287	AC141106_6.2	1e-39	Actin-binding, cofilin/tropomyosin type	gb|ABC49719	2e-41	actin depolymerizing factor-like protein - Arachis hypogaea	Q9FVI2|ADF1_PETHY	5e-35	Actin-depolymerizing factor 1 - Petunia hybrida	GM2287
GM1972	AC146568_1.2	1e-148	Generic methyltransferase	ref|XP_002329585	1e-169	predicted protein - Populus trichocarpa				GM1972	Mtr.11636.1.S1_at	6e-09	GO:0003700	transcription factor activity	GO:0045449	regulation of transcription
GM2597	AC137554_20.2	3e-31	CCAAT-binding transcription factor, subunit B	gb|ACU24533	8e-66	unknown - Glycine max	Q93ZH2|NFYA3_ARATH	2e-32	Nuclear transcription factor Y subunit A-3 - Arabidopsis thaliana	GM2597	Mtr.37098.1.S1_at	9e-08
GM1048										GM1048
GM286										GM286
GM2153	AC202480_18.1	1e-102	RpsU-divergently transcribed	gb|ACU24561	1e-108	unknown - Glycine max	Q5PPX7|COQ9B_XENLA	7e-37	Ubiquinone biosynthesis protein COQ9-B, mitochondrial precursor - Xenopus laevis	GM2153
GM170										GM170
GM1423										GM1423	Mtr.21155.1.S1_at	1e-06	GO:0003723	RNA binding	GO:0000245	spliceosome assembly	GO:0005686	snRNP U2
SNP271	AC148484_33.2	1e-64	RNA-binding region RNP-1 (RNA recognition motif)	dbj|BAE71300	2e-63	putative U1 snRNP 70K protein - Trifolium pratense	Q42404|RU17_ARATH	2e-11	U1 small nuclear ribonucleoprotein 70 kDa - Arabidopsis thaliana	SNP271	Mtr.19621.1.S1_s_at	2e-21	GO:0003723	RNA binding	GO:0000398	nuclear mRNA splicing, via spliceosome
SNP471	CR954193_43.2	3e-27	Forkhead-associated; Aromatic-ring hydroxylase	dbj|BAB11934	8e-29	CpABA1 - Vigna unguiculata	O81360|ABA2_PRUAR	4e-30	Zeaxanthin epoxidase, chloroplast precursor - Prunus armeniaca	SNP471
GM1483	AC174363_29.2	3e-09	Protein of unknown function DUF6, transmembrane	ref|XP_002379538	2e-06	conserved hypothetical protein - Aspergillus flavus NRRL3357	Q00372|SNF1_CANGA	4e-06	Carbon catabolite derepressing protein kinase - Candida glabrata	GM1483	Mtr.41891.1.S1_at	1e-12	GO:0003674	molecular_function			GO:0005737	cytoplasm
SNP484										SNP484
SNP278				gb|ACU18636	2e-12	unknown - Glycine max				SNP278
SNP678				ref|XP_002307214	1e-51	predicted protein - Populus trichocarpa				SNP678
SNP988	CR962128_11.2	9e-54	Protein kinase	ref|XP_002332362	7e-69	predicted protein - Populus trichocarpa	P27450|CX32_ARATH	3e-57	Probable serine/threonine-protein kinase Cx32, chloroplast precursor - Arabidopsis thaliana	SNP988	Mtr.39349.1.S1_at	2e-42	GO:0004674	protein serine/threonine kinase activity	GO:0006499	N-terminal protein myristoylation	GO:0005887	integral to plasma membrane
GM2173										GM2173
SNP367	AC149582_29.2	7e-97	Cyclin-like F-box	ref|XP_002327623	4e-51	predicted protein - Populus trichocarpa	P0C2F5|Y1657_ARATH	9e-12	Putative protein At1g65760 - Arabidopsis thaliana	SNP367	Mtr.46845.1.S1_at	2e-35	GO:0008026	ATP-dependent helicase activity	GO:0006310	DNA recombination
SNP636	AC148217_31.2	4e-47	Bacterial Fmu (Sun)/eukaryotic nucleolar NOL1/Nop2p	gb|ACU21382	5e-56	unknown - Glycine max	P38205|NCL1_YEAST	2e-06	Putative methyltransferase NCL1 - Saccharomyces cerevisiae	SNP636	Mtr.15045.1.S1_at	3e-07	GO:0016434	rRNA (cytosine) methyltransferaseactivity	GO:0001510	RNA methylation
SNP629	CR932962_13.2	1e-154	Protein kinase; Calcium-binding EF-hand	gb|AAX14494	1e-151	calcium-dependent protein kinase CDPK1444 - Medicago truncatula	P53681|CRK_DAUCA	2e-88	CDPK-related protein kinase - Daucus carota	SNP629
SNP785	CR932962_13.2	7e-76	Protein kinase; Calcium-binding EF-hand	gb|AAX14494	1e-73	calcium-dependent protein kinase CDPK1444 - Medicago truncatula	Q06850|CDPK1_ARATH	1e-21	Calcium-dependent protein kinase, isoform AK1 - Arabidopsis thaliana	SNP785	AT5G66210	2e-28	GO:0004672	protein kinase activity	GO:0006468	protein phosphorylation	GO:0005886	plasma membrane
GM1208	AC145470_11.2	2e-42	Protein of unknown function DUF1350	gb|ACJ85338	4e-40	unknown - Medicago truncatula				GM1208	Mtr.47433.1.S1_at	3e-44
SNP546	CT963094_19.2	1e-52	Cyclin-like F-box	ref|XP_002274093	6e-59	PREDICTED: hypothetical protein - Vitis vinifera	Q9S9V9|FBL23_ARATH	9e-52	Putative F-box/LRR-repeat protein 23 - Arabidopsis thaliana	SNP546
GM2603	AC138464_23.2	1e-61	Cytochrome c, monohaem	gb|ACU23434	1e-59	unknown - Glycine max	P25076|CY11_SOLTU	6e-45	Cytochrome c1 heme protein, mitochondrial precursor - Solanum tuberosum	GM2603	Mtr.18254.1.S1_at	2e-08	GO:0045153	electron transporter, transferring electrons within CoQH2-cytochrome c reductase complex activity	GO:0006118	electron transport
GM2568	AC146330_27.2	8e-13	IMP dehydrogenase/GMP reductase , identical	gb|ABD33149	2e-10	IMP dehydrogenase/GMP reductase, putative - Medicago truncatula				GM2568
SNP73	AC144726_16.2	9e-07	Protein of unknown function DUF516							SNP73	Mtr.50422.1.S1_at	1e-12	GO:0051499	D-aminoacyl-tRNA deacylase activity	GO:0009636	response to toxin
SNP565	AC144342_9.2	4e-10	VQ	ref|XP_002515194	9e-71	LRX2, putative - Ricinus communis	Q9W705|NCOA2_XENLA	1e-09	Nuclear receptor coactivator 2 - Xenopus laevis	SNP565
SNP555	AC146853_35.2	2e-40	Kunitz inhibitor ST1-like	gb|ACU13608	3e-44	unknown - Glycine max	P13087|MIRA_RICDU	3e-17	Miraculin precursor - Richadella dulcifica	SNP555
SNP1067	AC149600_37.2	2e-17	Translation initiation factor IF5	ref|XP_002319977	1e-15	predicted protein - Populus trichocarpa	P55871|IF2B_MALDO	2e-15	Eukaryotic translation initiation factor 2 subunit beta - Malus domestica	SNP1067
SNP514	AC123575_23.2	4e-21	Haem peroxidase, plant/fungal/bacterial	gb|AAB48986	1e-18	peroxidase precursor	P37835|PER2_ORYSA	2e-16	Peroxidase 2 precursor - Oryza sativa	SNP514
GM1132	AC149600_36.2	4e-39	BTB/POZ; NPH3	gb|ACJ85866	3e-36	unknown - Medicago truncatula	Q682S0|RPT2_ARATH	1e-34	Root phototropism protein 2 - Arabidopsis thaliana	GM1132
SNP797	CU013516_12.2	1e-124	NAD-dependent epimerase/dehydratase	gb|ACU23643	1e-147	unknown - Glycine max	P51104|DFRA_DIACA	5e-44	Dihydroflavonol-4-reductase - Dianthus caryophyllus	SNP797
GM1504	CR954198_15.2	7e-52	Protein of unknown function DUF260	ref|XP_002298499	5e-57	predicted protein - Populus trichocarpa	Q8LBW3|LBD12_ARATH	2e-52	LOB domain-containing protein 12 - Arabidopsis thaliana	GM1504	Mtr.32581.1.S1_at	5e-06	GO:0005488	binding	GO:0009793	embryonic development ending in seed dormancy
SNP873				ref|XP_002313976	2e-57	predicted protein - Populus trichocarpa				SNP873	Mtr.43964.1.S1_at	3e-20	GO:0005515	protein binding	GO:0006512	ubiquitin cycle
SNP78				gb|ACU14763	2e-15	unknown - Glycine max				SNP78	Mtr.11113.1.S1_s_at	5e-06	GO:0003674	molecular_function	GO:0008150	biological_process	GO:0005622	intracellular
SNP363	AC186138_35.2	5e-21	Villin headpiece; Gelsolin region	ref|XP_002314108	2e-25	predicted protein - Populus trichocarpa	O65570|VILI4_ARATH	8e-21	Villin-4 - Arabidopsis thaliana	SNP363
SNP754	CT009558_56.2	1e-83	RNA-binding region RNP-1 (RNA recognition motif)	gb|ACU22855	2e-93	unknown - Glycine max	Q8C5Q4|GRSF1_MOUSE	8e-16	G-rich sequence factor 1 - Mus musculus	SNP754
SNP14	AC147712_33.2	9e-18	Peptidase aspartic, catalytic; UBA-like	gb|ACU19662	1e-16	unknown - Glycine max				SNP14	Mtr.19513.1.S1_at	6e-09	GO:0004190	aspartic-type endopeptidase activity	GO:0006512	ubiquitin cycle	GO:0005575	cellular_component
SNP146				gb|ACU13998	5e-06	unknown - Glycine max				SNP146
SNP169	CU424492_9.1	5e-29	Amino acid/polyamine transporter II	gb|ACJ84637	7e-29	unknown - Medicago truncatula				SNP169	AT5G23810	4e-12	GO:0015171	amino acid transmembrane transporter activity	GO:0006865	amino acid transport	GO:0016020	membrane
GM1118b										GM1118b
GM1761	CR931743_2.2	1e-123	Serine acetyltransferase, N-terminal; Trimeric LpxA-like	gb|AAR31185	1e-145	serine O-acetyltransferase 1 - Glycine max	Q39218|SAT3_ARATH	1e-123	Serine acetyltransferase 3, mitochondrial precursor - Arabidopsis thaliana	GM1761	Mtr.41645.1.S1_at	9e-08			GO:0042573	retinoic acid metabolic process
GM2022	AC149050_24.2	3e-13	Putative RING zinc finger protein-related , identical	ref|XP_644032	5e-18	hypothetical protein DDB_G0274557 - Dictyostelium discoideum AX4	P04929|HRPX_PLALO	2e-13	Histidine-rich glycoprotein precursor - Plasmodium lophurae	GM2022	Mtr.14963.1.S1_at	2e-14	GO:0003674	molecular_function
SNP454				ref|XP_002533042	9e-28	ubiquitin-protein ligase, putative - Ricinus communis				SNP454
GM1331	AC121232_18.2	2e-96	RNA-binding region RNP-1 (RNA recognition motif)	ref|XP_002274589	3e-75	PREDICTED: hypothetical protein - Vitis vinifera	O70133|DHX9_MOUSE	5e-09	ATP-dependent RNA helicase A - Mus musculus	GM1331
SNP498	AC146756_27.2	1e-131	Proteasome alpha-subunit	gb|ACU24622	1e-131	unknown - Glycine max	O48551|PSA6_SOYBN	1e-132	Proteasome subunit alpha type 6 - Glycine max	SNP498
SNP979	AC141435_21.2	2e-67	Pectolytic enzyme, Pectin lyase fold	ref|XP_002297822	5e-93	predicted protein - Populus trichocarpa	Q940Q1|PEL1_ARATH	7e-91	Probable pectate lyase 1 precursor - Arabidopsis thaliana	SNP979
SNP717	CT573353_39.2	1e-32	ATP synthase subunit H	gb|ACU16712	2e-29	unknown - Glycine max				SNP717
SNP415	CT573339_31.2	1e-103	t-snare	gb|ACU23148	1e-111	unknown - Glycine max	Q94KK7|SYP52_ARATH	5e-91	Syntaxin-52 - Arabidopsis thaliana	SNP415
SNP850				ref|XP_002510382	2e-19	cytochrome P450, putative - Ricinus communis				SNP850
SNP308	AC174345_24.2	1e-08	IMP dehydrogenase/GMP reductase	ref|XP_002324349	5e-23	predicted protein - Populus trichocarpa				SNP308
SNP25										SNP25
GM1030	AC146760_7.2	1e-11	Elongation factor P/YeiP	gb|ACU20847	2e-12	unknown - Glycine max				GM1030
GM825										GM825
GM24										GM24
SNP1035	AC167403_1.2	5e-31	Epoxide hydrolase	gb|ACU24417	4e-43	unknown - Glycine max	P34914|HYES_MOUSE	8e-15	Epoxide hydrolase 2 - Mus musculus	SNP1035
SNP716	CT010521_26.2	2e-92	Nodulin-like	ref|XP_002270737	1e-173	PREDICTED: hypothetical protein - Vitis vinifera	Q6CGU8|MCH1_YARLI	3e-11	Probable transporter MCH1 - Yarrowia lipolytica	SNP716
SNP370	AC148763_19.2	2e-17	Glycoside hydrolase, family 19; Chitin-binding, type 1	gb|ACU14858	1e-74	unknown - Glycine max	P43082|HEVL_ARATH	3e-69	Hevein-like protein precursor - Arabidopsis thaliana	SNP370
SNP984	AC125480_10.2	4e-62	Haem peroxidase, plant/fungal/bacterial	ref|XP_002521512	1e-54	Peroxidase 72 precursor, putative - Ricinus communis	Q9FJZ9|PER72_ARATH	4e-52	Peroxidase 72 precursor - Arabidopsis thaliana	SNP984
RGC108b										RGC108b
SNP770	CU013515_34.2	4e-20	Disease resistance protein	ref|XP_002522331	5e-12	Disease resistance protein ADR1, putative - Ricinus communis	Q9FKZ1|DRL42_ARATH	3e-07	Probable disease resistance protein At5g66900 - Arabidopsis thaliana	SNP770
SNP1012	CU137666_10.1	1e-106	Disease resistance protein; Arabidopsis broad-spectrum mildew resistance	ref|XP_002310748	2e-77	predicted protein - Populus trichocarpa	Q9FKZ1|DRL42_ARATH	4e-60	Probable disease resistance protein At5g66900 - Arabidopsis thaliana	SNP1012
SNP1063	CU013515_34.2	1e-51	Disease resistance protein	gb|ACJ86284	3e-35	unknown - Medicago truncatula	Q9FKZ1|DRL42_ARATH	1e-21	Probable disease resistance protein At5g66900 - Arabidopsis thaliana	SNP1063
Chromosome 2A										Chromosome 2A
GM1865	AC174278_24.2	2e-80	Ubiquitin-conjugating enzyme, E2	gb|AAF03236AF180143_1	3e-98	ubiquitin carrier protein 4 - Glycine max	P42748|UBC4_ARATH	4e-84	Ubiquitin-conjugating enzyme E2-21 kDa 1 - Arabidopsis thaliana	GM1865	AT1G63800	1e-18	GO:0004842	ubiquitin-protein ligase activity	GO:0006511	ubiquitin-dependent protein catabolic process	GO:0005575	cellular_component_unknown
SNP88	AC169076_26.2	5e-13	HMG-I and HMG-Y, DNA-binding	gb|AAT40504	2e-12	Polyprotein, putative - Solanum demissum				SNP88	Mtr.8711.1.S1_at	6e-12			GO:0040029	regulation of gene expression, epigenetic
SNP687				gb|ACU24581	9e-73	unknown - Glycine max				SNP687
SNP897				gb|ACJ83977	2e-49	unknown - Medicago truncatula	Q9SYL9|RK13_ARATH	7e-31	50S ribosomal protein L13, chloroplast precursor - Arabidopsis thaliana	SNP897
GM1930	AC202568_26.1	3e-32	Mlo-related protein	dbj|BAH57094	5e-39	AT4G02600 - Arabidopsis thaliana	O49621|MLO1_ARATH	1e-40	MLO-like protein 1 - Arabidopsis thaliana	GM1930	AT2G39200	8e-07	GO:0005516	calmodulin binding	GO:0006952	defense response	GO:0005886	plasma membrane
SNP806	AC149204_4.2	1e-38	ATP binding , identical	gb|ABD28700	2e-36	ATP binding , related - Medicago truncatula				SNP806	Mtr.21162.1.S1_at	6e-15	GO:0016757	transferase activity, transferring glycosyl groups	GO:0008150	biological_process
GM1819	AC157473_13.2	1e-11	Protein of unknown function DUF604	gb|AAK97671	3e-10	AT4g23490/F16G20_190 - Arabidopsis thaliana				GM1819	Mtr.45326.1.S1_at	6e-12	GO:0016757	transferase activity, transferring glycosyl groups	GO:0008150	biological_process
SNP288	CT025844_29.2	4e-52	Protein of unknown function DUF604	gb|ACU18800	7e-59	unknown - Glycine max				SNP288	AT4G23490	6e-14	GO:0016757	transferase activity, transferring glycosyl groups	GO:0008150	biological_process_unknown	GO:0005575	cellular_component_unknown
SNP646				gb|ABH02857	3e-35	MYB transcription factor MYB133 - Glycine max				SNP646
SNP594	AC152407_30.2	1e-115	39S ribosomal protein L46, mitochondrial precursor , related	gb|ACU23195	1e-115	unknown - Glycine max	Q5RBU2|RM46_PONPY	5e-14	39S ribosomal protein L46, mitochondrial precursor - Pongo pygmaeus	SNP594
SNP799	AC169126_20.2	1e-09	Cyclin-like F-box	ref|NP_566312	2e-38	F-box family protein (FBL12) - Arabidopsis thaliana	Q9SRR1|FBL12_ARATH	9e-40	F-box/LRR-repeat protein 12 - Arabidopsis thaliana	SNP799	Mtr.8235.1.S1_at	7e-30	GO:0004842	ubiquitin-protein ligase activity	GO:0006511	ubiquitin-dependent protein catabolic process
GM2016				gb|ACJ83944	5e-81	unknown - Medicago truncatula				GM2016	Mtr.8160.1.S1_at	1e-19
GM733				gb|ACJ83944	6e-83	unknown - Medicago truncatula				GM733	Mtr.41942.1.S1_at	7e-33	GO:0003674	molecular_function
SNP807	CT868737_7.2	6e-23	Eukaryotic initiation factor 1A (eIF-1A); Nucleic acid-binding, OB-fold, subgroup	ref|XP_002528946	5e-25	eif-1a, putative - Ricinus communis	P56331|IF1A_ONOVI	1e-22	Eukaryotic translation initiation factor 1A - Onobrychis viciifolia	SNP807	Mtr.4503.1.S1_at	4e-10	GO:0003743	translation initiation factor activity	GO:0006412	translation	GO:0005829	cytosol
GM2500	CR931743_2.2	2e-21	Serine acetyltransferase, N-terminal; Trimeric LpxA-like	gb|AAL66292AF452452_1	6e-43	serine acetyltransferase - Glycine max	Q42538|SAT5_ARATH	5e-42	Serine acetyltransferase 5 - Arabidopsis thaliana	GM2500
RGC5b										RGC5b
GM1724	AC144592_4.2	2e-42	Auxin responsive SAUR protein	gb|ACJ85932	5e-40	unknown - Medicago truncatula	P33079|A10A5_SOYBN	4e-11	Auxin-induced protein 10A5 - Glycine max	GM1724
GM1160	AC144592_88.2	3e-64	Leucine zipper, homeobox-associated; Homeodomain-related	ref|XP_002320889	3e-54	predicted protein - Populus trichocarpa	P46897|ATHB7_ARATH	6e-45	Homeobox-leucine zipper protein ATHB-7 - Arabidopsis thaliana	GM1160
GM1852	AC144592_88.2	2e-22	Leucine zipper, homeobox-associated; Homeodomain-related	ref|XP_002302659	9e-14	predicted protein - Populus trichocarpa	Q9M276|ATB12_ARATH	2e-10	Homeobox-leucine zipper protein ATHB-12 - Arabidopsis thaliana	GM1852
SNP574	AC148483_6.2	6e-45	Helix-loop-helix DNA-binding	ref|XP_002529965	1e-101	DNA binding protein, putative - Ricinus communis	Q39204|RAP1_ARATH	4e-48	Transcription factor AtMYC2 - Arabidopsis thaliana	SNP574
GM2047	AC130275_48.2	1e-117	Cation efflux protein	gb|ACU21236	1e-126	unknown - Glycine max	Q9ZT63|MTP1_ARATH	1e-105	Metal tolerance protein 1 - Arabidopsis thaliana	GM2047	Mtr.31490.1.S1_at	4e-10
SNP424										SNP424
GM1946	AC135796_11.2	1e-124	26S protease regulatory subunit 7	gb|ACU20972	0	unknown - Glycine max	Q41365|PRS7_SPIOL	0	26S protease regulatory subunit 7 - Spinacia oleracea	GM1946
SNP391	AC151460_19.2	1e-130	Lipolytic enzyme, G-D-S-L	gb|ACU24600	1e-132	unknown - Glycine max	P40602|APG_ARATH	1e-31	Anter-specific proline-rich protein APG precursor - Arabidopsis thaliana	SNP391
GM2496	CU137660_4.1	5e-67	Leucine zipper, homeobox-associated; HD-ZIP protein, N-terminal; Homeodomain-related	ref|XP_002511608	8e-84	homeobox protein, putative - Ricinus communis	P46602|HAT3_ARATH	3e-69	Homeobox-leucine zipper protein HAT3 - Arabidopsis thaliana	GM2496	Mtr.8178.1.S1_at	6e-09
SNP867	AC202338_10.1	1e-154	UDP-glucuronosyl/UDP-glucosyltransferase	dbj|BAB86931	1e-120	glucosyltransferase-13 - Vigna angularis	Q9AR73|HQGT_RAUSE	1e-114	Hydroquinone glucosyltransferase - Rauvolfia serpentina	SNP867
GM1714				gb|ACU23911	1e-64	unknown - Glycine max	Q4KLF8|ARPC5_RAT	4e-07	Actin-related protein 2/3 complex subunit 5 - Rattus norvegicus	GM1714	Mtr.9787.1.S1_at	1e-28	GO:0003674	molecular_function	GO:0007015	actin filament organization
GM2797	CU137660_4.1	5e-67	Leucine zipper, homeobox-associated; HD-ZIP protein, N-terminal; Homeodomain-related	ref|XP_002511608	8e-84	homeobox protein, putative - Ricinus communis	P46602|HAT3_ARATH	3e-69	Homeobox-leucine zipper protein HAT3 - Arabidopsis thaliana	GM2797	Mtr.8178.1.S1_at	6e-09
SNP293	AC148602_22.2	5e-12	Plant protein of unknown function	gb|ACU17730	1e-36	unknown - Glycine max				SNP293	Mtr.2282.1.S1_at	4e-21	GO:0003674	molecular_function	GO:0008150	biological_process
SNP177	AC146793_6.2	6e-09	Helicase, C-terminal	ref|XP_002282504	4e-06	PREDICTED: hypothetical protein - Vitis vinifera				SNP177
SNP101										SNP101	Mtr.37664.1.S1_at	1e-06			GO:0006810	transport
SNP1010										SNP1010
SNP348	AC151528_4.2	1e-165	SAM (and some other nucleotide) binding motif	gb|ACU21077	1e-172	unknown - Glycine max	P23525|IN37_SPIOL	1e-160	37 kDa inner envelope membrane protein, chloroplast precursor - Spinacia oleracea	SNP348
SNP602	CU326390_5.1	3e-22	Linker histone, N-terminal	ref|XP_002302069	5e-71	histone H1 - Populus trichocarpa	P08283|H1_PEA	3e-71	Histone H1 - Pisum sativum	SNP602
GM1386	AC140068_7.2	4e-66	tRNA pseudouridine synthase	ref|XP_002517734	2e-65	pseudouridylate synthase, putative - Ricinus communis	O22928|PUSH_ARATH	2e-61	Putative tRNA pseudouridine synthase - Arabidopsis thaliana	GM1386	AT2G30320	1e-05	GO:0009982	pseudouridine synthase activity	GO:0001522	pseudouridine synthesis
SNP863										SNP863
SNP190	AC148290_20.2	3e-09	Helix-loop-helix DNA-binding	ref|XP_002532375	4e-09	basic helix-loop-helix-containing protein, putative - Ricinus communis				SNP190
GM2491										GM2491
SNP587	AC175047_13.2	6e-22	hypothetical protein	gb|ACU15217	3e-25	unknown - Glycine max				SNP587
SNP433										SNP433
SNP880	AC163324_58.2	6e-15	Thioredoxin domain 2; Thioredoxin fold	ref|XP_001754077	5e-53	predicted protein - Physcomitrella patens subsp. patens	Q9NX01|TXN4B_HUMAN	1e-35	Thioredoxin-like protein 4B - Homo sapiens	SNP880
GM1075										GM1075
RGC141										RGC141
SNP10	AC146743_25.2	6e-07	U2 auxiliary factor small subunit							SNP10
SNP168	AC155881_25.2	4e-17	Cornichon	gb|ACU15393	5e-19	unknown - Glycine max				SNP168
SNP185				gb|ACU23842	6e-07	unknown - Glycine max				SNP185
SNP272	AC146681_12.2	8e-12	Photosystem I reaction centre subunit IV/PsaE	ref|XP_002521161	4e-12	photosystem I reaction center subunit IV A, chloroplast precursor - Ricinus communis	Q41229|PSAEB_NICSY	2e-09	Photosystem I reaction center subunit IV B, chloroplast precursor - Nicotiana sylvestris	SNP272	Msa.3039.1.S1_at	8e-08			GO:0015979	photosynthesis	GO:0030094	plasma membrane-derived photosystem I
SNP494	AC153643_19.2	2e-43	Pathogenesis-related transcriptional factor and ERF	gb|ACU19106	6e-72	unknown - Glycine max	Q40478|ERF5_TOBAC	1e-45	Ethylene-responsive transcription factor 5 - Nicotiana tabacum	SNP494
SNP505	AC202574_31.1	4e-72	Intracellular chloride channel	gb|AAG34872AF249913_1	1e-104	In2-1 protein - Glycine max	P49248|IN21_MAIZE	7e-71	IN2-1 protein - Zea mays	SNP505	Msa.1872.1.S1_at	6e-18			GO:0040010	positive regulation of growth rate
SNP570	AC147517_25.2	1e-06	Homeodomain-related							SNP570
SNP734	CR954185_44.2	6e-78	Zinc finger, RING-type	gb|ACU24187	1e-115	unknown - Glycine max	Q9BV68|RN126_HUMAN	6e-27	RING finger protein 126 - Homo sapiens	SNP734
SNP756				gb|ACU15608	1e-10	unknown - Glycine max	P04929|HRPX_PLALO	1e-05	Histidine-rich glycoprotein precursor - Plasmodium lophurae	SNP756
SNP1003	AC150703_31.2	2e-84	O-methyltransferase, family 3	ref|XP_002330529	4e-99	predicted protein - Populus trichocarpa	Q9C5D7|CAMT3_ARATH	1e-91	Probable caffeoyl-CoA O-methyltransferase At4g26220 - Arabidopsis thaliana	SNP1003
GM1516	AC155881_11.2	5e-08	Zinc finger, AN1-type; Zinc finger, A20-type	gb|ACU14479	2e-06	unknown - Glycine max				GM1516
GM2455	AC174327_8.2	5e-15	Thioredoxin fold	gb|ACF74281	1e-102	electron transporter/thiol-disulfide exchange intermediate protein - Arachis hypogaea	Q8GWS0|GRXC5_ARATH	8e-51	Glutaredoxin-C5, chloroplast precursor - Arabidopsis thaliana	GM2455
GM1503										GM1503
GM1598										GM1598
SNP90	AC133341_25.2	4e-06	IQ calmodulin-binding region; Myosin head, motor region; Dilute; Myosin, N-terminal, SH3-like							SNP90
SNP643				gb|ACU16097	1e-102	unknown - Glycine max	Q9CPW7|ZMAT2_MOUSE	3e-49	Zinc finger matrin-type protein 2 - Mus musculus	SNP643
SNP180	CU024869_38.2	1e-26	Helicase, C-terminal; Haem peroxidase, plant/fungal/bacterial	emb|CAO42271	1e-26	unnamed protein product - Vitis vinifera	Q55681|RECG_SYNY3	2e-09	ATP-dependent DNA helicase recG - Synechocystis sp.	SNP180
SNP883	CU137662_12.1	2e-91	Ribosomal protein L13, archea and eukaryotic form	gb|ACU14471	7e-93	unknown - Glycine max	Q9FKC0|R13A4_ARATH	1e-92	60S ribosomal protein L13a-4 - Arabidopsis thaliana	SNP883	AT5G48760	1e-05	GO:0003735	structural constituent of ribosome	GO:0006412	translation	GO:0022626	cytosolic ribosome
SNP320										SNP320
SNP420										SNP420
SNP729	CR932966_52.2	4e-34	ThiamineS	gb|ACU16429	8e-30	unknown - Glycine max	Q09412|YRJ7_CAEEL	4e-06	Hypothetical protein K10D2.7 - Caenorhabditis elegans	SNP729	Mtr.280.1.S1_at	2e-15			GO:0006777	Mo-molybdopterin cofactor biosynthetic process
SNP12										SNP12
SNP499				ref|XP_002299878	6e-18	predicted protein - Populus trichocarpa				SNP499	Mtr.37338.1.S1_s_at	3e-16	GO:0005515	protein binding	GO:0009408	response to heat
GM2474				dbj|BAD42433	3e-19	ABI-3 homolog - Psophocarpus tetragonolobus	Q01593|ABI3_ARATH	6e-19	Abscisic acid-insensitive protein 3 - Arabidopsis thaliana	GM2474
SNP407	AC174303_41.2	1e-157	Peptidase S10, serine carboxypeptidase	dbj|BAF99694	1e-155	1-O-acylglucose:anthocyanin-O-acyltransferase - Clitoria ternatea	Q2V465|SCP11_ARATH	1e-139	Serine carboxypeptidase-like 11 precursor - Arabidopsis thaliana	SNP407	AT3G10450	2e-07			GO:0006508	proteolysis	GO:0012505	endomembrane system
SNP670	AC135233_25.2	1e-66	Protein of unknown function DUF588	gb|ACU14250	1e-62	unknown - Glycine max				SNP670
GM126										GM126
SNP872	AC142224_32.2	1e-38	POX; Homeodomain-related	ref|XP_002272686	4e-42	PREDICTED: hypothetical protein - Vitis vinifera	P48731|ATH1_ARATH	1e-06	Homeobox protein ATH1 - Arabidopsis thaliana	SNP872
RGC236										RGC236
SNP228	AC141113_9.2	3e-13	Like-Sm ribonucleoprotein-related, core	gb|ACU13741	6e-11	unknown - Glycine max				SNP228
SNP968	AC165943_44.2	1e-116	Machado-Joseph disease protein MJD	ref|XP_002527866	1e-103	Ataxin-3, putative - Ricinus communis	Q9M391|ATX3H_ARATH	3e-93	Ataxin-3 homolog - Arabidopsis thaliana	SNP968
SNP962	AC203224_21.1	3e-42	Copper-resistance protein CopA	ref|XP_002322962	3e-38	laccase 1b - Populus trichocarpa				SNP962
RGC233										RGC233
GS110										GS110
SNP384	CU151874_14.1	6e-21	Plant disease resistance response protein	gb|ACU19866	1e-22	unknown - Glycine max				SNP384
SNP421	AC141322_11.2	5e-38	Plant lipid transfer protein/Par allergen	gb|AAQ74628	6e-35	lipid tranfer protein II - Vigna radiata	Q9M5X7|NLTP_MALDO	9e-34	Nonspecific lipid-transfer protein precursor - Malus domestica	SNP421
GM1668	AC148718_36.2	2e-85	Major sperm protein	gb|ACJ85490	4e-83	unknown - Medicago truncatula	O95292|VAPB_HUMAN	2e-14	Vesicle-associated membrane protein-associated protein B/C - Homo sapiens	GM1668
GM2111	AC121238_45.2	4e-39	Calcium-binding EF-hand; Ubiquitin interacting motif	ref|XP_002326987	3e-48	predicted protein - Populus trichocarpa	Q52C47|SPB1_MAGGR	9e-10	AdoMet-dependent rRNA methyltransferase SPB1 - Magnaporthe grisea	GM2111
SNP662	AC148718_13.2	5e-89	DNA binding ^|	ref|NP_974468	5e-96	unknown protein - Arabidopsis thaliana				SNP662
SNP106										SNP106
SNP918	AC146705_10.2	4e-10	Auxin responsive SAUR protein	ref|XP_002511675	1e-35	Auxin-induced protein X10A, putative - Ricinus communis	P33079|A10A5_SOYBN	2e-08	Auxin-induced protein 10A5 - Glycine max	SNP918
SNP178				gb|ACU21128	8e-15	unknown - Glycine max				SNP178
SNP656	CT573076_16.2	6e-79	S15/NS1, RNA-binding; Ribosomal S13S15 N-terminal	sp|P62302RS13_SOYBN	2e-79	ribosomal protein S13 - Glycine max	P62302|RS13_SOYBN	6e-81	40S ribosomal protein S13 - Glycine max	SNP656	AT4G00100	5e-08	GO:0003735	structural constituent of ribosome	GO:0010090	trichome morphogenesis	GO:0022627	cytosolic small ribosomal subunit
SNP745	AC152158_21.2	4e-88	Protein of unknown function DUF1499	gb|ACU16047	4e-83	unknown - Glycine max	P38042|CDC27_YEAST	3e-06	Anaphase-promoting complex subunit CDC27 - Saccharomyces cerevisiae	SNP745
GM2257				gb|ACU23971	7e-48	unknown - Glycine max	Q9FVC8|DAPA2_ARATH	9e-48	Dihydrodipicolinate synthase 2, chloroplast precursor - Arabidopsis thaliana	GM2257
GM2814				gb|ACU14067	3e-47	unknown - Glycine max	Q148F0|CI074_BOVIN	7e-26	Uncharacterized protein C9orf74 homolog - Bos taurus	GM2814	Mtr.41891.1.S1_at	9e-11	GO:0003674	molecular_function			GO:0005737	cytoplasm
GM2121				gb|ACU14067	5e-47	unknown - Glycine max	Q148F0|CI074_BOVIN	2e-25	Uncharacterized protein C9orf74 homolog - Bos taurus	GM2121	Mtr.32189.1.S1_at	5e-06
SNP427	AC146865_47.2	1e-111	hypothetical protein	gb|ACU19387	1e-117	unknown - Glycine max				SNP427
GM1910	AC146865_12.2	1e-106	Phenazine biosynthesis PhzC/PhzF protein	gb|ACU22851	1e-106	unknown - Glycine max	Q9KG32|Y283_BACHD	1e-56	Uncharacterized isomerase BH0283 - Bacillus halodurans	GM1910	AT4G02850	5e-08	GO:0003824	catalytic activity	GO:0009058	biosynthetic process	GO:0012505	endomembrane system
GM2098	AC148764_25.2	1e-163	Armadillo	ref|XP_002269981	1e-170	PREDICTED: hypothetical protein - Vitis vinifera	Q6CX49|VAC8_KLULA	1e-12	Vacuolar protein 8 - Kluyveromyces lactis	GM2098	Mtr.34614.1.S1_at	4e-16	GO:0005488	binding	GO:0008150	biological_process
GM2808	CU013545_54.1	1e-12	Leucine-rich repeat	ref|XP_002524773	5e-25	serine-threonine protein kinase, plant-type, putative - Ricinus communis				GM2808
GM1836	AC150442_3.2	1e-106	RhoGAP; Wiscott-Aldrich syndrome, C-terminal	ref|XP_002270566	1e-166	PREDICTED: hypothetical protein - Vitis vinifera	Q10164|RGA2_SCHPO	6e-13	Probable Rho-type GTPase-activating protein 2 - Schizosaccharomyces pombe	GM1836
SNP405	AC161032_38.2	3e-21	HSP20-like chaperone	gb|ACU22871	1e-18	unknown - Glycine max	Q11118|WOS2_SCHPO	3e-06	Protein wos2 - Schizosaccharomyces pombe	SNP405
SNP53										SNP53
SNP852	AC148290_16.2	2e-26	U box	gb|ABA59556	2e-29	U-box protein - Capsicum annuum				SNP852	Mtr.44709.1.S1_at	5e-40	GO:0005488	binding	GO:0016567	protein ubiquitination
RGC54a										RGC54a
RGC193										RGC193
GM2838	AC192328_8.1	3e-11	Harpin-induced 1	ref|XP_002272164	1e-13	PREDICTED: hypothetical protein - Vitis vinifera	Q63755|PRDM2_RAT	2e-06	PR domain zinc finger protein 2 - Rattus norvegicus	GM2838
GM817				ref|XP_002275007	6e-12	PREDICTED: hypothetical protein - Vitis vinifera				GM817
SNP3	AC150979_20.2	1e-16	Ubiquitin-conjugating enzyme, E2	gb|ACU14548	2e-21	unknown - Glycine max	O74983|MMS2_SCHPO	3e-07	Ubiquitin-conjugating enzyme spm2 - Schizosaccharomyces pombe	SNP3	AT3G52560	9e-10	GO:0004842	ubiquitin-protein ligase activity	GO:0006301	postreplication repair	GO:0031372	UBC13-MMS2 complex
SNP551	AC139854_40.2	1e-122	Cyclin-like F-box; Galactose oxidase, central	gb|ACU21004	0	unknown - Glycine max				SNP551
SNP772				ref|XP_002309418	5e-21	predicted protein - Populus trichocarpa				SNP772
GM1655	CR932040_27.2	1e-31	Phox-like	gb|ACU20395	0	unknown - Glycine max	Q9CWK8|SNX2_MOUSE	1e-40	Sorting nexin-2 - Mus musculus	GM1655
GM2845				ref|XP_002519478	7e-19	hypothetical protein RCOM_1354150 - Ricinus communis				GM2845
SNP1068	CT033763_41.2	1e-14	Polynucleotidyl transferase, Ribonuclease H fold	gb|ACN88682	3e-24	monodehydroascorbate reductase - Malus x domestica	Q43497|MDAR_SOLLC	1e-24	Monodehydroascorbate reductase - Solanum lycopersicum	SNP1068
SNP249	AC148239_2.2	8e-24	IQ calmodulin-binding region	ref|XP_002533549	5e-56	calmodulin binding protein, putative - Ricinus communis				SNP249
SNP820	AC159145_1.2	2e-14	DNA glycosylase	emb|CAO15969	2e-43	unnamed protein product - Vitis vinifera	Q9SJQ6|ROS1_ARATH	1e-39	Protein ROS1 - Arabidopsis thaliana	SNP820	AT2G36490	4e-08	GO:0019104	DNA N-glycosylase activity	GO:0006281	DNA repair	GO:0005634	nucleus
SNP416	AC146788_38.2	2e-31	Ribosomal protein L24E	gb|ACU14055	1e-81	unknown - Glycine max	O65743|RL24_CICAR	4e-81	60S ribosomal protein L24 - Cicer arietinum	SNP416	AT2G36620	1e-16	GO:0003735	structural constituent of ribosome	GO:0006412	translation	GO:0005840	ribosome
GM1355	AC174301_54.2	2e-47	Exostosin-like	ref|XP_002528630	3e-35	catalytic, putative - Ricinus communis				GM1355	Mtr.36102.1.S1_at	1e-06
GM922	AC146788_34.2	1e-33	HMG-I and HMG-Y, DNA-binding	ref|XP_002277536	4e-35	PREDICTED: hypothetical protein - Vitis vinifera	Q9S7C9|ESCA_ARATH	9e-07	Putative DNA-binding protein ESCAROLA - Arabidopsis thaliana	GM922	Mtr.50868.1.S1_s_at	9e-08	GO:0003677	DNA binding
SNP853				gb|ACU13242	1e-70	unknown - Glycine max	Q8VCE1|CU055_MOUSE	6e-10	J domain-containing protein C21orf55 homolog - Mus musculus	SNP853	Mtr.15178.1.S1_x_at	1e-20
SNP522	AC174301_41.2	1e-151	Transglutaminase, C-terminal	ref|XP_002326229	1e-144	predicted protein - Populus trichocarpa	Q8WUQ7|CS029_HUMAN	6e-62	Uncharacterized protein C19orf29 - Homo sapiens	SNP522
GM2232				gb|ACU17114	9e-70	unknown - Glycine max				GM2232
GM2186	AC141435_21.2	2e-64	Pectolytic enzyme, Pectin lyase fold	gb|AAM61400	6e-87	pectate lyase-like protein - Arabidopsis thaliana	Q9SCP2|PEL12_ARATH	1e-87	Probable pectate lyase 12 precursor - Arabidopsis thaliana	GM2186	AT3G53190	9e-13	GO:0030570	pectate lyase activity	GO:0008150	biological_process_unknown	GO:0031225	anchored to membrane
SNP395	CR962131_38.2	3e-11	Ankyrin	gb|ACU16640	4e-86	unknown - Glycine max	Q9H2K2|TNKS2_HUMAN	2e-17	Tankyrase-2 - Homo sapiens	SNP395	Mtr.25549.1.S1_at	9e-09
SNP398										SNP398
SNP628	AC153725_17.2	2e-84	Protein kinase	gb|ACM89571	6e-79	protein kinase - Glycine max	P43293|NAK_ARATH	6e-37	Probable serine/threonine-protein kinase NAK - Arabidopsis thaliana	SNP628	AT3G09830	1e-11	GO:0016301	kinase activity	GO:0006468	protein phosphorylation	GO:0005886	plasma membrane
Chromosome 3A										Chromosome 3A
GM32										GM32
SNP931	AC199761_9.1	2e-52	hypothetical protein	gb|ACU14977	9e-57	unknown - Glycine max				SNP931
SNP125	AC202334_9.1	3e-15	hypothetical protein	ref|XP_002274661	1e-12	PREDICTED: hypothetical protein - Vitis vinifera				SNP125
GM2818	AC144515_38.2	2e-50	BRCT; NAD+ ADP-ribosyltransferase	sp|Q1SGF1PARP3_MEDTR	4e-48	Putative polymerase 3 - ADP-ribose	Q1SGF1|PARP3_MEDTR	2e-49	Putative poly [ADP-ribose] polymerase 3 - Medicago truncatula	GM2818	Mtr.18552.1.S1_at	1e-31	GO:0003677	DNA binding
GM2599	CR955010_5.2	9e-58	E-class P450, group I	gb|ABC59078	3e-63	cytochrome P450 monooxygenase CYP72A59 - Medicago truncatula	Q05047|C72A1_CATRO	2e-45	Cytochrome P450 72A1 - Catharanthus roseus	GM2599	Mtr.11732.1.S1_at	1e-09	GO:0019825	oxygen binding	GO:0006118	electron transport	GO:0005615	extracellular space
SNP927	AC144483_9.2	4e-16	Dimeric alpha-beta barrel	gb|ACU13966	1e-40	unknown - Glycine max	Q9FK81|Y5258_ARATH	1e-25	Protein At5g22580 - Arabidopsis thaliana	SNP927
GM2598	CR955010_5.2	1e-105	E-class P450, group I	gb|ABC59078	1e-112	cytochrome P450 monooxygenase CYP72A59 - Medicago truncatula	Q05047|C72A1_CATRO	6e-85	Cytochrome P450 72A1 - Catharanthus roseus	GM2598
SNP712	AC144731_3.2	1e-160	NAD-dependent epimerase/dehydratase	gb|ACJ84436	0	unknown - Medicago truncatula	Q6D2F1|ARNA_ERWCT	7e-51	Bifunctional polymyxin resistance arnA protein [Includes: UDP-glucuronic acid decarboxylase - Erwinia carotovora subsp. atroseptica	SNP712	AT1G08200	6e-14	GO:0048040	UDP-glucuronate decarboxylase activity	GO:0009226	nucleotide-sugar biosynthetic process	GO:0005737	cytoplasm
GM2261	AC137829_64.2	1e-113	Glycoside hydrolase, family 16; Xyloglucan endo-transglycosylase, C-terminal	gb|ACU23107	1e-125	unknown - Glycine max	Q9SJL9|XTH32_ARATH	1e-100	Probable xyloglucan endotransglucosylase/hydrolase protein 32 precursor - Arabidopsis thaliana	GM2261	Mtr.16137.1.S1_at	2e-52	GO:0016762	xyloglucan:xyloglucosyl transferase activity	GO:0042546	cell wall biogenesis	GO:0012505	endomembrane system
GM1760	AC130811_12.2	6e-19	wound induced protein	ref|XP_002275421	4e-25	PREDICTED: hypothetical protein - Vitis vinifera				GM1760	Mtr.35095.1.S1_at	6e-09
GM2372	AC135233_25.2	1e-30	Protein of unknown function DUF588	gb|ACU16925	4e-81	unknown - Glycine max				GM2372	Mtr.33194.1.S1_s_at	4e-10			GO:0008150	biological_process
GM1149	AC148995_43.2	2e-80	Conserved hypothetical protein 730	gb|ACU19348	2e-82	unknown - Glycine max	Q84MC2|Y5195_ARATH	4e-62	Lysine decarboxylase-like protein At5g11950 - Arabidopsis thaliana	GM1149
SNP682	AC137602_20.2	6e-24	3 exoribonuclease	ref|XP_002314284	1e-114	predicted protein - Populus trichocarpa	O26779|ECX1_METTH	1e-28	Probable exosome complex exonuclease 1 - Methanobacterium thermoautotrophicum	SNP682
GM1609										GM1609	Mtr.42528.1.S1_at	2e-11
GM1425	AC144405_6.2	9e-42	Zinc finger, RING-type	emb|CAN77236	2e-23	hypothetical protein - Vitis vinifera				GM1425	Mtr.36429.1.S1_at	9e-08
GM1191	AC139344_12.2	4e-46	Histone-fold/TFIID-TAF/NF-Y	gb|ACU18250	3e-43	unknown - Glycine max	Q6BX14|DPB3_DEBHA	6e-14	DNA polymerase epsilon subunit C - Debaryomyces hansenii	GM1191
SNP478	AC150891_51.2	5e-60	Thioredoxin domain 2; Thioredoxin fold	gb|ACU19619	2e-58	unknown - Glycine max	Q91W90|TXND5_MOUSE	3e-22	Thioredoxin domain-containing protein 5 precursor - Mus musculus	SNP478	AT1G07960	8e-16			GO:0045454	cell redox homeostasis	GO:0012505	endomembrane system
GM2764	AC152176_46.2	1e-152	Cupin region	dbj|BAB21619	1e-142	allergen Gly m Bd 28K - Glycine max	P15590|GLB1_MAIZE	3e-33	Globulin-1 S allele precursor - Zea mays	GM2764
SNP164	AC149490_13.2	3e-28	Kinesin, motor region	gb|ABD32308	6e-26	Kinesin, motor region - Medicago truncatula				SNP164
SNP832	AC139841_10.2	6e-47	hypothetical protein	ref|XP_002299890	5e-34	predicted protein - Populus trichocarpa				SNP832
GM2087				ref|XP_002284037	1e-05	PREDICTED: hypothetical protein - Vitis vinifera				GM2087	AT3G52340	1e-05	GO:0000287	magnesium ion binding	GO:0005986	sucrose biosynthetic process
SNP113	AC142222_4.2	7e-07	General substrate transporter	dbj|BAE98379	2e-11	D-xylose-H+ symporter - like protein - Arabidopsis thaliana	Q0WWW9|XYLL3_ARATH	6e-13	D-xylose-proton symporter-like 3 - Arabidopsis thaliana	SNP113	Mtr.9495.1.S1_at	3e-20	GO:0005355	glucose transmembrane transporter activity	GO:0008643	carbohydrate transport
SNP335										SNP335
SNP342				gb|ACU15961	3e-61	unknown - Glycine max	Q9CQT9|CT024_MOUSE	1e-20	Uncharacterized protein C20orf24 homolog - Mus musculus	SNP342
SNP780	CR962128_32.2	7e-71	Expansin 45, endoglucanase-like	ref|XP_002533097	1e-104	Alpha-expansin 4 precursor, putative - Ricinus communis	Q38865|EXPA6_ARATH	3e-99	Expansin-A6 precursor - Arabidopsis thaliana	SNP780	AT2G28950	3e-06			GO:0009828	plant-type cell wall loosening	GO:0009505	plant-type cell wall
SNP1045	AC202370_5.1	3e-17	hypothetical protein	ref|XP_002283032	7e-45	PREDICTED: hypothetical protein - Vitis vinifera				SNP1045
SNP890				gb|ACU22669	1e-120	unknown - Glycine max	Q8L9G7|APH1_ARATH	1e-110	Gamma-secretase subunit APH1-like - Arabidopsis thaliana	SNP890	AT2G31440	1e-14			GO:0016485	protein processing	GO:0016021	integral to membrane
SNP231	AC137825_20.2	7e-18	PspA/IM30; Prefoldin	gb|ACU21113	2e-19	unknown - Glycine max	Q03943|IM30_PEA	8e-16	Membrane-associated 30 kDa protein, chloroplast precursor - Pisum sativum	SNP231
SNP491	AC202345_29.1	2e-56	E-class P450, group IV	gb|ACJ85747	1e-103	unknown - Medicago truncatula	Q40778|C74A2_PARAR	9e-71	Cytochrome P450 74A2 - Parthenium argentatum	SNP491
SNP632	CT025840_43.2	1e-29	Globin; Globin-related	sp|Q9FVL0HBL1_MEDSA	1e-71	non-symbiotic hemoglobin - Medicago sativa	Q9FVL0|HBL1_MEDSA	5e-73	Non-symbiotic hemoglobin 1 - Medicago sativa	SNP632	Msa.878.1.S1_at	5e-37	GO:0005344	oxygen transporter activity	GO:0001666	response to hypoxia
RGC146b										RGC146b
GM1360	AC174142_6.2	3e-72	Helix-loop-helix DNA-binding	gb|ACU23524	9e-76	unknown - Glycine max	O80536|PIF3_ARATH	1e-10	Phytochrome-interacting factor 3 - Arabidopsis thaliana	GM1360	AT4G34530	1e-42	GO:0003700	sequence-specific DNA binding transcription factor activity	GO:0009911	positive regulation of flower development	GO:0005634	nucleus
GM1266	CT943657_3.2	1e-133	WD40-like	gb|AAD49742AF170921_1	1e-132	G protein beta subunit - Pisum sativum	P93397|GBB1_TOBAC	1e-125	Guanine nucleotide-binding protein subunit beta 1 - Nicotiana tabacum	GM1266
SNP34				gb|ABB78088	7e-19	1-hydroxy-2-methyl-2-(E)-butenyl 4-diphosphate reductase type 1 - Ginkgo biloba	Q8DK29|ISPH_SYNEL	1e-17	4-hydroxy-3-methylbut-2-enyl diphosphate reductase - Synechococcus elongatus	SNP34	Mtr.41357.1.S1_at	1e-06	GO:0042380	hydroxymethylbutenyl pyrophosphate reductase activity	GO:0015968	stringent response
SNP813	AC146746_42.2	1e-102	Contains similarity to a dehydrogenase from , related	gb|ACU18545	8e-99	unknown - Glycine max				SNP813	Mtr.12804.1.S1_s_at	3e-19	GO:0003674	molecular_function	GO:0008150	biological_process
SNP1008	AC131026_18.2	0	General substrate transporter	emb|CAJ29291	0	putative polyol transporter protein 4 - Lotus japonicus	Q8VZ80|PLT5_ARATH	0	Polyol transporter 5 - Arabidopsis thaliana	SNP1008
GM2407				ref|XP_002284659	0	PREDICTED: hypothetical protein - Vitis vinifera	Q8DK29|ISPH_SYNEL	1e-152	4-hydroxy-3-methylbut-2-enyl diphosphate reductase - Synechococcus elongatus	GM2407	Mtr.24015.1.S1_at	2e-11
SNP186	AC146568_53.2	3e-08	RNA-directed DNA polymerase (Reverse transcriptase); Peptidase aspartic, catalytic; Polynucleotidyl transferase, Ribonuclease H fold	gb|ABA97795	9e-06	retrotransposon protein, putative, Ty3-gypsy subclass - Oryza sativa (japonica cultivar-group)				SNP186
SNP314										SNP314
SNP904	AC121244_26.2	5e-58	cAMP response element binding (CREB) protein	ref|XP_002512945	1e-58	Ocs element-binding factor, putative - Ricinus communis	P24068|OCS1_MAIZE	1e-17	Ocs element-binding factor 1 - Zea mays	SNP904	AT4G34588	4e-21					GO:0012505	endomembrane system
GM2693	AC121244_26.2	5e-58	cAMP response element binding (CREB) protein	gb|ABI34666	5e-58	bZIP transcription factor bZIP124 - Glycine max	P24068|OCS1_MAIZE	1e-17	Ocs element-binding factor 1 - Zea mays	GM2693
GM2694	AC121244_26.2	4e-58	cAMP response element binding (CREB) protein	ref|XP_002512945	1e-58	Ocs element-binding factor, putative - Ricinus communis	P24068|OCS1_MAIZE	1e-17	Ocs element-binding factor 1 - Zea mays	GM2694	Mtr.7261.1.S1_at	4e-10
RGC72a										RGC72a
SNP31	CU024880_120.2	1e-08	Complex 1 LYR protein	ref|XP_002268405	2e-06	PREDICTED: hypothetical protein - Vitis vinifera				SNP31	Mtr.21161.1.S1_x_at	9e-11
SNP137	AC173290_5.2	5e-25	Protein phosphatase 2C-like (exp=0; , related	ref|XP_002267621	2e-23	PREDICTED: hypothetical protein - Vitis vinifera				SNP137	Mtr.33590.1.S1_s_at	2e-11	GO:0003674	molecular_function	GO:0008150	biological_process	GO:0016020	membrane
SNP534	CU019606_21.2	3e-87	Zinc finger, GATA-type	ref|XP_002512985	8e-80	GATA transcription factor, putative - Ricinus communis	Q9FH57|GAT14_ARATH	1e-57	GATA transcription factor 14 - Arabidopsis thaliana	SNP534	AT3G51080	8e-07	GO:0003700	sequence-specific DNA binding transcription factor activity	GO:0009416	response to light stimulus
SNP552	AC174316_6.2	0	Arginine decarboxylase	dbj|BAE71301	0	putative arginine decarboxylase - Trifolium pratense	Q43075|SPE1_PEA	0	Arginine decarboxylase - Pisum sativum	SNP552
GM1733	AC174316_15.2	3e-96	Fructose-bisphosphate aldolase, class-I	gb|ACJ84598	2e-93	unknown - Medicago truncatula	Q01516|ALFC_PEA	1e-94	Fructose-bisphosphate aldolase 1, chloroplast precursor - Pisum sativum	GM1733	AT4G38970	3e-34	GO:0003824	catalytic activity	GO:0009737	response to abscisic acid stimulus	GO:0009579	thylakoid
RGC17b										RGC17b
SNP194	AC148346_8.2	9e-17	Ubiquitin-conjugating enzyme, E2	ref|XP_002305519	2e-14	predicted protein - Populus trichocarpa	P35132|UBC9_ARATH	3e-15	SUMO-conjugating enzyme UBC9 - Arabidopsis thaliana	SNP194	Mtr.47027.1.S1_at	4e-13			GO:0000070	mitotic sister chromatid segregation
SNP566	AC121235_39.2	1e-17	C2	ref|XP_002530822	1e-14	calcium lipid binding protein, putative - Ricinus communis	O43581|SYT7_HUMAN	5e-06	Synaptotagmin-7 - Homo sapiens	SNP566
GM2230										GM2230
GM2524	AC121235_20.2	9e-35	Homeodomain-related	gb|ACJ84718	4e-32	unknown - Medicago truncatula	Q9SZP1|MYB4_ARATH	2e-23	Transcription repressor MYB4 - Arabidopsis thaliana	GM2524	AT4G09460	6e-14	GO:0003700	sequence-specific DNA binding transcription factor activity	GO:0009753	response to jasmonic acid stimulus
SNP222	AC202590_7.1	6e-08	MAP3K epsilon protein kinase	ref|XP_002520907	7e-06	cell division control protein 15 , cdc15, putative - Ricinus communis				SNP222	Mtr.10863.1.S1_at	4e-19	GO:0004674	protein serine/threonine kinase activity	GO:0031028	septation initiation signaling
SNP792	AY515253_19.2	1e-106	Protein of unknown function DUF803	ref|XP_002277315	1e-143	PREDICTED: hypothetical protein - Vitis vinifera	Q5R7Q3|NIPA2_PONPY	3e-58	Non-imprinted in Prader-Willi/Angelman syndrome region protein 2 homolog - Pongo pygmaeus	SNP792
RGC220										RGC220
RGC249										RGC249
RGC177										RGC177
RGC170										RGC170
RGC70b										RGC70b
RGC140b										RGC140b
RGC182										RGC182
GM2467	AC202509_7.1	2e-41	Extensin-like region	emb|CAN77170	1e-75	hypothetical protein - Vitis vinifera	Q9FPQ6|GP1_CHLRE	1e-37	Vegetative cell wall protein gp1 precursor - Chlamydomonas reinhardtii	GM2467
SNP328	AC146331_18.2	1e-126	hypothetical protein	gb|ACU22681	1e-128	unknown - Glycine max				SNP328
SNP601	AC174337_45.2	1e-122	NAD-dependent epimerase/dehydratase	gb|ACU19004	1e-121	unknown - Glycine max	P51104|DFRA_DIACA	2e-58	Dihydroflavonol-4-reductase - Dianthus caryophyllus	SNP601	AT1G09510	6e-07	GO:0004022	alcohol dehydrogenase (NAD) activity	GO:0008152	metabolic process	GO:0005575	cellular_component_unknown
SNP165										SNP165
GM1487	AC150647_5.2	3e-74	RNA-binding region RNP-1 (RNA recognition motif)	ref|XP_002520047	5e-80	nucleic acid binding protein, putative - Ricinus communis	P87216|VIP1_SCHPO	3e-09	Protein vip1 - Schizosaccharomyces pombe	GM1487	Mtr.15351.1.S1_at	5e-06
GM1656	AC158736_22.2	1e-83	Zinc finger, B-box	ref|XP_002520074	9e-89	protein with unknown function - Ricinus communis				GM1656
SNP447				gb|ACQ82625	3e-13	At3g02910-like protein - Solanum hirtum	Q9M8T3|U131_ARATH	1e-14	UPF0131 protein At3g02910 - Arabidopsis thaliana	SNP447
GM828	AC187395_18.2	1e-06	hypothetical protein							GM828
SNP856				ref|XP_002510951	0	Glycerol-3-phosphate transporter, putative - Ricinus communis	P57057|GLPT_HUMAN	5e-82	Glycerol-3-phosphate transporter - Homo sapiens	SNP856
GM2206	AC131248_33.2	7e-27	Uncharacterized protein KIAA0859. , related	ref|XP_002527957	8e-55	S-adenosylmethionine-dependent methyltransferase, putative - Ricinus communis	Q8N6R0|K0859_HUMAN	8e-14	Uncharacterized protein KIAA0859 - Homo sapiens	GM2206	Sme.2096.1.S1_at	9e-11
GM2364	CU424435_10.1	1e-36	Protein kinase	ref|XP_002271281	4e-67	PREDICTED: hypothetical protein - Vitis vinifera	O24585|CRI4_MAIZE	2e-29	Putative receptor protein kinase CRINKLY4 precursor - Zea mays	GM2364
SNP660	AC160839_16.2	9e-33	hypothetical protein	ref|XP_002313325	2e-32	predicted protein - Populus trichocarpa				SNP660
GM2352	AC139748_56.2	2e-13	hypothetical protein	ref|XP_002284748	1e-159	PREDICTED: hypothetical protein - Vitis vinifera				GM2352	Mtr.21429.1.S1_at	6e-12
GM2184	AC122165_30.2	4e-56	Histone-like transcription factor CBF/NF-Y/archaeal histone, subunit A	ref|XP_002530428	1e-60	ccaat-binding transcription factor subunit A, putative - Ricinus communis	O23310|NFYB3_ARATH	4e-56	Nuclear transcription factor Y subunit B-3 - Arabidopsis thaliana	GM2184
GM2274	AC145289_29.2	2e-61	RNA-binding region RNP-1 (RNA recognition motif)	ref|XP_002266779	1e-58	PREDICTED: hypothetical protein - Vitis vinifera				GM2274	AT1G33470	8e-07	GO:0003676	nucleic acid binding	GO:0008150	biological_process_unknown	GO:0005575	cellular_component_unknown
SNP653				ref|XP_002278901	1e-112	PREDICTED: hypothetical protein - Vitis vinifera	Q9BRQ8|AIFM2_HUMAN	1e-30	Apoptosis-inducing factor 2 - Homo sapiens	SNP653	AT5G22140	2e-10	GO:0016491	oxidoreductase activity	GO:0055114	oxidation-reduction process	GO:0005886	plasma membrane
SNP917										SNP917
GM774				ref|XP_002272729	2e-09	PREDICTED: hypothetical protein - Vitis vinifera				GM774
SNP330	AC130810_9.2	1e-108	GTP1/OBG	ref|XP_002313500	1e-108	predicted protein - Populus trichocarpa	P53145|YGJ9_YEAST	8e-30	Uncharacterized GTP-binding protein YGL099W - Saccharomyces cerevisiae	SNP330
SNP894	AC172101_21.2	5e-19	hypothetical protein	gb|AAO24648	7e-52	unknown protein - Phytophthora sojae				SNP894
GM1034				gb|ACU14631	7e-14	unknown - Glycine max				GM1034	Mtr.30142.1.S1_at	5e-06
GM1566	AC130810_16.2	4e-17	hypothetical protein	gb|AAF65409AF238313_1	7e-07	developmental protein DG1037 - Dictyostelium discoideum	P54674|PI3K2_DICDI	5e-07	Phosphatidylinositol 3-kinase 2 - Dictyostelium discoideum	GM1566
SNP939										SNP939
GM898	AC151724_44.2	1e-35	Glycosyl transferase, family 14; Transglutaminase, C-terminal	ref|XP_002299292	4e-65	predicted protein - Populus trichocarpa	Q02817|MUC2_HUMAN	3e-10	Mucin-2 precursor - Homo sapiens	GM898
SNP540	AC145218_27.2	1e-145	Glycoside hydrolase, family 16; DNA topoisomerase II; Xyloglucan endo-transglycosylase, C-terminal	gb|ACU24183	1e-146	unknown - Glycine max	Q8LDW9|XTH9_ARATH	1e-121	Xyloglucan endotransglucosylase/hydrolase protein 9 precursor - Arabidopsis thaliana	SNP540	Mtr.39433.1.S1_at	1e-09	GO:0016798	hydrolase activity, acting on glycosyl bonds	GO:0005975	carbohydrate metabolic process
SNP167										SNP167
SNP823	AC171168_5.2	2e-93	Rieske iron-sulfur protein	emb|CAM57107	4e-97	Rieske iron-sulphur protein precursor - Glycine max	P26291|UCRIA_PEA	4e-93	Cytochrome b6-f complex iron-sulfur subunit, chloroplast precursor - Pisum sativum	SNP823
GM1473	AC171168_20.2	1e-52	Cyclin, N-terminal	gb|ACU17821	2e-53	unknown - Glycine max	P42751|CCND1_ARATH	9e-23	Cyclin delta-1 - Arabidopsis thaliana	GM1473
SNP69										SNP69
GM1618										GM1618
SNP30										SNP30
SNP285	AC158736_13.2	4e-51	Glycosyl transferase, family 48	ref|XP_002517915	8e-47	transferase, transferring glycosyl groups, putative - Ricinus communis	Q9P377|BGS3_SCHPO	7e-11	1,3-beta-glucan synthase component bgs3 - Schizosaccharomyces pombe	SNP285	AT4G03550	3e-15	GO:0016757	transferase activity, transferring glycosyl groups	GO:0006952	defense response	GO:0005886	plasma membrane
SNP809	AC151527_16.2	5e-18	Pathogenesis-related transcriptional factor and ERF	gb|ABC69353	8e-16	ethylene-responsive element-binding protein - Medicago truncatula				SNP809
GM1763	AC150782_14.2	4e-69	hypothetical protein	gb|ACJ83879	9e-67	unknown - Medicago truncatula				GM1763
SNP241	AC144502_11.2	9e-93	Prefoldin; Helix-loop-helix DNA-binding	gb|ACU23766	1e-111	unknown - Glycine max				SNP241
SNP500	AC202319_6.1	1e-142	Thiamine biosynthesis Thi4 protein	dbj|BAA88228	1e-158	thiamin biosynthetic enzyme - Glycine max	O23787|THI4_CITSI	1e-151	Thiazole biosynthetic enzyme, chloroplast precursor - Citrus sinensis	SNP500
SNP377	CT573503_4.2	7e-33	RNA polymerases N/8 Kd subunits	gb|ACU16037	1e-34	unknown - Glycine max	Q9SYA6|RPB10_ARATH	1e-33	DNA-directed RNA polymerase II 8.2 kDa polypeptide - Arabidopsis thaliana	SNP377
GM19										GM19
SNP926	AC136507_3.2	2e-33	Agenet	ref|XP_002313640	6e-26	predicted protein - Populus trichocarpa				SNP926
GM2008	AC144481_7.2	1e-122	Protein kinase	gb|ACU22711	1e-122	unknown - Glycine max	Q38775|CDC2D_ANTMA	1e-114	Cell division control protein 2 homolog D - Antirrhinum majus	GM2008	Sme.2096.1.S1_at	1e-09
GM1583										GM1583	Mtr.15031.1.S1_at	4e-16
RGC18b										RGC18b
SNP572	CT868739_26.2	1e-93	RNA-binding region RNP-1 (RNA recognition motif)	gb|ACU19856	1e-116	unknown - Glycine max	Q9JKL7|SFR12_RAT	4e-10	Splicing factor, arginine/serine-rich 12 - Rattus norvegicus	SNP572
GM1053										GM1053
GM2449	AC174355_25.2	3e-41	Arp2/3 complex, 34kDa subunit p34-Arc	gb|ACU16394	1e-37	unknown - Glycine max				GM2449
SNP583	AC148292_6.2	2e-30	Plant lipid transfer/seed storage/trypsin-alpha amylase inhibitor	ref|XP_002273111	7e-31	PREDICTED: hypothetical protein - Vitis vinifera				SNP583
SNP605	AC162439_34.2	1e-112	Der1-like	ref|XP_002275238	1e-103	PREDICTED: hypothetical protein - Vitis vinifera	Q8VZU9|DERL1_ARATH	2e-98	Derlin-1 - Arabidopsis thaliana	SNP605
SNP777										SNP777
SNP783	AC183501_54.2	5e-07	Leucine-rich repeat, plant specific	gb|ACU18178	1e-05	unknown - Glycine max				SNP783
SNP943	CR538722_41.2	2e-14	Aminotransferase, class I and II	gb|AAY21813	1e-112	tyrosine aminotransferase - Glycine max	Q8QZR1|ATTY_MOUSE	3e-47	Tyrosine aminotransferase - Mus musculus	SNP943
GM783				ref|XP_002532018	6e-07	conserved hypothetical protein - Ricinus communis				GM783
GM1500	AC136507_24.2	3e-09	Longin-like	gb|ACU13184	1e-103	unknown - Glycine max	Q9ZRD6|YKT61_ARATH	1e-100	VAMP-like protein YKT61 - Arabidopsis thaliana	GM1500	Mtr.42528.1.S1_at	9e-08
SNP896	AC152919_27.2	3e-56	Protein phosphatase 2C	ref|XP_002332350	1e-45	predicted protein - Populus trichocarpa	P49597|PP2C1_ARATH	2e-10	Protein phosphatase 2C ABI1 - Arabidopsis thaliana	SNP896	Mtr.13256.1.S1_at	2e-22	GO:0004722	protein serine/threonine phosphatase activity	GO:0006470	protein amino acid dephosphorylation
SNP1018	AC158504_2.2	2e-43	Unknown , related	ref|XP_002284070	1e-39	PREDICTED: hypothetical protein - Vitis vinifera	O10341|Y091_NPVOP	5e-08	Hypothetical 29.3 kDa protein - Orgyia pseudotsugata multicapsid polyhedrosis virus	SNP1018	Mtr.44749.1.S1_at	7e-31	GO:0003674	molecular_function	GO:0008150	biological_process	GO:0016021	integral to membrane
SNP811	AC122722_10.2	1e-76	Zinc finger, RanBP2-type	ref|XP_002514277	1e-74	conserved hypothetical protein - Ricinus communis	Q61545|EWS_MOUSE	2e-09	RNA-binding protein EWS - Mus musculus	SNP811
GM2586							P78621|SEPA_EMENI	2e-06	Cytokinesis protein sepA - Emericella nidulans	GM2586
SNP661	AC202308_12.1	4e-26	Leucine-rich repeat, plant specific	ref|NP_193070	8e-38	leucine-rich repeat family protein / extensin family protein - Arabidopsis thaliana	Q38913|EXTN1_ARATH	5e-22	Extensin-1 precursor - Arabidopsis thaliana	SNP661
GM1645	AC186731_3.2	3e-50	Protein of unknown function DUF872, eukaryotic	gb|ACU15569	2e-48	unknown - Glycine max	Q5ZLH4|CT030_CHICK	9e-14	Uncharacterized protein C20orf30 homolog - Gallus gallus	GM1645
SNP283	AC174357_2.2	1e-104	DNA-binding WRKY	gb|ABC26916	1e-111	WRKY13 - Glycine max	Q9SV15|WRK11_ARATH	2e-83	Probable WRKY transcription factor 11 - Arabidopsis thaliana	SNP283
GM2402	AC124609_3.2	4e-37	hypothetical protein	ref|XP_002281464	5e-17	PREDICTED: hypothetical protein - Vitis vinifera				GM2402	Mtr.48304.1.S1_s_at	9e-08	GO:0003674	molecular_function	GO:0008150	biological_process
SNP905	CT573365_19.2	6e-44	hypothetical protein	ref|XP_002511326	9e-43	conserved hypothetical protein - Ricinus communis				SNP905	Mtr.21161.1.S1_x_at	9e-23
SNP686	CT573365_41.2	4e-12	phloem specific protein	gb|ABN41201	3e-08	phloem specific protein - Pisum sativum				SNP686
SNP524	AC144483_10.2	1e-112	GroES-like	gb|ACU24395	1e-114	unknown - Glycine max	O65282|CH10C_ARATH	1e-102	20 kDa chaperonin, chloroplast precursor - Arabidopsis thaliana	SNP524
GM1659a										GM1659a
SNP263	AC159144_20.2	3e-30	Peptidase S8 and S53, subtilisin, kexin, sedolisin; 3 exoribonuclease	gb|ABD33427	1e-27	Peptidase S8 and S53, subtilisin, kexin, sedolisin; 3 exoribonuclease - Medicago truncatula				SNP263	Mtr.7198.1.S1_at	2e-24	GO:0000175	3'-5'-exoribonuclease activity	GO:0006396	RNA processing
SNP435	AC130802_9.2	7e-29	Heat shock protein DnaJ; Sec63	ref|XP_002305942	4e-17	predicted protein - Populus trichocarpa				SNP435
GM1443	CT573507_21.2	1e-55	Bromo adjacent region; Transcription elongation factor S-II, central region	ref|XP_002299533	2e-60	predicted protein - Populus trichocarpa	Q9U7E0|ATRX_CAEEL	1e-10	Transcriptional regulator ATRX homolog - Caenorhabditis elegans	GM1443
SNP56	AC202585_8.1	2e-09	TPR repeat	ref|XP_002304567	1e-13	predicted protein - Populus trichocarpa				SNP56	Mtr.37661.1.S1_at	1e-09	GO:0003777	microtubule motor activity	GO:0007018	microtubule-based movement	GO:0005871	kinesin complex
SNP46	AC148655_12.2	2e-08	Reticulon	gb|ACU21063	6e-21	unknown - Glycine max				SNP46	AT5G41600	3e-06					GO:0005789	endoplasmic reticulum membrane
SNP223	AC174352_12.2	8e-17	Protein of unknown function DUF250	gb|ACU24305	1e-13	unknown - Glycine max				SNP223
SNP317				gb|ABK93232	3e-22	unknown - Populus trichocarpa				SNP317
SNP354										SNP354
SNP383										SNP383
SNP425	AC151526_37.2	2e-34	Mitochondrial carrier protein	emb|CAN65659	8e-32	hypothetical protein - Vitis vinifera				SNP425
SNP436										SNP436
GM1369	AC202595_2.1	1e-107	Adenylate/cytidine kinase, N-terminal	gb|ACU21289	1e-108	unknown - Glycine max	Q9FIJ7|KADC2_ARATH	8e-98	Probable adenylate kinase 2, chloroplast precursor - Arabidopsis thaliana	GM1369
SNP445	AC126794_33.2	2e-20	RNA-binding region RNP-1 (RNA recognition motif); RNA recognition motif 2	ref|XP_002280892	4e-11	PREDICTED: hypothetical protein - Vitis vinifera				SNP445
SNP513	AC141864_41.2	6e-71	Amidase	ref|XP_002270353	6e-63	PREDICTED: hypothetical protein - Vitis vinifera				SNP513	Mtr.17617.1.S1_at	2e-30	GO:0004040	amidase activity	GO:0019256	acrylonitrile catabolic process
SNP561	AC151526_21.2	1e-111	Glutathione S-transferase, C-terminal-like; Thioredoxin fold	gb|AAG34813AF243378_1	1e-116	glutathione S-transferase GST 23 - Glycine max	P30713|GSTT2_RAT	2e-29	Glutathione S-transferase theta-2 - Rattus norvegicus	SNP561	AT5G41220	9e-10	GO:0004364	glutathione transferase activity	GO:0009407	toxin catabolic process	GO:0005737	cytoplasm
SNP666	CT025844_11.2	6e-94	Plectin/S10, N-terminal	gb|ACU15532	1e-94	unknown - Glycine max	Q9AYP4|RS10_ORYSA	1e-85	40S ribosomal protein S10 - Oryza sativa	SNP666	AT5G52650	9e-15	GO:0003735	structural constituent of ribosome	GO:0006412	translation	GO:0016020	membrane
SNP885	AC148343_23.2	1e-27	Short-chain dehydrogenase/reductase SDR	gb|ACU23411	8e-42	unknown - Glycine max	Q5F389|WWOX_CHICK	2e-14	WW domain-containing oxidoreductase - Gallus gallus	SNP885
SNP949	AC151526_14.2	3e-99	Glutamate--cysteine ligase, GCS2	gb|AAF22136AF128454_1	3e-98	gamma-glutamylcysteine synthetase precursor - Phaseolus vulgaris	Q9ZNX6|GSH1_MEDTR	2e-98	Glutamate--cysteine ligase, chloroplast precursor - Medicago truncatula	SNP949	AT4G23100	9e-16	GO:0004357	glutamate-cysteine ligase activity	GO:0006750	glutathione biosynthetic process	GO:0009507	chloroplast
SNP980	AC141864_23.2	1e-102	Concanavalin A-like lectin/glucanase	sp|Q39817CALX_SOYBN	1e-95	calnexin homolog	Q39817|CALX_SOYBN	4e-97	Calnexin homolog precursor - Glycine max	SNP980
GM2215	AC146747_27.2	2e-23	Armadillo	ref|XP_002511114	2e-21	ubiquitin-protein ligase, putative - Ricinus communis	P35550|FBRL_MOUSE	5e-07	rRNA 2'-O-methyltransferase fibrillarin - Mus musculus	GM2215
GM1502	AC160241_13.2	3e-07	Vegetative cell wall protein gp1 precursor	ref|XP_002529887	3e-07	conserved hypothetical protein - Ricinus communis				GM1502	Mtr.50569.1.S1_at	2e-15
GM1717	AC146861_16.2	3e-79	Serine/threonine-specific protein phosphatase and bis(5-nucleosyl)-tetraphosphatase	gb|ACU20069	6e-87	unknown - Glycine max	P48488|PP1_MEDVA	8e-86	Serine/threonine-protein phosphatase PP1 - Medicago varia	GM1717	AT1G64040	8e-35	GO:0004722	protein serine/threonine phosphatase activity	GO:0006470	protein dephosphorylation	GO:0005730	nucleolus
GM1681	AC153459_41.2	0	Protein kinase	gb|AAB68961	0	protein kinase 3 - Glycine max	P43291|ASK1_ARATH	1e-176	Serine/threonine-protein kinase ASK1 - Arabidopsis thaliana	GM1681	AT5G63650	1e-05	GO:0016301	kinase activity	GO:0006970	response to osmotic stress	GO:0005634	nucleus
SNP698	AC146743_55.2	8e-22	Lipase, active site	ref|XP_002307051	9e-85	PAD4 - Populus trichocarpa				SNP698	AT1G12665	1e-05					GO:0012505	endomembrane system
GM2556										GM2556	Mtr.44523.1.S1_at	5e-06
SNP690	AC171535_41.2	1e-63	hypothetical protein	ref|NP_195074	2e-67	unknown protein - Arabidopsis thaliana				SNP690
SNP631	CT485798_8.2	2e-32	Copper-resistance protein CopA	dbj|BAB86897	1e-148	syringolide-induced protein B13-1-1 - Glycine max	P14133|ASO_CUCSA	3e-90	L-ascorbate oxidase precursor - Cucumis sativus	SNP631
SNP327	AC202494_28.1	0	Peptidase S1 and S6, chymotrypsin/Hap; Aminotransferase class-III	gb|ACJ85589	1e-180	unknown - Medicago truncatula	Q940M2|AGT21_ARATH	1e-171	Alanine--glyoxylate aminotransferase 2 homolog 1, mitochondrial precursor - Arabidopsis thaliana	SNP327	AT4G39660	1e-20	GO:0008453	alanine-glyoxylate transaminase activity	GO:0046686	response to cadmium ion	GO:0005739	mitochondrion
SNP349	AC202494_8.1	1e-24	E-class P450, group I	ref|XP_002280620	1e-20	PREDICTED: hypothetical protein - Vitis vinifera	Q42600|C84A1_ARATH	4e-13	Cytochrome P450 84A1 - Arabidopsis thaliana	SNP349	Mtr.12170.1.S1_at	2e-23	GO:0004508	steroid 17-alpha-monooxygenase activity			GO:0005739	mitochondrion
SNP262	AC202494_24.1	2e-78	calcium-binding protein, identical	gb|ACU16554	4e-83	unknown - Glycine max	Q01033|VG48_SHV21	7e-19	Hypothetical gene 48 protein - Saimiriine herpesvirus 2	SNP262	Msa.2176.1.S1_at	4e-10	GO:0003674	molecular_function	GO:0008150	biological_process
SNP895	AC202494_23.1	2e-12	hypothetical protein	gb|ACU15662	8e-13	unknown - Glycine max				SNP895
GM2765	CU062659_14.1	1e-81	MtN3 and saliva related transmembrane protein	gb|ACU19376	1e-116	unknown - Glycine max				GM2765
GM1249	AC144564_1.2	1e-132	Aldehyde dehydrogenase	ref|XP_002266390	1e-124	PREDICTED: hypothetical protein - Vitis vinifera	Q0WM29|MMSA_ARATH	1e-118	Methylmalonate-semialdehyde dehydrogenase [acylating], mitochondrial precursor - Arabidopsis thaliana	GM1249	Mtr.50704.1.S1_s_at	3e-57	GO:0004491	methylmalonate-semialdehyde dehydrogenase	GO:0006574	valine catabolic process
SNP990										SNP990
SNP233	AC171164_15.2	5e-22	SNF2-related; Zinc finger, RING-type; ATP-requiring DNA helicase RecQ	ref|XP_002264131	4e-17	PREDICTED: hypothetical protein - Vitis vinifera				SNP233
SNP300	AC129091_11.2	3e-22	hypothetical protein	gb|ACU20665	7e-22	unknown - Glycine max				SNP300	Mtr.37447.1.S1_at	1e-12	GO:0003674	molecular_function	GO:0006886	intracellular protein transport
SNP423										SNP423
SNP542	AC154036_32.2	6e-18	Zinc finger, LSD1-type	ref|XP_002519059	1e-38	conserved hypothetical protein - Ricinus communis				SNP542
GM2772	AC135464_10.2	2e-54	Pollen Ole e 1 allergen and extensin	emb|CAA42942	3e-85	proline-rich protein - Phaseolus vulgaris	Q03211|PEXLP_TOBAC	4e-24	Pistil-specific extensin-like protein precursor - Nicotiana tabacum	GM2772
GM1726	AC146855_7.2	2e-41	Dormancyauxin associated	gb|AAZ20292	5e-65	auxin-repressed protein - Arachis hypogaea	Q05349|12KD_FRAAN	1e-39	Auxin-repressed 12.5 kDa protein - Fragaria ananassa	GM1726	Mtr.18821.1.S1_at	1e-06	GO:0008121	ubiquinol-cytochrome-c reductase activity	GO:0006122	mitochondrial electron transport, ubiquinol to cytochrome c	GO:0005750	mitochondrial respiratory chain complex III
GM1883	AC135605_6.2	1e-175	Pyridoxal-5-phosphate-dependent enzyme, beta subunit	gb|ACU19896	0	unknown - Glycine max	P47999|CYSKP_ARATH	1e-168	Cysteine synthase, chloroplast precursor - Arabidopsis thaliana	GM1883	Mtr.11476.1.S1_at	2e-08	GO:0003674	molecular_function	GO:0008150	biological_process
SNP163	AC135605_13.2	2e-13	Haloacid dehalogenase-like hydrolase	gb|ACU19382	1e-09	unknown - Glycine max				SNP163	Mtr.15048.1.S1_s_at	3e-07	GO:0016787	hydrolase activity	GO:0008152	metabolic process
SNP440	AC148758_4.2	4e-61	Membrane attack complex component/perforin/complement C9	ref|XP_002509441	2e-94	conserved hypothetical protein - Ricinus communis				SNP440
SNP833	AC155157_10.2	3e-32	Protein E6. , related	gb|ACU22983	2e-51	unknown - Glycine max	Q01197|E6_GOSHI	3e-22	Protein E6 - Gossypium hirsutum	SNP833	AT5G11710	3e-06	GO:0005488	binding	GO:0006623	protein targeting to vacuole	GO:0005794	Golgi apparatus
GM2051	AC155157_10.2	5e-58	Protein E6. , related	gb|ACU22983	2e-78	unknown - Glycine max	Q01197|E6_GOSHI	3e-25	Protein E6 - Gossypium hirsutum	GM2051
SNP1111										SNP1111
SNP531	CT963133_1.2	1e-48	hypothetical protein	ref|XP_002311193	3e-35	predicted protein - Populus trichocarpa				SNP531	Mtr.39952.1.S1_at	2e-15
SNP1001	CT963074_33.2	7e-13	Short-chain dehydrogenase/reductase SDR	gb|ACU16743	1e-113	unknown - Glycine max	Q9ASX2|TRNH1_ARATH	2e-76	Putative tropinone reductase homolog At1g07440 - Arabidopsis thaliana	SNP1001
SNP32	AC147499_20.2	3e-27	RNA-directed DNA polymerase (Reverse transcriptase)	emb|CAA73798	2e-23	reverse transcriptase - Beta vulgaris subsp. vulgaris	P08282|GLNA1_PEA	2e-18	Glutamine synthetase nodule isozyme - Pisum sativum	SNP32
SNP623	AC149209_31.2	3e-52	hypothetical protein	emb|CAQ58595	1e-65	unknown protein - Vitis vinifera				SNP623
SNP645				ref|XP_002526187	1e-100	protease C56, putative - Ricinus communis	Q9V1F8|PFPI_PYRAB	5e-15	Intracellular protease 1 - Pyrococcus abyssi	SNP645
GM2416	CT009750_9.2	2e-71	Protein kinase-like	emb|CAO23658	3e-57	unnamed protein product - Vitis vinifera				GM2416
SNP906	AC119414_26.2	7e-20	Octicosapeptide/Phox/Bem1p	gb|ACU20270	9e-19	unknown - Glycine max				SNP906	AT1G70640	1e-05	GO:0003674	molecular_function_unknown	GO:0008150	biological_process_unknown	GO:0005575	cellular_component_unknown
SNP908	AC119414_26.2	2e-10	Octicosapeptide/Phox/Bem1p	ref|XP_002312673	2e-15	predicted protein - Populus trichocarpa				SNP908
GM2027	CR936946_29.2	2e-15	Zinc finger, Dof-type	ref|XP_002532379	1e-16	zinc finger protein, putative - Ricinus communis	Q9LSL6|DOF57_ARATH	2e-07	Dof zinc finger protein DOF5.7 - Arabidopsis thaliana	GM2027
GM743										GM743
SNP801	CU302343_14.1	2e-54	Nucleic acid-binding, OB-fold, subgroup	gb|AAZ32857	2e-66	unknown - Medicago sativa	O49453|Y4844_ARATH	2e-44	Protein At4g28440 - Arabidopsis thaliana	SNP801	Msa.1790.1.S1_at	3e-19	GO:0003676	nucleic acid binding	GO:0008150	biological_process
SNP17	CT954236_31.2	5e-09	Eukaryotic pantothenate kinase	ref|XP_002267027	1e-08	PREDICTED: hypothetical protein - Vitis vinifera	O80765|PANK1_ARATH	5e-09	Pantothenate kinase 1 - Arabidopsis thaliana	SNP17	Msa.1053.1.S1_at	2e-08	GO:0004594	pantothenate kinase activity	GO:0015937	coenzyme A biosynthetic process	GO:0005575	cellular_component
SNP600	CU013532_19.2	1e-81	Protein kinase C, phorbol ester/diacylglycerol binding; Thioredoxin domain 2; Thioredoxin fold	gb|ACJ85567	0	unknown - Medicago truncatula	O77404|TYPX_TRYBB	5e-22	Tryparedoxin - Trypanosoma brucei brucei	SNP600
GM1084	CT571261_16.2	2e-34	Leucine zipper, homeobox-associated; Homeodomain-related	gb|ACU21007	8e-37	unknown - Glycine max	Q8LC03|ATB13_ARATH	3e-26	Homeobox-leucine zipper protein ATHB-13 - Arabidopsis thaliana	GM1084	AT1G69780	2e-20	GO:0003700	sequence-specific DNA binding transcription factor activity	GO:0048826	cotyledon morphogenesis	GO:0005634	nucleus
GM2419	AC146723_15.2	7e-50	T10O24.15 , related	ref|XP_002311585	2e-43	predicted protein - Populus trichocarpa				GM2419	Mtr.33916.1.S1_at	1e-09	GO:0003674	molecular_function	GO:0006499	N-terminal protein myristoylation
SNP204	AC171499_9.2	2e-17	Metallophosphoesterase; Fibronectin, type III-like fold	ref|XP_002512077	1e-14	hydrolase, putative - Ricinus communis				SNP204	Mtr.42434.1.S1_at	9e-14	GO:0004722	protein serine/threonine phosphatase activity	GO:0008150	biological_process
SNP543	AC174365_3.2	1e-132	Peptidase M20	ref|XP_002269424	1e-124	PREDICTED: hypothetical protein - Vitis vinifera	Q8VYX0|ILL6_ARATH	7e-89	IAA-amino acid hydrolase ILR1-like 6 precursor - Arabidopsis thaliana	SNP543	Mtr.42498.1.S1_at	8e-11	GO:0004180	carboxypeptidase activity	GO:0009850	auxin metabolic process
GM2528	AC146854_38.2	4e-15	IQ calmodulin-binding region	ref|XP_002271193	6e-13	PREDICTED: hypothetical protein - Vitis vinifera				GM2528
SNP390	AC159143_10.2	4e-34	Protein kinase; Concanavalin A-like lectin/glucanase	gb|AAR11299	2e-68	lectin-like receptor kinase 7;2 - Medicago truncatula	O22476|BRI1_ARATH	3e-13	BRASSINOSTEROID INSENSITIVE 1 precursor - Arabidopsis thaliana	SNP390
SNP463	AC137994_26.2	2e-97	Porin, eukaryotic type	gb|AAQ87021	1e-141	VDAC1.3 - Lotus corniculatus var. japonicus	P42056|VDAC2_SOLTU	1e-124	36 kDa outer mitochondrial membrane protein porin - Solanum tuberosum	SNP463	Msa.1666.1.S1_at	1e-37	GO:0008308	voltage-gated anion channel activity	GO:0006839	mitochondrial transport	GO:0005741	mitochondrial outer membrane
GM1108										GM1108
GM1885	AC136286_24.2	8e-78	ssDNA-binding transcriptional regulator	ref|NP_172893	1e-88	WHY1 (WHIRLY 1); DNA binding / telomeric DNA binding - Arabidopsis thaliana				GM1885
GM2069	CT571261_16.2	7e-19	Leucine zipper, homeobox-associated; Homeodomain-related	gb|ACU21007	1e-24	unknown - Glycine max	Q8LC03|ATB13_ARATH	4e-08	Homeobox-leucine zipper protein ATHB-13 - Arabidopsis thaliana	GM2069	Mtr.6780.1.S1_at	2e-08	GO:0016757	transferase activity, transferring glycosyl groups	GO:0005982	starch metabolic process
GM866				gb|ACF74322	3e-90	unknown - Arachis hypogaea				GM866
SNP371				gb|ACU14718	1e-06	unknown - Glycine max	Q9S784|HA22C_ARATH	8e-06	HVA22-like protein c - Arabidopsis thaliana	SNP371
SNP576	AC127674_42.2	8e-42	Cyclin-like F-box	ref|XP_002534442	5e-57	conserved hypothetical protein - Ricinus communis				SNP576	Mtr.42185.1.S1_at	2e-39			GO:0009952	anterior/posterior pattern formation	GO:0005575	cellular_component
SNP1031	AC146568_24.2	1e-133	Zinc finger, C2H2-type; Fatty acid desaturase/sphingolipid desaturase	ref|XP_002302613	1e-124	predicted protein - Populus trichocarpa	Q9DEX7|FADS_BRARE	1e-07	Delta - Brachydanio rerio	SNP1031
SNP103	AC146568_4.2	3e-16	Protein of unknown function DUF384	gb|ABO93016	1e-13	protein of unknown function - Solanum tuberosum				SNP103
SNP644	AC146568_24.2	1e-164	Zinc finger, C2H2-type; Fatty acid desaturase/sphingolipid desaturase	gb|ACJ84950	1e-154	unknown - Medicago truncatula	Q9DEX7|FADS_BRARE	6e-14	Delta - Brachydanio rerio	SNP644	AT2G46210	1e-08	GO:0005506	iron ion binding	GO:0055114	oxidation-reduction process
SNP945	AC146971_4.2	1e-97	Ribonuclease T2	gb|ACU13430	2e-98	unknown - Glycine max	P42813|RNS1_ARATH	7e-83	Ribonuclease 1 precursor - Arabidopsis thaliana	SNP945	AT2G02990	2e-10	GO:0004521	endoribonuclease activity	GO:0009611	response to wounding	GO:0005576	extracellular region
SNP176	AC150979_20.2	3e-17	Ubiquitin-conjugating enzyme, E2	ref|XP_002525987	4e-15	ubiquitin-conjugating enzyme, putative - Ricinus communis	Q9CZY3|UB2V1_MOUSE	7e-07	Ubiquitin-conjugating enzyme E2 variant 1 - Mus musculus	SNP176	AT1G23260	6e-11	GO:0005515	protein binding	GO:0006301	postreplication repair	GO:0031372	UBC13-MMS2 complex
SNP7	AC141922_2.2	2e-19	Zinc finger, BED-type predicted; Zinc finger, C2H2-type	ref|XP_002304263	8e-18	predicted protein - Populus trichocarpa	O43670|ZN207_HUMAN	4e-14	Zinc finger protein 207 - Homo sapiens	SNP7	AT1G30970	1e-05	GO:0042803	protein homodimerization activity	GO:0045449	regulation of transcription	GO:0005634	nucleus
SNP886	AC142094_37.2	1e-152	Porin, eukaryotic type	dbj|BAH79623	1e-149	Rsdv1 resistance like protein - Glycine max	Q9LHE5|TO401_ARATH	1e-122	Mitochondrial import receptor subunit TOM40 homolog 1 - Arabidopsis thaliana	SNP886
GM2792a										GM2792a
GM714	AC141922_11.2	3e-10	Dehydrin							GM714
SNP264	AC142094_33.2	9e-22	GroEL-like chaperone, ATPase	ref|XP_629404	1e-48	chaperonin containing TCP1 delta subunit - Dictyostelium discoideum AX4	Q9NB32|TCPD_AEDTR	8e-47	T-complex protein 1 subunit delta - Aedes triseriatus	SNP264	Mtr.23000.1.S1_at	5e-54	GO:0051082	unfolded protein binding	GO:0006457	protein folding	GO:0005737	cytoplasm
SNP496										SNP496
GM1326	AC153000_12.2	6e-42	Mg2+ transporter protein, CorA-like	ref|XP_002265195	4e-41	PREDICTED: hypothetical protein - Vitis vinifera				GM1326
SNP855	AC151674_26.2	3e-92	emp24/gp25L/p24	ref|XP_002272994	2e-85	PREDICTED: hypothetical protein - Vitis vinifera	Q90515|TMEDA_FUGRU	2e-30	Transmembrane emp24 domain-containing protein 10 precursor - Fugu rubripes	SNP855	Mtr.46680.1.S1_s_at	1e-06			GO:0016573	histone acetylation
SNP970	AC151674_21.2	6e-32	Sugar transporter superfamily; 6-phosphogluconate dehydrogenase; 6-phosphogluconate dehydrogenase, C-terminal-like	ref|XP_002270228	8e-29	PREDICTED: hypothetical protein - Vitis vinifera				SNP970	Mtr.46638.1.S1_at	2e-24	GO:0016616	oxidoreductase activity, acting on the CH-OH group of donors, NAD or NADP as acceptor	GO:0008152	metabolic process
SNP776	AC161863_13.2	1e-48	Blue (type 1) copper domain	gb|ACJ84083	1e-45	unknown - Medicago truncatula	Q8LG89|BABL_ARATH	9e-36	Putative basic blue protein precursor - Arabidopsis thaliana	SNP776
SNP819	CT030028_6.2	1e-65	Ras small GTPase, Rab type	gb|ACJ84079	7e-67	unknown - Medicago truncatula	Q40191|RB11A_LOTJA	4e-68	Ras-related protein Rab11A - Lotus japonicus	SNP819	AT5G65270	3e-12	GO:0005525	GTP binding	GO:0015031	protein transport	GO:0005886	plasma membrane
SNP153				ref|XP_002532876	2e-09	2-deoxyglucose-6-phosphate phosphatase, putative - Ricinus communis				SNP153
GM1954	CT967306_36.2	3e-75	hypothetical protein	ref|XP_002531253	2e-65	conserved hypothetical protein - Ricinus communis				GM1954
SNP219				ref|XP_002530271	2e-08	conserved hypothetical protein - Ricinus communis				SNP219
SNP353	AC121245_16.2	3e-77	Phosphate-induced protein 1 conserved region	dbj|BAG16530	7e-70	putative phosphate-induced protein - Capsicum chinense				SNP353	AT5G64260	1e-11	GO:0003674	molecular_function_unknown	GO:0008150	biological_process_unknown	GO:0005618	cell wall
SNP675	AC146555_27.2	2e-17	Thioredoxin domain 2; Thioredoxin fold	gb|ACU22700	0	unknown - Glycine max	Q66KH2|ERGI3_XENLA	1e-106	Endoplasmic reticulum-Golgi intermediate compartment protein 3 - Xenopus laevis	SNP675	Mtr.48679.1.S1_at	4e-10
SNP773	AC195567_17.1	1e-29	Heat shock protein DnaJ, N-terminal	gb|ACU19996	9e-43	unknown - Glycine max	Q9SDN0|DNJ20_ARATH	1e-12	Chaperone protein dnaJ 20, chloroplast precursor - Arabidopsis thaliana	SNP773	Mtr.9372.1.S1_at	8e-14	GO:0003674	molecular_function	GO:0008150	biological_process	GO:0005743	mitochondrial inner membrane
GM1321	AC146866_30.2	2e-49	MtN3 and saliva related transmembrane protein	gb|ACU24541	3e-56	unknown - Glycine max				GM1321
GM1652	CR931738_23.2	5e-24	E-class P450, group I	gb|AAO23064	2e-25	ent-kaurenoic acid oxidase - Pisum sativum	Q9C5Y2|KAO2_ARATH	2e-25	Ent-kaurenoic acid oxidase 2 - Arabidopsis thaliana	GM1652	Mtr.33448.1.S1_s_at	6e-09	GO:0051777	ent-kaurenoate oxidase activity	GO:0009686	gibberellin biosynthetic process
SNP255				ref|XP_002268361	1e-56	PREDICTED: hypothetical protein - Vitis vinifera	Q9SVG4|RETOL_ARATH	4e-46	Reticuline oxidase-like protein precursor - Arabidopsis thaliana	SNP255	AT2G34790	5e-08	GO:0009055	electron carrier activity	GO:0009793	embryo development ending in seed dormancy	GO:0005618	cell wall
SNP326	AC147501_41.2	9e-27	FAD linked oxidase, N-terminal; Berberine/berberine-like , identical	ref|XP_002299035	6e-26	predicted protein - Populus trichocarpa	Q9SVG4|RETOL_ARATH	2e-10	Reticuline oxidase-like protein precursor - Arabidopsis thaliana	SNP326
SNP483				ref|XP_002317089	4e-38	predicted protein - Populus trichocarpa	Q9SVG4|RETOL_ARATH	7e-11	Reticuline oxidase-like protein precursor - Arabidopsis thaliana	SNP483
SNP839	AC169076_17.2	1e-155	Cell division protein FtsZ; Peptidase S26A, signal peptidase I	gb|ACM78033	1e-157	beta-tubulin - Citrus maxima	P46265|TBB5_ORYSA	1e-156	Tubulin beta-5 chain - Oryza sativa	SNP839	AT5G44340	2e-17	GO:0005200	structural constituent of cytoskeleton	GO:0051258	protein polymerization	GO:0045298	tubulin complex
GM2228	AC147501_21.2	1e-14	ethylene-responsive nuclear protein, identical	gb|ACU24628	3e-11	unknown - Glycine max				GM2228
SNP507				ref|XP_002331646	2e-81	predicted protein - Populus trichocarpa	O80575|RISB_ARATH	2e-79	6,7-dimethyl-8-ribityllumazine synthase, chloroplast precursor - Arabidopsis thaliana	SNP507
SNP529										SNP529
SNP639				gb|ACJ85924	6e-74	unknown - Medicago truncatula	Q0MQ90|NDUAD_PANTR	1e-26	NADH dehydrogenase [ubiquinone] 1 alpha subcomplex subunit 13 - Pan troglodytes	SNP639	AT2G33220	6e-20	GO:0003674	molecular_function_unknown	GO:0009853	photorespiration	GO:0045271	respiratory chain complex I
SNP966	AC146651_6.2	4e-55	Glutathione S-transferase, C-terminal-like; WD40-like	ref|XP_002265142	4e-54	PREDICTED: hypothetical protein - Vitis vinifera	O22466|MSI1_SOLLC	2e-55	WD-40 repeat protein MSI1 - Solanum lycopersicum	SNP966	AT5G58230	2e-23	GO:0005515	protein binding	GO:0010026	trichome differentiation	GO:0009507	chloroplast
GM1213	AC202593_13.1	1e-19	Cytochrome bd ubiquinol oxidase, 14 kDa subunit	gb|ACU16783	1e-18	unknown - Glycine max	P48502|UCR6_SOLTU	3e-13	Ubiquinol-cytochrome c reductase complex 14 kDa protein - Solanum tuberosum	GM1213	Msa.1611.1.S1_at	4e-16			GO:0006122	mitochondrial electron transport, ubiquinol to cytochrome c	GO:0005575	cellular_component
GM2805	AC146630_2.2	7e-18	Thioredoxin fold	gb|ACU19072	1e-105	unknown - Glycine max	P52573|REHY_ORYSA	5e-93	Probable peroxiredoxin - Oryza sativa	GM2805
GM2103										GM2103
GM1591	AC171266_11.2	1e-10	Peptidylprolyl isomerase, FKBP-type	ref|XP_002272628	2e-56	PREDICTED: hypothetical protein - Vitis vinifera	Q9SCY2|FKBP3_ARATH	1e-46	FKBP-type peptidyl-prolyl cis-trans isomerase 3, chloroplast precursor - Arabidopsis thaliana	GM1591	Mtr.24015.1.S1_at	9e-08
SNP912	AC202591_21.1	6e-31	Nuclear protein SET	ref|XP_002299366	5e-81	SET domain protein - Populus trichocarpa	Q9ZUM9|ASHR2_ARATH	8e-80	Histone-lysine N-methyltransferase ASHR2 - Arabidopsis thaliana	SNP912
SNP961	AC203224_18.1	9e-59	TGF-beta receptor, type I/II extracellular region	emb|CAN80199	8e-81	hypothetical protein - Vitis vinifera	P46032|PTR2_ARATH	4e-74	Peptide transporter PTR2 - Arabidopsis thaliana	SNP961	AT2G02040	6e-07	GO:0015197	peptide transporter activity	GO:0015833	peptide transport	GO:0005774	vacuolar membrane
GM1536	AC140915_53.2	4e-51	Zinc finger, C2H2-type	ref|XP_002318320	7e-72	predicted protein - Populus trichocarpa	Q8VWG3|TT1_ARATH	3e-07	TRANSPARENT TESTA 1 protein - Arabidopsis thaliana	GM1536
SNP800	CT573054_9.2	8e-90	2OG-Fe(II) oxygenase	gb|ACU19370	1e-114	unknown - Glycine max	Q96323|LDOX_ARATH	3e-42	Leucoanthocyanidin dioxygenase - Arabidopsis thaliana	SNP800	Mtr.37836.1.S1_at	1e-16	GO:0016491	oxidoreductase activity	GO:0008152	metabolic process
GM74										GM74
SNP741	CR940306_10.2	1e-37	Zinc finger, C2H2-type	gb|ACU23292	5e-61	unknown - Glycine max	Q39263|ZFP4_ARATH	5e-25	Zinc finger protein 4 - Arabidopsis thaliana	SNP741	Mtr.7582.1.S1_at	3e-10
SNP725										SNP725
GM2301				ref|XP_002271548	6e-75	PREDICTED: hypothetical protein - Vitis vinifera	P52172|SRP_DROME	5e-09	Box A-binding factor - Drosophila melanogaster	GM2301	Mtr.38184.1.S1_at	5e-06
SNP668	AC202494_28.1	9e-38	Peptidase S1 and S6, chymotrypsin/Hap; Aminotransferase class-III	gb|ABA86965	0	ornithine aminotransferase - Glycine max	Q9P7L5|OAT_SCHPO	1e-117	Probable ornithine aminotransferase - Schizosaccharomyces pombe	SNP668	AT5G46180	2e-13	GO:0004587	ornithine-oxo-acid transaminase activity	GO:0006593	ornithine catabolic process	GO:0005739	mitochondrion
SNP743	AC146757_69.2	2e-21	hypothetical protein	gb|ABK93742	7e-18	unknown - Populus trichocarpa				SNP743
GM2302				ref|XP_002271548	6e-75	PREDICTED: hypothetical protein - Vitis vinifera	P52172|SRP_DROME	5e-09	Box A-binding factor - Drosophila melanogaster	GM2302	Mtr.38184.1.S1_at	5e-06
SNP87	CR931733_8.2	1e-13	Protein kinase; NAF	ref|XP_002442701	7e-13	hypothetical protein SORBIDRAFT_08g001430 - Sorghum bicolor	P92937|CPK15_ARATH	5e-12	CBL-interacting serine/threonine-protein kinase 15 - Arabidopsis thaliana	SNP87
SNP120	AC123572_15.2	3e-28	Zinc finger, RING-type	gb|ACU19377	4e-29	unknown - Glycine max				SNP120
SNP1051				emb|CAN76661	5e-51	hypothetical protein - Vitis vinifera				SNP1051
SNP763	CT573055_3.2	1e-59	Transferase	ref|XP_002510627	6e-39	Anthranilate N-benzoyltransferase protein, putative - Ricinus communis	Q94FT4|SALAT_PAPSO	4e-15	Salutaridinol 7-O-acetyltransferase - Papaver somniferum	SNP763
SNP591	CT962501_29.2	5e-38	Microsomal signal peptidase 12 kDa subunit	ref|XP_002279312	8e-35	PREDICTED: similar to Os12g0438900 - Vitis vinifera	Q944J0|SPCS1_ARATH	9e-31	Probable signal peptidase complex subunit 1 - Arabidopsis thaliana	SNP591	Msa.1775.1.S1_at	3e-19	GO:0003674	molecular_function	GO:0006508	proteolysis	GO:0005787	signal peptidase complex
SNP341										SNP341
SNP347	AC147484_11.2	8e-12	Kinesin, motor region; Kinesin-related	ref|XP_002303008	4e-10	predicted protein - Populus trichocarpa				SNP347
SNP526	AY515252_3.2	1e-179	Glycine hydroxymethyltransferase	gb|ACM45952	0	serine hydroxymethyltransferase 2 - Glycine max	Q9SZJ5|GLYM_ARATH	1e-155	Serine hydroxymethyltransferase, mitochondrial precursor - Arabidopsis thaliana	SNP526	AT4G13930	3e-09	GO:0004372	glycine hydroxymethyltransferase activity	GO:0006544	glycine metabolic process	GO:0005829	cytosol
SNP15	AC123573_14.2	6e-28	RNA-directed DNA polymerase (Reverse transcriptase); Polynucleotidyl transferase, Ribonuclease H fold	gb|ABG37660	6e-25	integrase - Populus trichocarpa				SNP15	AT4G13730	9e-13	GO:0005097	RAB GTPase activator activity	GO:0032313	regulation of Rab GTPase activity	GO:0005622	intracellular
SNP612	AC195567_17.1	3e-13	Heat shock protein DnaJ, N-terminal	dbj|BAF62127	9e-65	DnaJ-like protein - Glycine max	Q9SDN0|DNJ20_ARATH	2e-50	Chaperone protein dnaJ 20, chloroplast precursor - Arabidopsis thaliana	SNP612
SNP914	AC130798_11.2	1e-63	X8	gb|ACU17645	6e-75	unknown - Glycine max	Q9SD84|E13L3_ARATH	1e-30	Glucan endo-1,3-beta-glucosidase-like protein 3 precursor - Arabidopsis thaliana	SNP914
GM1263	AC145021_9.2	4e-56	ARP23 complex 20 kDa subunit	gb|ACU16895	7e-88	unknown - Glycine max	P59999|ARPC4_MOUSE	1e-62	Actin-related protein 2/3 complex subunit 4 - Mus musculus	GM1263
GM1854	AC150706_6.2	7e-98	Serine/threonine-specific protein phosphatase and bis(5-nucleosyl)-tetraphosphatase	ref|XP_002304866	3e-96	predicted protein - Populus trichocarpa	Q9XGH7|PP2A_TOBAC	3e-97	Serine/threonine-protein phosphatase PP2A catalytic subunit - Nicotiana tabacum	GM1854	Mtr.46680.1.S1_s_at	1e-09			GO:0016573	histone acetylation
SNP1038	AC150706_16.2	7e-70	Ubiquitin-conjugating enzyme, E2	ref|XP_002527080	5e-63	ubiquitin-conjugating enzyme E2, putative - Ricinus communis	Q9LJD7|COP10_ARATH	2e-56	Constitutive photomorphogenesis protein 10 - Arabidopsis thaliana	SNP1038
SNP8	AC148177_3.2	1e-07	Mitochondrial carrier protein							SNP8
SNP719	AC148177_47.2	8e-82	14-3-3 protein	gb|ACU19187	1e-86	unknown - Glycine max	Q96452|1433C_SOYBN	1e-83	14-3-3-like protein C - Glycine max	SNP719	Mtr.27475.1.S1_s_at	6e-08	GO:0005515	protein binding	GO:0008150	biological_process	GO:0005575	cellular_component
SNP492	AC152407_23.2	2e-96	Glutathione S-transferase, C-terminal; Thioredoxin-like fold	gb|ACU14737	3e-97	unknown - Glycine max	P32110|GSTX6_SOYBN	5e-58	Probable glutathione S-transferase - Glycine max	SNP492	AT2G29490	2e-07	GO:0004364	glutathione transferase activity	GO:0009407	toxin catabolic process	GO:0005737	cytoplasm
SNP786	AC152407_1.2	3e-95	HSF/ETS, DNA-binding	gb|AAL12248	1e-100	heat shock transcription factor - Phaseolus acutifolius	O49403|HFA4A_ARATH	1e-44	Heat stress transcription factor A-4a - Arabidopsis thaliana	SNP786
SNP175	AC141106_13.2	6e-07	Peptidase S41	gb|ACU24465	1e-06	unknown - Glycine max				SNP175
GM2757	AC141106_6.2	1e-65	Actin-binding, cofilin/tropomyosin type	gb|ABC49719	4e-68	actin depolymerizing factor-like protein - Arachis hypogaea	Q9ZSK4|ADF3_ARATH	2e-60	Actin-depolymerizing factor 3 - Arabidopsis thaliana	GM2757	Mtr.29145.1.S1_at	2e-08	GO:0003674	molecular_function	GO:0009739	response to gibberellin stimulus
Chromosome 4A										Chromosome 4A
SNP290	AC165275_9.2	4e-68	Alcohol dehydrogenase superfamily, zinc-containing	gb|ACU17864	1e-171	unknown - Glycine max	Q39173|P2_ARATH	1e-115	Probable NADP-dependent oxidoreductase P2 - Arabidopsis thaliana	SNP290
GM2020	AC152751_20.2	3e-34	ENSANGP00000004406 , identical	ref|XP_002299365	4e-41	predicted protein - Populus trichocarpa	Q3UDW8|HGNAT_MOUSE	2e-10	Heparan-alpha-glucosaminide N-acetyltransferase - Mus musculus	GM2020
GM2021	AC152751_20.2	3e-34	ENSANGP00000004406 , identical	ref|XP_002299365	4e-41	predicted protein - Populus trichocarpa	Q3UDW8|HGNAT_MOUSE	2e-10	Heparan-alpha-glucosaminide N-acetyltransferase - Mus musculus	GM2021
GM2755	AC147435_14.2	3e-92	H+-transporting two-sector ATPase, gamma subunit	gb|ACU20328	1e-118	unknown - Glycine max	P29790|ATPG_TOBAC	1e-116	ATP synthase gamma chain, chloroplast precursor - Nicotiana tabacum	GM2755	AT4G04640	5e-08	GO:0030234	enzyme regulator activity	GO:0009772	photosynthetic electron transport in photosystem II	GO:0009579	thylakoid
GM1045				ref|XP_002280530	3e-13	PREDICTED: hypothetical protein - Vitis vinifera				GM1045	Mtr.13422.1.S1_at	9e-14	GO:0003674	molecular_function	GO:0008150	biological_process
SNP1005	AC144375_2.2	5e-57	Translation initiation factor IF5; eIF4-gamma/eIF5/eIF2-epsilon	ref|XP_002331282	4e-55	predicted protein - Populus trichocarpa	P48724|IF5_PHAVU	9e-54	Eukaryotic translation initiation factor 5 - Phaseolus vulgaris	SNP1005	AT1G77840	1e-11	GO:0003743	translation initiation factor activity	GO:0006413	translational initiation	GO:0005634	nucleus
GM1963	AC202518_8.1	5e-37	RNA-binding region RNP-1 (RNA recognition motif)	emb|CAN83715	9e-46	hypothetical protein - Vitis vinifera	Q9JJW6|REFP2_MOUSE	9e-26	RNA and export factor-binding protein 2 - Mus musculus	GM1963	Msa.2412.1.S1_at	2e-11
SNP825	AC198009_11.2	3e-79	Cation efflux protein	gb|ACU22809	3e-78	unknown - Glycine max	Q9M2P2|MTPC3_ARATH	7e-44	Putative metal tolerance protein C3 - Arabidopsis thaliana	SNP825	AT2G39450	3e-15	GO:0008324	cation transmembrane transporter activity	GO:0006812	cation transport	GO:0016020	membrane
SNP954	AC135798_63.2	7e-11	Glycoside hydrolase, family 20	ref|XP_002531964	2e-48	beta-hexosaminidase, putative - Ricinus communis	Q0V8R6|HEXA_BOVIN	4e-17	Beta-hexosaminidase alpha chain precursor - Bos taurus	SNP954	AT3G55260	4e-15	GO:0004553	hydrolase activity, hydrolyzing O-glycosyl compounds	GO:0005975	carbohydrate metabolic process	GO:0009505	plant-type cell wall
GM735	AC135798_63.2	5e-35	Glycoside hydrolase, family 20	ref|NP_567017	1e-108	HEXO1 (BETA-HEXOSAMINIDASE 1); beta-N-acetylhexosaminidase/ hexosaminidase/ hydrolase, hydrolyzing O-glycosyl compounds - Arabidopsis thaliana	P13723|HEXA_DICDI	4e-43	Beta-hexosaminidase A precursor - Dictyostelium discoideum	GM735	AT3G55260	3e-25	GO:0004553	hydrolase activity, hydrolyzing O-glycosyl compounds	GO:0005975	carbohydrate metabolic process	GO:0009505	plant-type cell wall
SNP442										SNP442
GM1817	AC159146_44.2	5e-59	Protein of unknown function DUF1664	gb|ABI34646	1e-117	bZIP transcription factor bZIP56 - Glycine max				GM1817
SNP4	AC148817_61.2	1e-07	Ribosomal protein S21e							SNP4	Mtr.40200.1.S1_at	5e-06	GO:0003735	structural constituent of ribosome	GO:0006412	translation
SNP824	AC160516_44.2	0	Mov34-1	gb|ACU24312	0	unknown - Glycine max	Q9C5Z2|IF33_ARATH	1e-163	Eukaryotic translation initiation factor 3 subunit 3 - Arabidopsis thaliana	SNP824
SNP944	AC160516_8.2	1e-161	Glycoside hydrolase, family 19	gb|ABN08775	1e-158	Glycoside hydrolase, family 19 - Medicago truncatula	Q09023|CHI2_BRANA	3e-49	Endochitinase CH25 precursor - Brassica napus	SNP944
GM1062										GM1062
GM955	AC151817_28.2	1e-38	Sterile alpha motif homology	ref|XP_002303757	5e-59	predicted protein - Populus trichocarpa	Q9IA00|BIC1A_XENLA	4e-06	Protein bicaudal C homolog 1-A - Xenopus laevis	GM955
GM942	AC126784_17.2	1e-67	Protein kinase	ref|XP_002532890	7e-89	BRASSINOSTEROID INSENSITIVE 1-associated receptor kinase 1 precursor, putative - Ricinus communis	Q94F62|BAK1_ARATH	6e-35	BRASSINOSTEROID INSENSITIVE 1-associated receptor kinase 1 precursor - Arabidopsis thaliana	GM942
SNP714				gb|ACU15237	6e-06	unknown - Glycine max				SNP714
GM13										GM13
GM2583	AC124959_19.2	2e-18	Cyclin-like F-box; F-box protein interaction domain	gb|ABD28571	1e-16	F-box protein interaction domain; Galactose oxidase, central - Medicago truncatula				GM2583
SNP704	AC152552_8.2	2e-60	Protein kinase	gb|ACM89487	3e-92	serine-threonine kinase - Glycine max	Q8L4H4|NORK_MEDTR	9e-38	Nodulation receptor kinase precursor - Medicago truncatula	SNP704
GM2236	AC146705_26.2	4e-42	RNA-binding region RNP-1 (RNA recognition motif)	gb|ACU23248	8e-88	unknown - Glycine max	Q9SVM8|GRP2_ARATH	2e-40	Glycine-rich RNA-binding protein 2, mitochondrial precursor - Arabidopsis thaliana	GM2236	Mtr.13983.1.S1_at	4e-10	GO:0043023	ribosomal large subunit binding	GO:0006412	translation
SNP284	AC149804_20.2	2e-78	Protein kinase; Kinase-associated, C-terminal; UBA-like	dbj|BAD95888	4e-95	Ser/Thr protein kinase - Lotus japonicus	Q38997|KIN10_ARATH	2e-75	SNF1-related protein kinase catalytic subunit alpha KIN10 - Arabidopsis thaliana	SNP284	AT3G01090	5e-08	GO:0004674	protein serine/threonine kinase activity	GO:0010182	sugar mediated signaling pathway	GO:0000152	nuclear ubiquitin ligase complex
GM1223	AC119411_5.2	1e-99	Biotin-binding site	gb|AAG44765AF271071_1	1e-105	biotin carboxyl carrier protein subunit precursor - Glycine max	Q42533|BCCP_ARATH	1e-59	Biotin carboxyl carrier protein of acetyl-CoA carboxylase, chloroplast precursor - Arabidopsis thaliana	GM1223
GM1729	AC202517_26.1	1e-120	Zinc finger, RING-type	gb|ACU22714	1e-122	unknown - Glycine max				GM1729
GM1298	AC150443_16.2	2e-36	RNA-binding region RNP-1 (RNA recognition motif)	ref|XP_002320231	5e-65	predicted protein - Populus trichocarpa	P19684|ROC5_NICSY	2e-25	33 kDa ribonucleoprotein, chloroplast precursor - Nicotiana sylvestris	GM1298
SNP323	AC122724_34.2	3e-64	KH, type 1	ref|XP_002533123	8e-64	Poly(rC)-binding protein, putative - Ricinus communis	P58223|Y4837_ARATH	8e-09	Probable nucleic acid-binding protein At4g18375 - Arabidopsis thaliana	SNP323
SNP279	AC166313_18.2	4e-37	Protein of unknown function DUF1666	gb|ABD32213	1e-34	Protein of unknown function DUF1666 - Medicago truncatula				SNP279	Mtr.14380.1.S1_at	1e-17	GO:0003674	molecular_function	GO:0008150	biological_process
GM1679	AC146776_36.2	1e-134	Band 7 protein	gb|ACJ85374	1e-146	unknown - Medicago truncatula	P16148|PLZ12_LUPPO	5e-57	Protein PPLZ12 - Lupinus polyphyllus	GM1679	Mtr.40222.1.S1_s_at	1e-19	GO:0003674	molecular_function	GO:0008150	biological_process
GM1919	CT737180_37.2	2e-39	Zinc finger, RanBP2-type	ref|XP_002273973	5e-85	PREDICTED: hypothetical protein - Vitis vinifera	Q8GZ43|YZR3_ARATH	3e-40	RanBP2-type zinc-finger protein At1g67325 - Arabidopsis thaliana	GM1919
SNP451	AC151423_27.2	1e-120	Protease-associated PA; Proteinase inhibitor I9, subtilisin propeptide	emb|CAO45218	7e-77	unnamed protein product - Vitis vinifera	O65351|SUBL_ARATH	2e-42	Subtilisin-like protease precursor - Arabidopsis thaliana	SNP451
SNP938	AC135318_5.2	1e-49	Engulfment and cell motility, ELM	ref|XP_002327028	1e-47	predicted protein - Populus trichocarpa				SNP938
GM1143										GM1143	Mtr.39054.1.S1_s_at	1e-06	GO:0004842	ubiquitin-protein ligase activity	GO:0006464	protein modification process
SNP45	AC148171_44.2	2e-10	eIF4-gamma/eIF5/eIF2-epsilon	gb|ACU20961	2e-10	unknown - Glycine max				SNP45	Msa.2789.1.S1_at	4e-25	GO:0003743	translation initiation factor activity	GO:0006446	regulation of translational initiation
SNP93	AC147179_18.2	3e-12	Short-chain dehydrogenase/reductase SDR	ref|XP_002276273	1e-09	PREDICTED: hypothetical protein - Vitis vinifera				SNP93
SNP183	AC148171_19.2	2e-14	Isopentenyl-diphosphate delta-isomerase, type 1	dbj|BAF98286	6e-13	isopentenyl-diphosphate Delta-isomerase - Hevea brasiliensis	O48964|IDI1_CAMAC	7e-13	Isopentenyl-diphosphate Delta-isomerase I - Camptotheca acuminata	SNP183	Mtr.47061.1.S1_at	9e-11	GO:0004452	isopentenyl-diphosphate delta-isomerase activity	GO:0008299	isoprenoid biosynthetic process	GO:0005777	peroxisome
SNP495	AC142095_11.2	2e-41	Acyl carrier protein (ACP)	gb|ACU14615	5e-47	unknown - Glycine max	P53665|ACPM_ARATH	8e-42	Acyl carrier protein, mitochondrial precursor - Arabidopsis thaliana	SNP495	Mtr.11035.1.S1_at	2e-08	GO:0005504	fatty acid binding
SNP982	AC171534_14.2	1e-103	Phosphoglucomutase/phosphomannomutase C terminal; Thioesterase superfamily	gb|ABN08987	1e-100	Phosphoglucomutase/phosphomannomutase C terminal; Thioesterase superfamily - Medicago truncatula	Q9R0X4|ACOT9_MOUSE	7e-15	Acyl-coenzyme A thioesterase 9, mitochondrial precursor - Mus musculus	SNP982	AT5G48370	3e-06	GO:0016291	acyl-CoA thioesterase activity			GO:0005777	peroxisome
GM1190	AC186678_23.2	1e-126	LUC7 related	gb|ACU18577	1e-128	unknown - Glycine max	Q9CYI4|LUC7L_MOUSE	8e-22	Putative RNA-binding protein Luc7-like 1 - Mus musculus	GM1190	Msa.1232.1.S1_at	2e-11	GO:0005515	protein binding	GO:0009567	double fertilization forming a zygote and endosperm
GM162										GM162
GM1907	AC148171_19.2	3e-82	Isopentenyl-diphosphate delta-isomerase, type 1	gb|ACU24017	5e-91	unknown - Glycine max	O48965|IDI2_CAMAC	2e-83	Isopentenyl-diphosphate Delta-isomerase II - Camptotheca acuminata	GM1907	Msa.2660.1.S1_at	1e-06
GM1594										GM1594
GM1554	AC148171_21.2	2e-20	hypothetical protein	gb|ACU19546	4e-19	unknown - Glycine max				GM1554	Mtr.15351.1.S1_at	2e-08
RGC205										RGC205
SNP336	AC124218_4.2	9e-55	CBS	ref|XP_002279210	7e-54	PREDICTED: hypothetical protein - Vitis vinifera				SNP336	Mtr.45278.1.S1_s_at	1e-25	GO:0003674	molecular_function	GO:0008150	biological_process
GM2480	AC186677_4.2	2e-16	DNA-binding WRKY	gb|ACU17673	5e-23	unknown - Glycine max				GM2480	Msa.2412.1.S1_at	2e-08
SNP935	AC169666_19.2	5e-49	ABC transporter related	ref|XP_002320153	2e-24	predicted protein - Populus trichocarpa				SNP935	Msa.824.1.S1_at	2e-14	GO:0003674	molecular_function	GO:0008150	biological_process
SNP960	AC186677_4.2	7e-82	DNA-binding WRKY	gb|ACU17673	3e-90	unknown - Glycine max	O04609|WRK22_ARATH	2e-56	WRKY transcription factor 22 - Arabidopsis thaliana	SNP960	Msa.2412.1.S1_at	1e-08
SNP1024	AC157377_32.2	8e-62	Peptidase S33, prolyl aminopeptidase	gb|ACJ85523	1e-59	unknown - Medicago truncatula	P46547|PIP_AERSO	6e-15	Proline iminopeptidase - Aeromonas sobria	SNP1024	AT3G61540	2e-10	GO:0008233	peptidase activity	GO:0006508	proteolysis	GO:0005773	vacuole
GM2482	AC186677_4.2	2e-16	DNA-binding WRKY	gb|ACU17673	5e-23	unknown - Glycine max				GM2482	Msa.2412.1.S1_at	2e-08
RGC89										RGC89
GM1013	AC148241_42.2	9e-16	Plant self-incompatibility S1	ref|XP_002523920	4e-19	conserved hypothetical protein - Ricinus communis				GM1013
SNP593	AC139601_31.2	1e-113	COG0546: Predicted phosphatases, identical	gb|ACU24371	1e-113	unknown - Glycine max				SNP593	AT2G45990	1e-14	GO:0003674	molecular_function_unknown	GO:0008150	biological_process_unknown	GO:0009507	chloroplast
GM1167	AC174278_24.2	8e-78	Ubiquitin-conjugating enzyme, E2	ref|XP_002276343	6e-97	PREDICTED: hypothetical protein - Vitis vinifera	P42749|UBC5_ARATH	3e-83	Ubiquitin-conjugating enzyme E2-21 kDa 2 - Arabidopsis thaliana	GM1167	Mtr.12516.1.S1_at	6e-15	GO:0004842	ubiquitin-protein ligase activity	GO:0016567	protein ubiquitination	GO:0005737	cytoplasm
GM96										GM96
SNP638				gb|ACJ84229	1e-152	unknown - Medicago truncatula	O54984|ARSA1_MOUSE	1e-93	Arsenical pump-driving ATPase - Mus musculus	SNP638	AT1G01910	3e-06	GO:0005524	ATP binding	GO:0006820	anion transport	GO:0016020	membrane
SNP1060	AC148764_5.2	1e-117	Peroxisomal biogenesis factor 11	gb|ABN08828	1e-114	Peroxisomal biogenesis factor 11 - Medicago truncatula				SNP1060
GM1186	AC155886_22.2	8e-41	Solute carrier family 35 member B3. , related	gb|ABN08246	1e-38	Solute carrier family 35 member B3, related - Medicago truncatula	Q922Q5|S35B3_MOUSE	6e-08	Solute carrier family 35 member B3 - Mus musculus	GM1186
GM1643	AC155886_22.2	0	Solute carrier family 35 member B3. , related	gb|ABN08246	1e-179	Solute carrier family 35 member B3, related - Medicago truncatula	Q5R831|S35B3_PONPY	2e-50	Solute carrier family 35 member B3 - Pongo pygmaeus	GM1643
GM2142	AC160924_17.2	2e-65	Cyclin-like F-box	gb|ACN78984	1e-63	cyclin-like F-box - Glycine max				GM2142	Mtr.24063.1.S1_at	7e-33	GO:0003674	molecular_function	GO:0008150	biological_process
SNP172	AC171804_26.2	3e-17	hypothetical protein	ref|NP_001131608	3e-31	hypothetical protein LOC100192958 - Zea mays	Q9FWA4|GLTR_ARATH	5e-18	Probable glycosyltransferase At3g02350 - Arabidopsis thaliana	SNP172	AT3G61130	1e-27	GO:0016757	transferase activity, transferring glycosyl groups	GO:0016051	carbohydrate biosynthetic process	GO:0005794	Golgi apparatus
SNP453	AC124215_33.2	5e-25	Protein kinase	ref|XP_002519978	2e-17	Protein kinase APK1B, chloroplast precursor, putative - Ricinus communis				SNP453	AT5G01020	2e-06	GO:0016301	kinase activity	GO:0006499	N-terminal protein myristoylation	GO:0005886	plasma membrane
SNP430										SNP430
SNP836	CT009656_24.2	3e-60	Globin-like	ref|XP_002279696	1e-169	PREDICTED: hypothetical protein - Vitis vinifera	Q9UT02|SEC71_SCHPO	2e-17	Protein transport protein sec71 - Schizosaccharomyces pombe	SNP836	Mtr.12121.1.S1_at	4e-19	GO:0005085	guanyl-nucleotide exchange factor activity	GO:0009561	megagametogenesis
GM916	CU151877_16.1	2e-06	Protein of unknown function DUF889, eukaryote							GM916
SNP387	AC155893_26.2	1e-51	Auxin Efflux Carrier	ref|XP_002323690	2e-48	auxin efflux carrier component, auxin transport protein - Populus trichocarpa				SNP387	AT5G01990	6e-14	GO:0009672	auxin:hydrogen symporter activity	GO:0055085	transmembrane transport	GO:0016021	integral to membrane
SNP582	AC163324_58.2	2e-79	Thioredoxin domain 2; Thioredoxin fold	gb|EEC67208	1e-77	hypothetical protein OsI_34094 - Oryza sativa Indica Group	P83877|TXN4A_MOUSE	6e-71	Thioredoxin-like protein 4A - Mus musculus	SNP582
GM1805	AC169178_11.2	1e-49	Protein of unknown function DUF1191	ref|XP_002265929	1e-44	PREDICTED: hypothetical protein - Vitis vinifera				GM1805
SNP921	AC169178_21.2	5e-17	KH, type 1	gb|ACU19066	1e-15	unknown - Glycine max				SNP921	AT3G08620	8e-07	GO:0003676	nucleic acid binding	GO:0008150	biological_process_unknown
GM1070				gb|ABY84661	2e-06	transcription factor - Glycine max				GM1070
GM1995	CU457808_6.1	2e-34	ATPase, E1-E2 type	ref|XP_002309187	2e-36	aminophospholipid ATPase - Populus trichocarpa	P98204|ALA1_ARATH	9e-35	Phospholipid-transporting ATPase 1 - Arabidopsis thaliana	GM1995
GM1465	AC146784_9.2	3e-47	non-green plastid inner envelope membrane protein precursor , related	gb|ACU17860	5e-44	unknown - Glycine max				GM1465
SNP1002										SNP1002
SNP689	AC199761_16.1	4e-49	S25 ribosomal protein	gb|ACU13440	1e-52	unknown - Glycine max	Q8GYL5|RS253_ARATH	8e-51	40S ribosomal protein S25-3 - Arabidopsis thaliana	SNP689	AT4G39200	2e-35	GO:0003735	structural constituent of ribosome	GO:0006412	translation	GO:0022626	cytosolic ribosome
SNP693	AC148177_25.2	9e-34	Protein kinase; NAF	gb|ABJ91223	3e-49	CBL-interacting protein kinase 16 - Populus trichocarpa	O22932|CPK11_ARATH	8e-48	CBL-interacting serine/threonine-protein kinase 11 - Arabidopsis thaliana	SNP693
SNP889	AC148177_25.2	1e-56	Protein kinase; NAF	ref|XP_002269923	2e-61	PREDICTED: hypothetical protein isoform 1 - Vitis vinifera	O22932|CPK11_ARATH	7e-62	CBL-interacting serine/threonine-protein kinase 11 - Arabidopsis thaliana	SNP889
GM2572										GM2572	Mtr.35869.1.S1_at	3e-07
GM2006	CT967319_18.2	1e-50	Protein of unknown function DUF538	gb|ACU15070	1e-46	unknown - Glycine max	Q9M015|Y5161_ARATH	6e-43	Protein At5g01610 - Arabidopsis thaliana	GM2006	Mtr.37394.1.S1_at	4e-13	GO:0003674	molecular_function	GO:0008150	biological_process
SNP983	AC140721_27.2	3e-81	Pyruvate decarboxylase/indolepyruvate decarboxylase	gb|AAO72533	1e-78	pyruvate decarboxylase 1 - Lotus corniculatus	P51851|PDC2_PEA	2e-79	Pyruvate decarboxylase isozyme 2 - Pisum sativum	SNP983	Mtr.37390.1.S1_at	7e-69	GO:0004737	pyruvate decarboxylase activity	GO:0006090	pyruvate metabolic process	GO:0005575	cellular_component
SNP1073	AC135413_14.2	1e-08	EMB1353 (exp , identical	gb|ACJ85403	2e-06	unknown - Medicago truncatula				SNP1073
GM2589										GM2589	Sme.2096.1.S1_at	1e-06
SNP329	CU459035_13.1	3e-25	Heat shock protein Hsp20	gb|ABD32352	3e-29	Heat shock protein Hsp20 - Medicago truncatula	P27879|HSP11_MEDSA	2e-29	18.1 kDa class I heat shock protein - Medicago sativa	SNP329
SNP468										SNP468	Mtr.27093.1.S1_at	3e-10
SNP909	AC147481_43.2	1e-157	Intracellular chloride channel	gb|ACU21023	1e-155	unknown - Glycine max	P42620|YQJG_ECOLI	9e-73	Hypothetical protein yqjG - Escherichia coli	SNP909
SNP1040	AC165430_1.2	6e-13	Homeodomain-related	gb|ACU14311	6e-70	unknown - Glycine max	P87132|YFK5_SCHPO	4e-07	Hypothetical protein C167.05 in chromosome I - Schizosaccharomyces pombe	SNP1040
SNP1062	AC124217_40.2	5e-41	Protein of unknown function DUF159	ref|XP_002303080	7e-35	predicted protein - Populus trichocarpa	Q6P7N4|DC12_XENTR	6e-13	UPF0361 protein DC12 homolog - Xenopus tropicalis	SNP1062
GM1755	AC147202_14.2	7e-37	Plant metallothionein, family 15	gb|AAZ20291	8e-46	metallothionein-like protein - Arachis hypogaea	Q39459|MT2_CICAR	6e-36	Metallothionein-like protein 2 - Cicer arietinum	GM1755
GM218										GM218
GM1021	AC147202_14.2	5e-17	Plant metallothionein, family 15	gb|AAZ20291	5e-24	metallothionein-like protein - Arachis hypogaea	Q39459|MT2_CICAR	9e-17	Metallothionein-like protein 2 - Cicer arietinum	GM1021
GM1296	CU137658_10.1	6e-76	Expansin 45, endoglucanase-like	emb|CAA59470	1e-139	orf - Pisum sativum	Q38865|EXPA6_ARATH	1e-126	Expansin-A6 precursor - Arabidopsis thaliana	GM1296	AT2G28950	5e-08			GO:0009828	plant-type cell wall loosening	GO:0009505	plant-type cell wall
SNP268										SNP268
GM1720	AC147481_11.2	4e-73	2-oxo acid dehydrogenase, lipoyl-binding site	gb|ACU13688	8e-73	unknown - Glycine max	P49359|GCSH_FLAPR	2e-50	Glycine cleavage system H protein, mitochondrial precursor - Flaveria pringlei	GM1720	Mtr.50123.1.S1_at	2e-33	GO:0003824	catalytic activity	GO:0019464	glycine decarboxylation via glycine cleavage system
SNP470				ref|XP_002303702	6e-18	predicted protein - Populus trichocarpa				SNP470	AT5G45190	9e-18	GO:0004693	cyclin-dependent protein kinase activity	GO:0010090	trichome morphogenesis
GM2813										GM2813	Mtr.35869.1.S1_at	3e-07
GM2311	AC119414_45.2	4e-09	Histone H5	ref|XP_002279781	2e-91	PREDICTED: hypothetical protein - Vitis vinifera	O60721|NCKX1_HUMAN	2e-08	Sodium/potassium/calcium exchanger 1 - Homo sapiens	GM2311
GM1887	AC202499_12.1	0	Peptidase M20; MOSC; MOSC, N-terminal beta barrel	gb|ACK75561	0	allantoate amidohydrolase - Glycine max	Q01264|HYUC_PSESN	5e-67	Hydantoin utilization protein C - Pseudomonas sp.	GM1887	Mtr.23549.1.S1_at	3e-07	GO:0003700	transcription factor activity	GO:0045449	regulation of transcription
GM1959	AC174361_29.2	2e-12	Protein phosphatase 2C-like	emb|CAO70983	3e-82	unnamed protein product - Vitis vinifera				GM1959	Mtr.21429.1.S1_at	4e-19
SNP814	AC126778_47.2	1e-94	Ras small GTPase, Ras type; Small GTP-binding protein domain	gb|ACJ85890	3e-92	unknown - Medicago truncatula	O04834|SAR1A_ARATH	7e-92	GTP-binding protein SAR1A - Arabidopsis thaliana	SNP814	Msa.2739.1.S1_at	2e-16	GO:0003924	GTPase activity	GO:0006888	ER to Golgi vesicle-mediated transport	GO:0005813	centrosome
SNP1015	AC144539_28.2	1e-114	Glycoside hydrolase, family 17	gb|ABD32327	1e-112	Glycoside hydrolase, family 17 - Medicago truncatula	P23535|E13B_PHAVU	1e-108	Glucan endo-1,3-beta-glucosidase, basic isoform precursor - Phaseolus vulgaris	SNP1015
GM1565										GM1565
GM2246	AC152751_23.2	1e-33	Pathogenesis-related transcriptional factor and ERF	gb|AAX68525	3e-54	putative ethylene responsive element binding protein 2 - Gossypium hirsutum	P42736|AP23_ARATH	8e-42	AP2 domain transcription factor RAP2.3 - Arabidopsis thaliana	GM2246	Mtr.21149.1.S1_x_at	9e-11
SNP269				gb|ACU15589	7e-52	unknown - Glycine max	Q9M9M9|NDUAC_ARATH	3e-46	Probable NADH dehydrogenase [ubiquinone] 1 alpha subcomplex subunit 12 - Arabidopsis thaliana	SNP269	Mtr.40813.1.S1_at	3e-35	GO:0008137	NADH dehydrogenase	GO:0006120	mitochondrial electron transport, NADH to ubiquinone
SNP831				ref|XP_002274485	1e-11	PREDICTED: hypothetical protein - Vitis vinifera				SNP831
SNP270	AC146575_11.2	1e-173	Chalcone and stilbene synthases, C-terminal	sp|P51069THS3_ARAHY	0	resveratrol synthase - Arachis hypogaea	P51069|THS3_ARAHY	0	Stilbene synthase 3 - Arachis hypogaea	SNP270
SNP277				ref|XP_002523164	1e-74	Reticuline oxidase precursor, putative - Ricinus communis	Q9SVG4|RETOL_ARATH	1e-56	Reticuline oxidase-like protein precursor - Arabidopsis thaliana	SNP277	Mtr.38723.1.S1_at	2e-17	GO:0009055	electron carrier activity	GO:0006118	electron transport
SNP986	AC147501_37.2	3e-33	Reticuline oxidase-like protein precursor. , related	ref|XP_002523158	0	Reticuline oxidase precursor, putative - Ricinus communis	Q9SVG4|RETOL_ARATH	0	Reticuline oxidase-like protein precursor - Arabidopsis thaliana	SNP986
SNP438	AC186676_42.2	1e-103	Haem peroxidase, plant/fungal/bacterial	gb|AAD37427AF149277_1	1e-148	peroxidase 1 precursor - Phaseolus vulgaris	Q42578|PER53_ARATH	1e-105	Peroxidase 53 precursor - Arabidopsis thaliana	SNP438
GM1867	AC135102_35.2	2e-80	Longin-like	dbj|BAA93004	6e-83	nonclathrin coat protein zeta2-COP - Glycine max	P35604|COPZ1_BOVIN	1e-36	Coatomer subunit zeta-1 - Bos taurus	GM1867
GM1173	AC186137_5.2	1e-128	Homeodomain-related	gb|ABN08846	1e-125	Homeodomain-related - Medicago truncatula	Q700D9|MYBF_ARATH	9e-14	Putative Myb family transcription factor At1g14600 - Arabidopsis thaliana	GM1173	Mtr.6494.1.S1_at	3e-07
SNP302	AC149032_4.2	5e-19	Cellular retinaldehyde binding/alpha-tocopherol transport; Cellular retinaldehyde-binding/triple function, N-terminal	ref|XP_002530426	2e-19	SEC14 cytosolic factor, putative - Ricinus communis				SNP302
SNP472	AC161399_33.2	1e-118	Ras GTPase; Sigma-54 factor, interaction region	emb|CAA98165	1e-116	RAB2A - Lotus japonicus	P49104|RAB2B_MAIZE	1e-108	Ras-related protein Rab-2-B - Zea mays	SNP472	AT4G17170	9e-16	GO:0005525	GTP binding	GO:0016049	cell growth	GO:0016020	membrane
SNP1014	AC151821_16.2	1e-26	Myosin II heavy chain-like	ref|XP_002267938	2e-21	PREDICTED: hypothetical protein - Vitis vinifera				SNP1014
GM2448	AC130803_33.2	4e-71	5-AMP-activated protein kinase, beta subunit, complex-interacting region	gb|AAO61677	1e-133	AKIN beta2 - Medicago truncatula	Q9SCY5|KINB2_ARATH	1e-118	SNF1-related protein kinase regulatory subunit beta-2 - Arabidopsis thaliana	GM2448	Mtr.36850.1.S1_at	3e-07
GM1738	CT954252_39.2	2e-71	Heavy metal transport/detoxification protein	gb|ACU17016	1e-107	unknown - Glycine max	O60841|IF2P_HUMAN	5e-16	Eukaryotic translation initiation factor 5B - Homo sapiens	GM1738	Msa.1208.1.S1_at	3e-44	GO:0046872	metal ion binding	GO:0030001	metal ion transport
GM839	AC157503_22.2	1e-22	hypothetical protein	gb|ACU14137	1e-49	unknown - Glycine max				GM839
SNP503	AC148526_13.2	8e-21	RNA-binding region RNP-1 (RNA recognition motif)	ref|XP_002308799	3e-16	predicted protein - Populus trichocarpa				SNP503	Mtr.46994.1.S1_s_at	2e-08	GO:0003723	RNA binding			GO:0005737	cytoplasm
SNP337	AC148482_32.2	1e-136	Inositol monophosphatase	emb|CAX94844	1e-134	inositol monophosphatase - Phaseolus vulgaris	P54928|IMP3_SOLLC	1e-123	Inositol monophosphatase 3 - Solanum lycopersicum	SNP337
SNP778	AC150798_4.2	4e-18	Major latex allergen Hev b 5. , related	dbj|BAD11133	4e-24	glutamate-rich protein - Lotus japonicus	Q01042|IE68_SHV21	2e-17	Immediate-early protein - Saimiriine herpesvirus 2	SNP778	Msa.2990.1.S1_at	2e-07
GM1445	AC148915_17.2	2e-33	Protein of unknown function DUF506, plant	gb|ABN05810	5e-31	Protein of unknown function DUF506, plant - Medicago truncatula				GM1445	Mtr.24990.1.S1_at	1e-06	GO:0005524	ATP binding	GO:0006952	defense response
SNP91				ref|XP_002331514	7e-08	predicted protein - Populus trichocarpa	Q9ZS51|PMP22_ARATH	2e-07	Peroxisomal membrane protein PMP22 - Arabidopsis thaliana	SNP91
SNP620	AC159536_30.2	1e-111	DNA-binding WRKY	gb|ACD40316	1e-140	WRKY transcription factor WRKY100630 - Medicago truncatula	Q9C519|WRKY6_ARATH	1e-111	WRKY transcription factor 6 - Arabidopsis thaliana	SNP620
GM2108										GM2108
GM1466				gb|ACU15957	7e-36	unknown - Glycine max				GM1466	Mtr.42877.1.S1_at	1e-09	GO:0005515	protein binding	GO:0008150	biological_process
GM1647	AC157891_29.2	1e-62	Ribosomal protein S10, eukaryotic and archaeal form	dbj|BAA25187	1e-117	ARG10 - Vigna radiata	Q9STY6|RS202_ARATH	1e-56	40S ribosomal protein S20-2 - Arabidopsis thaliana	GM1647
SNP571	AC148968_15.2	1e-110	Protein of unknown function UPF0005	gb|ACU19337	1e-111	unknown - Glycine max	Q94A20|FBL4_ARATH	5e-86	Protein FBL4 - Arabidopsis thaliana	SNP571
GM76										GM76
SNP313	AC151914_13.2	2e-24	Zinc finger, RING-type	gb|ACU16139	1e-31	unknown - Glycine max				SNP313	Mtr.24620.1.S1_s_at	1e-06	GO:0005515	protein binding
SNP563	AC165276_27.2	2e-54	Acyl carrier protein (ACP)	gb|ACJ84152	9e-52	unknown - Medicago truncatula	P93092|ACP1_CASGL	2e-39	Acyl carrier protein 1, chloroplast precursor - Casuarina glauca	SNP563	Mtr.12210.1.S1_at	9e-11	GO:0000036	acyl carrier activity	GO:0006633	fatty acid biosynthetic process
SNP976	AC151914_20.2	3e-18	hypothetical protein	ref|XP_002516848	3e-08	conserved hypothetical protein - Ricinus communis				SNP976
SNP225	AC175685_21.2	8e-08	hypothetical protein							SNP225
GM1528										GM1528
SNP97										SNP97
SNP235	AY515252_32.2	2e-81	T-complex protein 11 (exp=0; wgp=1; cg=1; closed=1; pub=0; rf_stat, related	emb|CAO24647	8e-62	unnamed protein product - Vitis vinifera				SNP235	Mtr.25033.1.S1_at	3e-26			GO:0008150	biological_process
GM2010				ref|XP_002274770	4e-30	PREDICTED: hypothetical protein - Vitis vinifera				GM2010
SNP881	AC147484_13.2	1e-136	Glycoside hydrolase, family 16; Xyloglucan endo-transglycosylase, C-terminal	gb|ACJ84668	1e-133	unknown - Medicago truncatula	P35694|BRU1_SOYBN	1e-131	Brassinosteroid-regulated protein BRU1 precursor - Glycine max	SNP881	Msa.1516.1.S1_at	6e-15			GO:0006073	cellular glucan metabolic process
SNP822	AC137823_66.2	1e-97	Chalcone and stilbene synthases, N-terminal; Chalcone and stilbene synthases, C-terminal	gb|AAF71253AF227963_1	1e-119	resveratrol synthase 3 - Arachis hypogaea	P51069|THS3_ARAHY	1e-117	Stilbene synthase 3 - Arachis hypogaea	SNP822	Mtr.49573.1.S1_at	3e-07	GO:0016210	naringenin-chalcone synthase activity	GO:0009813	flavonoid biosynthetic process	GO:0005575	cellular_component
SNP458				emb|CAO48680	1e-26	unnamed protein product - Vitis vinifera				SNP458
GM1120	CR931743_6.2	1e-07	hypothetical protein							GM1120
SNP227										SNP227
GM2091				gb|ACU14592	1e-93	unknown - Glycine max	Q9MAP3|RK11_ARATH	2e-86	50S ribosomal protein L11, chloroplast precursor - Arabidopsis thaliana	GM2091
SNP59				ref|NP_174575	1e-21	PRPL11 (PLASTID RIBOSOMAL PROTEIN L11); structural constituent of ribosome - Arabidopsis thaliana	Q9MAP3|RK11_ARATH	4e-23	50S ribosomal protein L11, chloroplast precursor - Arabidopsis thaliana	SNP59	AT1G32990	2e-19	GO:0003735	structural constituent of ribosome	GO:0042254	ribosome biogenesis	GO:0022626	cytosolic ribosome
GM2014				gb|ACU14592	2e-92	unknown - Glycine max	Q9MAP3|RK11_ARATH	2e-85	50S ribosomal protein L11, chloroplast precursor - Arabidopsis thaliana	GM2014
SNP306	AC147429_4.2	7e-22	Stem cell self-renewal protein Piwi	ref|XP_002527764	8e-18	eukaryotic translation initiation factor 2c, putative - Ricinus communis				SNP306	Mtr.40629.1.S1_at	1e-18	GO:0003743	translation initiation factor activity	GO:0006412	translation
GM1840	AC150505_13.2	1e-132	Syntaxin/epimorphin family	gb|ACU18736	1e-132	unknown - Glycine max	P93654|SYP22_ARATH	1e-112	Syntaxin-22 - Arabidopsis thaliana	GM1840	Mtr.21429.1.S1_at	4e-13
SNP597	AC169513_31.2	1e-161	Serine/threonine protein phosphatase, BSU1	gb|ACU23739	1e-159	unknown - Glycine max	Q9SDM9|MB33_ARATH	3e-94	Myrosinase-binding protein-like At3g16400 - Arabidopsis thaliana	SNP597	AT5G48180	8e-07	GO:0003674	molecular_function_unknown	GO:0019762	glucosinolate catabolic process	GO:0005575	cellular_component_unknown
SNP857	AC135316_54.2	1e-71	FKBP-type peptidyl-prolyl cis-trans isomerase, putative; 96901-102074 , related	ref|XP_002271499	2e-56	PREDICTED: hypothetical protein - Vitis vinifera				SNP857
SNP142				ref|XP_002310923	3e-13	predicted protein - Populus trichocarpa				SNP142
SNP845	AC140026_34.2	6e-34	Protein FAM32A. , related	gb|ACU15778	5e-55	unknown - Glycine max	Q6GQN4|FA32A_BRARE	5e-13	Protein FAM32A-like - Brachydanio rerio	SNP845
Chromosome 5A										Chromosome 5A
GM1352	AC183305_11.2	3e-45	Adenine nucleotide translocator 1	ref|XP_002274117	2e-42	PREDICTED: hypothetical protein - Vitis vinifera	Q9Z2B2|UCP5_MOUSE	6e-10	Brain mitochondrial carrier protein 1 - Mus musculus	GM1352	AT5G09470	1e-05	GO:0005488	binding	GO:0006810	transport	GO:0016020	membrane
GM1162	AC126010_9.2	1e-147	Glycine hydroxymethyltransferase	gb|ACM45955	1e-145	serine hydroxymethyltransferase 5 - Glycine max	P34899|GLYM_PEA	1e-141	Serine hydroxymethyltransferase, mitochondrial precursor - Pisum sativum	GM1162
SNP62	AC126010_21.2	3e-15	Peptidase M, neutral zinc metallopeptidases, zinc-binding site	gb|ABY48141	5e-13	oligopeptidase A - Medicago truncatula				SNP62	Mtr.15660.1.S1_at	9e-14	GO:0008944	oligopeptidase A activity	GO:0006508	proteolysis
GM1944	AC126010_21.2	1e-117	Peptidase M, neutral zinc metallopeptidases, zinc-binding site	ref|XP_002527223	1e-110	oligopeptidase A, putative - Ricinus communis	P44573|OPDA_HAEIN	2e-32	Oligopeptidase A - Haemophilus influenzae	GM1944	Mtr.25549.1.S1_at	1e-06
GM1702	AC126010_28.2	3e-15	hypothetical protein	gb|ACU15560	3e-14	unknown - Glycine max				GM1702
SNP1066	AC126010_22.2	2e-97	Protein of unknown function DUF1399	gb|ABY48136	5e-95	glycine-rich protein - Medicago truncatula	Q6L8H4|KRA51_HUMAN	2e-30	Keratin-associated protein 5-1 - Homo sapiens	SNP1066
SNP42										SNP42
SNP294	AC137670_5.2	5e-65	Arf GTPase activating protein	ref|XP_002527677	4e-69	arf gtpase-activating protein, putative - Ricinus communis				SNP294	AT2G35210	2e-10	GO:0003677	DNA binding	GO:0009555	pollen development	GO:0005634	nucleus
SNP410	CT027661_9.2	1e-121	Zinc finger, B-box	gb|ACJ84547	1e-119	unknown - Medicago truncatula				SNP410	AT4G17900	9e-20	GO:0005488	binding	GO:0008150	biological_process_unknown
RGC279										RGC279
SNP35	CT954230_17.2	3e-12	Glycoside hydrolase, family 16; Xyloglucan endo-transglycosylase, C-terminal	gb|ACU21372	2e-09	unknown - Glycine max	Q38908|XTH30_ARATH	5e-10	Probable xyloglucan endotransglucosylase/hydrolase protein 30 precursor - Arabidopsis thaliana	SNP35
SNP64	CU459038_23.1	1e-10	SCAMP	gb|ACU20966	3e-08	unknown - Glycine max				SNP64	AT1G32050	3e-09	GO:0022857	transmembrane transporter activity	GO:0015031	protein transport	GO:0005886	plasma membrane
SNP83				ref|XP_002262861	4e-08	PREDICTED: hypothetical protein - Vitis vinifera				SNP83	AT5G45560	2e-10	GO:0008289	lipid binding			GO:0005739	mitochondrion
SNP652	CT485798_13.2	3e-75	NmrA-like	sp|P52581IFRH_LUPAL	1e-151	isoflavone reductase-like protein	P52581|IFRH_LUPAL	1e-152	Isoflavone reductase homolog - Lupinus albus	SNP652
SNP71										SNP71
GM1912	CU302345_10.1	3e-80	Protein of unknown function DUF1334	ref|XP_002272494	7e-66	PREDICTED: hypothetical protein - Vitis vinifera				GM1912
GM1816	AC138131_17.2	3e-08	Zinc finger, RING-type	ref|XP_002326786	2e-13	predicted protein - Populus trichocarpa				GM1816
GM1904				ref|XP_001366848	1e-06	PREDICTED: hypothetical protein - Monodelphis domestica	Q8BTT6|DEF_MOUSE	3e-06	Digestive organ expansion factor homolog - Mus musculus	GM1904	Mtr.11476.1.S1_at	9e-11	GO:0003674	molecular_function	GO:0008150	biological_process
SNP117	CT573506_32.2	1e-09	Cyclin-like F-box	ref|XP_002270881	9e-10	PREDICTED: hypothetical protein - Vitis vinifera				SNP117
GM1902	AC127019_22.2	8e-55	hypothetical protein	gb|ACU24094	2e-57	unknown - Glycine max				GM1902
GM944	AC127019_47.2	5e-45	Zinc finger, RING-type	ref|XP_002532473	3e-33	protein with unknown function - Ricinus communis	O22755|ATL2A_ARATH	1e-27	RING-H2 finger protein ATL2A - Arabidopsis thaliana	GM944	Mtr.25479.1.S1_at	9e-08	GO:0004842	ubiquitin-protein ligase activity	GO:0016567	protein ubiquitination	GO:0005575	cellular_component
SNP199	CT033770_11.2	5e-10	Rab GTPase activator	gb|ACJ85721	8e-08	unknown - Medicago truncatula				SNP199
SNP289										SNP289
SNP29				ref|XP_002521710	6e-08	suppressor of actin, putative - Ricinus communis				SNP29
SNP40	AC152421_18.2	1e-15	UV excision repair protein Rad23; 6-phosphogluconate dehydrogenase, C-terminal-like	ref|XP_002306425	4e-15	predicted protein - Populus trichocarpa				SNP40	Mtr.12360.1.S1_at	1e-19	GO:0042802	identical protein binding	GO:0008150	biological_process	GO:0005634	nucleus
SNP63	CR932965_18.2	7e-17	Zinc finger, RING-type	ref|XP_002263471	5e-15	PREDICTED: hypothetical protein - Vitis vinifera	Q9FKX5|ATL5P_ARATH	3e-16	RING-H2 finger protein ATL5P - Arabidopsis thaliana	SNP63	AT5G66070	9e-16	GO:0008270	zinc ion binding	GO:0010200	response to chitin
SNP903	CU459031_9.1	2e-58	Peptidase aspartic, active site; Amino acid/polyamine transporter II	ref|XP_002528416	1e-52	amino acid transporter, putative - Ricinus communis				SNP903
SNP957	AC147013_8.2	1e-26	Rhodanese-like	gb|ACU19371	1e-23	unknown - Glycine max	P27626|DIN1_RAPSA	3e-08	Senescence-associated protein DIN1 - Raphanus sativus	SNP957
SNP723	AC149079_14.2	1e-132	Zinc finger, CCHC-type; Homeodomain-related	gb|ABH02845	1e-144	MYB transcription factor MYB93 - Glycine max				SNP723
SNP220	CT010572_9.2	6e-57	Photosystem I psaA	gb|ACS72180	7e-57	PsaB - Pterostylis oliveri	Q7YJX3|PSAB_CALFE	1e-57	Photosystem I P700 chlorophyll a apoprotein A2 - Calycanthus fertilis var. ferax	SNP220	ATCG00340	2e-72	GO:0016168	chlorophyll binding	GO:0009769	photosynthesis, light harvesting in photosystem II	GO:0016020	membrane
GM1778	CR931735_20.2	1e-107	Protein of unknown function UPF0005	gb|ACU19217	1e-115	unknown - Glycine max	Q9LD45|BI1_ARATH	1e-107	Bax inhibitor 1 - Arabidopsis thaliana	GM1778	Mtr.30868.1.S1_at	1e-06
SNP282										SNP282
GM1293	AC146572_16.2	1e-140	Casein kinase II, regulatory subunit	ref|XP_002327022	1e-132	predicted protein - Populus trichocarpa	P40228|CSK2B_ARATH	1e-128	Casein kinase II subunit beta - Arabidopsis thaliana	GM1293
SNP130	AC144516_17.2	2e-19	Vacuolar protein sorting 55	ref|XP_002528763	4e-17	transporter, putative - Ricinus communis				SNP130	Mtr.50771.1.S1_at	9e-11	GO:0003674	molecular_function	GO:0045324	late endosome to vacuole transport	GO:0005770	late endosome
SNP253	AC144516_36.2	1e-122	CD9/CD37/CD63 antigen	gb|ACU24289	1e-134	unknown - Glycine max				SNP253
SNP902	CR931737_14.2	2e-24	Eubacterial/plasma membrane H+-transporting two-sector ATPase, C subunit; HAD-superfamily hydrolase subfamily IA, variant 3	gb|ACU22954	4e-23	unknown - Glycine max				SNP902	Mtr.44012.1.S1_at	2e-38	GO:0016787	hydrolase activity	GO:0008152	metabolic process
SNP580	CR931738_1.2	1e-158	FeS assembly protein SufD	ref|NP_564404	1e-133	ATNAP6 (NON-INTRINSIC ABC PROTEIN 6); protein binding / transporter - Arabidopsis thaliana	Q9LQK7|NAP6_ARATH	1e-135	Protein NAP6, chloroplast precursor - Arabidopsis thaliana	SNP580
SNP579	CT573500_26.2	1e-102	Ras GTPase; Ras small GTPase, Rab type	gb|ACU13669	4e-99	unknown - Glycine max	Q8VEH3|ARL8A_MOUSE	8e-69	ADP-ribosylation factor-like protein 8A - Mus musculus	SNP579
GM1878	AC146856_23.2	1e-123	Porin, eukaryotic type	gb|AAQ87022	1e-130	VDAC2.1 - Lotus corniculatus var. japonicus	P42055|VDAC1_SOLTU	6e-76	34 kDa outer mitochondrial membrane protein porin - Solanum tuberosum	GM1878	AT5G67500	2e-20	GO:0008308	voltage-gated anion channel activity	GO:0009617	response to bacterium	GO:0009507	chloroplast
SNP171										SNP171
GM1227	CR962127_17.2	2e-68	Protein kinase	ref|XP_002284333	3e-70	PREDICTED: hypothetical protein - Vitis vinifera	P28523|CSK2A_MAIZE	5e-55	Casein kinase II subunit alpha - Zea mays	GM1227	AT3G50000	4e-27	GO:0005515	protein binding	GO:0006468	protein phosphorylation	GO:0005886	plasma membrane
SNP89	AC146561_44.2	2e-15	Protein of unknown function DUF1230	gb|ACJ85301	5e-13	unknown - Medicago truncatula				SNP89	AT5G67370	2e-07	GO:0003674	molecular_function_unknown	GO:0008150	biological_process_unknown
GM1228	CR962127_17.2	2e-68	Protein kinase	ref|XP_002284333	3e-70	PREDICTED: hypothetical protein - Vitis vinifera	P28523|CSK2A_MAIZE	5e-55	Casein kinase II subunit alpha - Zea mays	GM1228	AT3G50000	4e-27	GO:0005515	protein binding	GO:0006468	protein phosphorylation	GO:0005886	plasma membrane
GM1788	AC144431_13.2	1e-124	Protein kinase	ref|XP_002523608	1e-114	BRASSINOSTEROID INSENSITIVE 1-associated receptor kinase 1 precursor, putative - Ricinus communis	Q8LPB4|PSKR_DAUCA	1e-36	Phytosulfokine receptor precursor - Daucus carota	GM1788
GM1843	CT025843_13.2	4e-49	Cyclin-dependent kinase inhibitor	dbj|BAB20860	1e-55	cyclin dependent kinase inhibitor - Pisum sativum				GM1843	Mtr.14585.1.S1_at	1e-16	GO:0005515	protein binding	GO:0008150	biological_process
SNP129	CR955007_23.2	2e-15	Cyclin-like F-box	gb|ACU14446	6e-14	unknown - Glycine max				SNP129	Mtr.11673.1.S1_at	2e-15			GO:0006511	ubiquitin-dependent protein catabolic process	GO:0000151	ubiquitin ligase complex
GM2769	CT025837_19.2	4e-58	Pathogenesis-related transcriptional factor and ERF	gb|ABX58051	5e-62	dehydration responsive element-binding protein 1 - Glycine soja	Q39127|TINY_ARATH	3e-21	Transcriptional factor TINY - Arabidopsis thaliana	GM2769	Msa.2764.1.S1_at	4e-10	GO:0008022	protein C-terminus binding	GO:0007031	peroxisome organization
GM2231	CR962125_34.2	1e-37	Cytokinin-O-glucosyltransferase 1 , related	gb|ABI94026	1e-139	(iso)flavonoid glycosyltransferase - Medicago truncatula	Q9ZQ95|FOGT1_ARATH	3e-61	Flavonol-3-O-glycoside-7-O-glucosyltransferase 1 - Arabidopsis thaliana	GM2231
SNP392										SNP392
GM2017	AC146744_31.2	9e-06	hypothetical protein	ref|XP_629744	1e-07	hypothetical protein DDB_G0292234 - Dictyostelium discoideum AX4	P54674|PI3K2_DICDI	4e-07	Phosphatidylinositol 3-kinase 2 - Dictyostelium discoideum	GM2017	Mtr.34215.1.S1_at	9e-08
GM2137	CT025837_19.2	4e-58	Pathogenesis-related transcriptional factor and ERF	gb|ABX58051	5e-62	dehydration responsive element-binding protein 1 - Glycine soja	Q39127|TINY_ARATH	3e-21	Transcriptional factor TINY - Arabidopsis thaliana	GM2137	Msa.2764.1.S1_at	4e-10	GO:0008022	protein C-terminus binding	GO:0007031	peroxisome organization
GM1782	AC147178_56.2	2e-22	Cupin, RmlC-type	ref|NP_001049271	5e-18	Os03g0197300 - Oryza sativa (japonica cultivar-group)	Q9EPQ2|RPGR1_MOUSE	1e-09	X-linked retinitis pigmentosa GTPase regulator-interacting protein 1 - Mus musculus	GM1782	Msa.2660.1.S1_at	2e-08			GO:0009414	response to water deprivation
SNP237										SNP237
GM2672	AC147178_56.2	1e-46	Cupin, RmlC-type	gb|ABU45197	7e-44	unknown - Petunia integrifolia subsp. inflata	Q07283|TRHY_HUMAN	2e-25	Trichohyalin - Homo sapiens	GM2672
GM2673	AC147178_56.2	1e-21	Cupin, RmlC-type	ref|XP_002077667	9e-21	GD23040 - Drosophila simulans	Q5T200|ZC313_HUMAN	5e-17	Zinc finger CCCH domain-containing protein 13 - Homo sapiens	GM2673	Mtr.47273.1.S1_at	4e-10
GM1218	CT485798_25.2	0	Tubby; Cyclin-like F-box	gb|ACU23604	0	unknown - Glycine max	Q8GVE5|TLP2_ARATH	1e-146	Tubby-like F-box protein 2 - Arabidopsis thaliana	GM1218
GM2487	CU137661_5.1	2e-64	Homeobox domain, ZF-HD class; ZF-HD homeobox protein Cys/His-rich dimerisation region; Zinc finger, C2H2-type; Homeodomain-like	ref|XP_002327798	3e-64	predicted protein - Populus trichocarpa	Q9SB61|Y4466_ARATH	2e-37	ZF-HD homeobox protein At4g24660 - Arabidopsis thaliana	GM2487
SNP82	CT485798_23.2	1e-16	Galactose mutarotase-like	gb|ACJ85172	3e-14	unknown - Medicago truncatula				SNP82
SNP66	AC137669_22.2	5e-17	Inorganic pyrophosphatase	ref|XP_002264695	3e-15	PREDICTED: hypothetical protein - Vitis vinifera	O23979|IPYR_HORVD	1e-15	Soluble inorganic pyrophosphatase - Hordeum vulgare var. distichum	SNP66
SNP205	AC148293_4.2	2e-06	Vacuolar H+-transporting two-sector ATPase, C subunit							SNP205	AT4G38920	9e-10	GO:0016887	ATPase activity	GO:0015986	ATP synthesis coupled proton transport	GO:0005773	vacuole
SNP720	AC137669_31.2	1e-103	NmrA-like	gb|ACU24568	1e-105	unknown - Glycine max	P52576|IFR_PEA	1e-103	Isoflavone reductase - Pisum sativum	SNP720	AT4G39230	1e-11	GO:0032442	phenylcoumaran benzylic ether reductase activity	GO:0046686	response to cadmium ion	GO:0005575	cellular_component_unknown
SNP941	AC137669_31.2	6e-29	NmrA-like	dbj|BAF34847	2e-26	isoflavone reductase homolog - Lotus japonicus	P52575|IFR_MEDSA	5e-28	Isoflavone reductase - Medicago sativa	SNP941	Msa.2901.1.S1_s_at	9e-14
GM1890	AC136451_15.2	1e-117	E-class P450, group IV	ref|XP_002521504	1e-105	cytochrome P450, putative - Ricinus communis	Q9M066|C90C1_ARATH	1e-101	Cytochrome P450 90C1 - Arabidopsis thaliana	GM1890	Mtr.20730.1.S1_at	4e-10			GO:0048387	negative regulation of retinoic acid receptor signaling pathway
GM2429	CR954188_19.2	1e-120	Zinc finger, CCCH-type; GYF	ref|XP_002267100	9e-51	PREDICTED: hypothetical protein - Vitis vinifera	P32027|CROC_DROME	9e-07	Fork head domain-containing protein crocodile - Drosophila melanogaster	GM2429	Mtr.44418.1.S1_at	2e-11	GO:0003676	nucleic acid binding
SNP812	AC146573_26.2	3e-12	Cyclin-like F-box; Galactose-binding like	ref|XP_002282844	2e-07	PREDICTED: hypothetical protein - Vitis vinifera	Q9LEX0|P2A13_ARATH	6e-07	F-box protein PP2-A13 - Arabidopsis thaliana	SNP812	AT3G61070	8e-07			GO:0007031	peroxisome organization	GO:0005778	peroxisomal membrane
SNP156										SNP156
SNP680	CU326392_6.1	2e-94	C2	ref|XP_002511773	4e-83	phospholipase d beta, putative - Ricinus communis	O23078|PLDB2_ARATH	7e-77	Phospholipase D beta 2 - Arabidopsis thaliana	SNP680	AT4G00240	1e-18	GO:0004630	phospholipase D activity	GO:0046470	phosphatidylcholine metabolic process	GO:0016020	membrane
GM2347	CT963108_11.2	7e-71	Calcium-binding EF-hand	gb|ACU16669	6e-71	unknown - Glycine max	P13868|CALM1_SOLTU	2e-37	Calmodulin-1 - Solanum tuberosum	GM2347
SNP411	CT573502_24.2	9e-49	tRNA-binding arm	ref|XP_002267805	2e-35	PREDICTED: hypothetical protein - Vitis vinifera				SNP411
GM1018	CR962124_29.2	3e-11	Pathogenesis-related transcriptional factor and ERF	ref|XP_002303625	1e-09	AP2/ERF domain-containing transcription factor - Populus trichocarpa				GM1018
SNP139				ref|XP_002270528	6e-10	PREDICTED: similar to deetiolated 1-like protein - Vitis vinifera	Q9ZNU6|DET1_SOLLC	1e-08	Light-mediated development protein DET1 - Solanum lycopersicum	SNP139	Mtr.45415.1.S1_at	2e-14	GO:0003674	molecular_function	GO:0008150	biological_process	GO:0005575	cellular_component
SNP212	CT025844_7.2	4e-22	CS; SGS	gb|ACU22955	8e-20	unknown - Glycine max	Q9CX34|SUGT1_MOUSE	6e-10	Suppressor of G2 allele of SKP1 homolog - Mus musculus	SNP212
GM28										GM28
SNP80	AC142526_48.2	9e-15	AMP-dependent synthetase and ligase	ref|XP_002270385	6e-12	PREDICTED: hypothetical protein - Vitis vinifera				SNP80
SNP211	CU326394_6.1	1e-19	Cytochrome c, monohaem	ref|XP_002333545	8e-18	predicted protein - Populus trichocarpa	P00053|CYC_CANSA	4e-19	Cytochrome c - Cannabis sativa	SNP211	AT4G10040	2e-07	GO:0005507	copper ion binding			GO:0005575	cellular_component_unknown
SNP761	AC202521_27.1	0	Cellulose synthase	ref|XP_002328950	0	glycosyltransferase, CAZy family GT2 - Populus trichocarpa	Q84JA6|CESA4_ARATH	1e-110	Cellulose synthase A catalytic subunit 4 [UDP-forming] - Arabidopsis thaliana	SNP761	AT3G03050	9e-47	GO:0016759	cellulose synthase activity	GO:0009832	plant-type cell wall biogenesis	GO:0005794	Golgi apparatus
GM16										GM16
SNP108										SNP108
SNP538	AC145222_6.2	0	General substrate transporter	emb|CAB52689	0	hexose transporter - Solanum lycopersicum	Q94AZ2|STP13_ARATH	0	Sugar transport protein 13 - Arabidopsis thaliana	SNP538	AT5G26340	4e-14	GO:0015144	carbohydrate transmembrane transporter activity	GO:0016310	phosphorylation	GO:0005886	plasma membrane
GM1482	CU302343_20.1	6e-71	Protein of unknown function DUF936, plant	ref|XP_002264073	1e-63	PREDICTED: hypothetical protein - Vitis vinifera				GM1482
GM1967	CT573503_19.2	5e-27	Glycoside hydrolase, family 28	ref|NP_563654	3e-11	glycoside hydrolase family 28 protein / polygalacturonase (pectinase) family protein - Arabidopsis thaliana	P21997|SSGP_VOLCA	1e-09	Sulfated surface glycoprotein 185 precursor - Volvox carteri	GM1967	AT1G60590	1e-08	GO:0004650	polygalacturonase activity	GO:0005975	carbohydrate metabolic process
SNP562	CT954231_33.2	1e-169	Spermine synthase	gb|ACU21202	1e-167	unknown - Glycine max	Q9ZTR1|SPD1_PEA	1e-167	Spermidine synthase 1 - Pisum sativum	SNP562
SNP847	AC144389_16.2	2e-10	Ribosomal protein 60S	ref|XP_002266076	4e-44	PREDICTED: hypothetical protein isoform 2 - Vitis vinifera	P46252|RLA2A_MAIZE	7e-39	60S acidic ribosomal protein P2A - Zea mays	SNP847
GM1955	AC151525_44.2	1e-129	Protein of unknown function DUF1298	gb|ACU20370	0	unknown - Glycine max	P67205|Y919_MYCBO	5e-10	UPF0089 protein Mb0919 - Mycobacterium bovis	GM1955
GM2160	CR962138_29.2	1e-17	hypothetical protein	gb|ACU19137	2e-14	unknown - Glycine max				GM2160	Mtr.10379.1.S1_at	4e-16	GO:0003674	molecular_function	GO:0008150	biological_process
GM2031	CR962138_29.2	1e-66	hypothetical protein	ref|XP_002521032	6e-65	conserved hypothetical protein - Ricinus communis				GM2031	AT1G60060	8e-44	GO:0003674	molecular_function_unknown	GO:0008150	biological_process_unknown	GO:0005575	cellular_component_unknown
SNP72	CT571261_9.2	3e-19	Protein kinase	gb|ACJ84335	6e-17	unknown - Medicago truncatula	Q06548|APK1A_ARATH	1e-12	Protein kinase APK1A, chloroplast precursor - Arabidopsis thaliana	SNP72
SNP86	AC148219_14.2	6e-07	Pantothenate kinase 4 , related				Q949P3|Y2734_ARATH	2e-06	Protein At2g17340 - Arabidopsis thaliana	SNP86	Mtr.43471.1.S1_s_at	2e-11	GO:0003674	molecular_function	GO:0008150	biological_process	GO:0005575	cellular_component
SNP207	CU302346_16.1	6e-22	Nitrilase-associated protein	gb|ACU13223	3e-22	unknown - Glycine max				SNP207	AT1G26355	8e-07
SNP554	AC148219_20.2	0	Enolase	ref|XP_002267091	0	PREDICTED: hypothetical protein - Vitis vinifera	Q42971|ENO_ORYSA	0	Enolase - Oryza sativa	SNP554
SNP810										SNP810	Mtr.8532.1.S1_at	5e-06	GO:0003674	molecular_function	GO:0006949	syncytium formation
SNP818	CR962131_19.2	2e-96	Leucine-rich repeat	gb|ACM89605	4e-92	leucine-rich repeat resistance protein-like protein - Glycine max	Q05091|PGIP_PYRCO	2e-21	Polygalacturonase inhibitor precursor - Pyrus communis	SNP818
SNP859				gb|ACU15804	2e-24	unknown - Glycine max	Q4WI88|TIM14_ASPFU	2e-07	Mitochondrial import inner membrane translocase subunit tim14 - Aspergillus fumigatus	SNP859	AT5G03030	9e-13	GO:0031072	heat shock protein binding	GO:0006457	protein folding
SNP862	AC144345_5.2	1e-149	Peptidase M10A and M12B, matrixin and adamalysin; Peptidase, metallopeptidases	ref|XP_002520211	1e-123	Metalloendoproteinase 1 precursor, putative - Ricinus communis	P29136|MEP1_SOYBN	1e-85	Metalloendoproteinase 1 precursor - Glycine max	SNP862
SNP1000										SNP1000
GM68										GM68
GM1049										GM1049
GM1892	CT963108_41.2	2e-56	Clp, N terminal	gb|ACU19852	4e-88	unknown - Glycine max	Q9TM05|CLPC_CYACA	2e-10	ATP-dependent Clp protease ATP-binding subunit clpA homolog - Cyanidium caldarium	GM1892	Mtr.11201.1.S1_at	3e-23	GO:0003674	molecular_function	GO:0009294	DNA mediated transformation
GM2078	CU013514_50.2	4e-09	hypothetical protein	gb|ACU13821	5e-12	unknown - Glycine max				GM2078	Mtr.18391.1.S1_at	5e-06
SNP135	CR932957_20.2	4e-23	Pentatricopeptide repeat	ref|XP_002512090	2e-16	pentatricopeptide repeat-containing protein, putative - Ricinus communis				SNP135	Mtr.25180.1.S1_at	3e-32	GO:0003674	molecular_function	GO:0008150	biological_process
GM1257	CU013514_31.2	1e-180	Serine/threonine-specific protein phosphatase and bis(5-nucleosyl)-tetraphosphatase	dbj|BAA92697	1e-177	type 2A protein phosphatase-1 - Vicia faba	Q07098|PP2A1_ARATH	1e-176	Serine/threonine-protein phosphatase PP2A-1 catalytic subunit - Arabidopsis thaliana	GM1257	Mtr.43377.1.S1_at	1e-56	GO:0046982	protein heterodimerization activity	GO:0008150	biological_process
GM1577	CU013514_4.2	5e-07	Protein of unknown function DUF23							GM1577	Mtr.21161.1.S1_x_at	2e-08
SNP144	AC202298_8.1	1e-17	hypothetical protein	emb|CAN81607	1e-21	hypothetical protein - Vitis vinifera				SNP144	Mtr.50941.1.S1_at	6e-12	GO:0003674	molecular_function	GO:0008150	biological_process
SNP654	AC156629_37.2	1e-07	Disease resistance protein; AAA ATPase							SNP654
SNP742	AC139853_1.2	1e-105	Extradiol ring-cleavage dioxygenase, class III enzyme, subunit B	gb|ACJ86216	1e-102	unknown - Medicago truncatula	Q949R4|DIOXL_ARATH	5e-94	4,5-DOPA dioxygenase extradiol-like protein - Arabidopsis thaliana	SNP742
GM2820										GM2820
GM996				emb|CAO65991	4e-28	unnamed protein product - Vitis vinifera	P80680|FTRV_MAIZE	2e-23	Ferredoxin-thioredoxin reductase, variable chain - Zea mays	GM996
SNP1025	AC157350_25.2	1e-43	Succinyl-CoA ligase, alpha subunit	ref|XP_002329684	8e-43	predicted protein - Populus trichocarpa	P68209|SUCA1_ARATH	5e-40	Succinyl-CoA ligase [GDP-forming] subunit alpha-1, mitochondrial precursor - Arabidopsis thaliana	SNP1025	AT5G08300	4e-33	GO:0046872	metal ion binding	GO:0008152	metabolic process	GO:0005739	mitochondrion
SNP1030	AC156629_12.2	4e-55	Calcium-binding EF-hand; Kunitz inhibitor ST1-like	gb|ACU16955	2e-68	unknown - Glycine max	P13087|MIRA_RICDU	7e-40	Miraculin precursor - Richadella dulcifica	SNP1030
GM2043				gb|ACU13852	2e-38	unknown - Glycine max	P80680|FTRV_MAIZE	1e-26	Ferredoxin-thioredoxin reductase, variable chain - Zea mays	GM2043	Mtr.40308.1.S1_at	6e-09	GO:0004072	aspartate kinase activity	GO:0008652	amino acid biosynthetic process
GM874				gb|ACU13852	3e-38	unknown - Glycine max	P80680|FTRV_MAIZE	2e-26	Ferredoxin-thioredoxin reductase, variable chain - Zea mays	GM874
GM2092				gb|ACU13852	2e-38	unknown - Glycine max	P80680|FTRV_MAIZE	1e-26	Ferredoxin-thioredoxin reductase, variable chain - Zea mays	GM2092	Mtr.40308.1.S1_at	6e-09	GO:0004072	aspartate kinase activity	GO:0008652	amino acid biosynthetic process
SNP201	CT573077_5.2	1e-08	Ras small GTPase, Ras type; Small GTP-binding protein domain	gb|EEE29591	5e-08	ADP ribosylation factor, putative - Toxoplasma gondii VEG	O00909|ARF1_DICDI	5e-08	ADP-ribosylation factor 1 - Dictyostelium discoideum	SNP201
SNP134	CR936324_49.2	6e-07	hypothetical protein							SNP134	Mtr.8240.1.S1_at	2e-08			GO:0008150	biological_process
GM1332	AC140023_41.2	1e-62	Aux/IAA_ARF_dimerisation	ref|XP_002519813	7e-62	Auxin response factor, putative - Ricinus communis	P93022|ARFG_ARATH	3e-44	Auxin response factor 7 - Arabidopsis thaliana	GM1332
GM2662	AC144766_8.2	1e-143	Zinc finger, CCCH-type	emb|CAN81808	1e-147	hypothetical protein - Vitis vinifera	Q9C0B0|ZC3H5_HUMAN	1e-13	Zinc finger CCCH domain-containing protein 5 - Homo sapiens	GM2662
GM2663										GM2663
SNP737	AC150703_18.2	6e-49	Protein of unknown function DUF292, eukaryotic	ref|XP_002514165	2e-14	protein with unknown function - Ricinus communis	P87498|VIT1_CHICK	1e-05	Vitellogenin-1 precursor - Gallus gallus	SNP737
SNP844	AC149803_8.2	1e-145	2OG-Fe(II) oxygenase	gb|ACU24150	1e-138	unknown - Glycine max	Q00985|ACCO1_MALDO	8e-81	1-aminocyclopropane-1-carboxylate oxidase 1 - Malus domestica	SNP844
GM1987	AC174302_33.2	3e-75	Ndr	ref|XP_002330491	1e-73	predicted protein - Populus trichocarpa	O23969|SF21_HELAN	2e-63	Pollen-specific protein SF21 - Helianthus annuus	GM1987	Mtr.36102.1.S1_at	1e-09
SNP757	AC152919_20.2	1e-109	2OG-Fe(II) oxygenase	gb|ACU21218	1e-123	unknown - Glycine max	Q96330|FLS1_ARATH	3e-17	Flavonol synthase/flavanone 3-hydroxylase - Arabidopsis thaliana	SNP757	AT1G35190	2e-07	GO:0016491	oxidoreductase activity	GO:0009821	alkaloid biosynthetic process	GO:0005575	cellular_component_unknown
SNP1019										SNP1019
SNP170	AC134823_14.2	2e-26	IQ calmodulin-binding region; Fatty oxidation complex, alpha subunit FadJ	ref|XP_002284283	6e-23	PREDICTED: hypothetical protein - Vitis vinifera	Q8W1L6|MFP_ORYSA	1e-17	Peroxisomal fatty acid beta-oxidation multifunctional protein - Oryza sativa	SNP170	Mtr.15950.1.S1_s_at	1e-12	GO:0004165	dodecenoyl-CoA delta-isomerase activity	GO:0006635	fatty acid beta-oxidation
SNP702	AC122722_12.2	1e-164	General substrate transporter	gb|AAN86062	1e-164	sugar transporter - Citrus unshiu	Q9FYG3|PLST2_ARATH	1e-151	Probable plastidic glucose transporter 2 - Arabidopsis thaliana	SNP702
SNP964	AC122722_12.2	2e-08	General substrate transporter							SNP964
SNP161	AC135462_45.2	5e-06	Zinc finger, RING-type; Zinc finger, CHY-type; Hemerythrin HHE cation binding region							SNP161
SNP162	AC135462_45.2	4e-06	Zinc finger, RING-type; Zinc finger, CHY-type; Hemerythrin HHE cation binding region							SNP162	Mtr.731.1.S1_at	6e-18	GO:0005515	protein binding	GO:0009793	embryonic development ending in seed dormancy	GO:0005737	cytoplasm
SNP182										SNP182
SNP504	AC202330_12.1	2e-40	Mov34/MPN/PAD-1	ref|XP_002533700	8e-29	amsh, putative - Ricinus communis				SNP504	Mtr.40735.1.S1_at	1e-43	GO:0003674	molecular_function	GO:0008150	biological_process	GO:0005575	cellular_component
GM2771				ref|XP_001472147	6e-06	PREDICTED: hypothetical protein - Mus musculus				GM2771	Msa.2764.1.S1_at	1e-09	GO:0008022	protein C-terminus binding	GO:0007031	peroxisome organization
SNP54	AC150743_39.2	3e-09	Quinonprotein alcohol dehydrogenase-like	gb|ACV72060	5e-09	RackK1 - Phaseolus vulgaris	Q39836|GBLP_SOYBN	1e-09	Guanine nucleotide-binding protein subunit beta-like protein - Glycine max	SNP54	AT1G18080	1e-08	GO:0000166	nucleotide binding	GO:0046686	response to cadmium ion	GO:0005834	heterotrimeric G-protein complex
SNP191	AC138199_17.2	3e-15	Vacuolar protein sorting-associated protein 26	gb|ACU20142	3e-14	unknown - Glycine max				SNP191	Mtr.1081.1.S1_at	3e-07	GO:0003674	molecular_function	GO:0008150	biological_process	GO:0005634	nucleus
SNP691	AC135505_7.2	2e-82	Pre-mRNA processing ribonucleoprotein, binding region; NOP5, N-terminal; NOSIC	ref|XP_002511213	2e-84	nucleolar protein nop56, putative - Ricinus communis	Q5RA29|NOP56_PONPY	2e-62	Nucleolar protein Nop56 - Pongo pygmaeus	SNP691	AT3G12860	3e-06			GO:0008150	biological_process_unknown
GM1313	AC137078_49.2	5e-93	Amidase	gb|AAF62870AF179282_1	3e-91	Toc64 - Pisum sativum	Q5X4H5|GATA_LEGPA	5e-26	Glutamyl-tRNA - Legionella pneumophila	GM1313
GM1154	AC174349_17.2	8e-61	Glutamine synthetase type I	ref|XP_002329715	9e-60	predicted protein - Populus trichocarpa	P14656|GLN11_ORYSA	1e-60	Glutamine synthetase cytosolic isozyme 1-1 - Oryza sativa	GM1154	Msa.1733.1.S1_at	2e-54	GO:0004356	glutamate-ammonia ligase activity	GO:0006542	glutamine biosynthetic process
GM1317	AC197464_18.1	1e-121	Annexin, type V	gb|ACU18061	1e-128	unknown - Glycine max	Q99JG3|ANX13_MOUSE	3e-47	Annexin A13 - Mus musculus	GM1317	Mtr.33929.1.S1_s_at	3e-20	GO:0005509	calcium ion binding
SNP750	AC197464_18.1	1e-66	Annexin, type V	gb|ACU23721	4e-69	unknown - Glycine max	Q99JG3|ANX13_MOUSE	4e-32	Annexin A13 - Mus musculus	SNP750	Mtr.41643.1.S1_at	3e-13	GO:0005544	calcium-dependent phospholipid binding	GO:0007155	cell adhesion
SNP559				gb|ACU23664	5e-88	unknown - Glycine max				SNP559	Mtr.43978.1.S1_at	4e-10	GO:0016566	specific transcriptional repressor activity	GO:0006355	regulation of transcription, DNA-dependent
SNP767	AC148242_70.2	1e-88	Aldo/keto reductase	gb|ACJ84648	3e-97	unknown - Medicago truncatula	Q5REQ0|AK1C1_PONPY	9e-43	Aldo-keto reductase family 1 member C1 homolog - Pongo pygmaeus	SNP767	Mtr.44844.1.S1_at	6e-27	GO:0004032	aldehyde reductase activity			GO:0005829	cytosol
SNP617				gb|ACU13144	2e-41	unknown - Glycine max				SNP617	Mtr.15178.1.S1_x_at	5e-06
SNP379				dbj|BAG50062	3e-80	transcription factor C2H2 - Lotus japonicus	Q67YE6|SAP12_ARATH	2e-69	Zinc finger AN1 domain-containing stress-associated protein 12 - Arabidopsis thaliana	SNP379
SNP325										SNP325
SNP816	AC161398_10.2	1e-109	Phospholipase/Carboxylesterase	gb|ACU21317	1e-137	unknown - Glycine max	O95372|LYPA2_HUMAN	3e-29	Acyl-protein thioesterase 2 - Homo sapiens	SNP816	Msa.2867.1.S1_at	8e-08	GO:0003674	molecular_function	GO:0008150	biological_process	GO:0005575	cellular_component
SNP804	CT030165_7.2	1e-120	Protein kinase; GroEL-like chaperone, ATPase	ref|XP_002510626	1e-112	chaperonin containing t-complex protein 1, beta subunit, tcpb, putative - Ricinus communis	Q4R6F8|TCPB_MACFA	7e-84	T-complex protein 1 subunit beta - Macaca fascicularis	SNP804	Mtr.32285.1.S1_at	4e-50	GO:0051082	unfolded protein binding	GO:0006457	protein folding	GO:0005829	cytosol
SNP699	CT009553_18.2	2e-78	hypothetical protein	ref|XP_002314819	1e-128	predicted protein - Populus trichocarpa				SNP699
SNP622				ref|XP_002311425	4e-58	predicted protein - Populus trichocarpa	Q9CA40|NUDT1_ARATH	5e-51	Nudix hydrolase 1 - Arabidopsis thaliana	SNP622	AT1G68760	5e-07	GO:0019177	dihydroneopterin triphosphate pyrophosphohydrolase activity	GO:0006974	response to DNA damage stimulus	GO:0005829	cytosol
SNP759	AC148155_3.2	2e-97	Allene oxide cyclase	gb|ACU19690	1e-98	unknown - Glycine max	Q9LS01|AOC3_ARATH	1e-67	Allene oxide cyclase 3, chloroplast precursor - Arabidopsis thaliana	SNP759
GM2793				emb|CAO42145	2e-18	unnamed protein product - Vitis vinifera				GM2793
GM1119				ref|XP_002315977	1e-06	predicted protein - Populus trichocarpa				GM1119	Mtr.13710.1.S1_at	7e-27
SNP252				gb|ACS71533	2e-38	LAG1-like protein 1 - Orobanche cernua var. cumana	Q6NQI8|LAG13_ARATH	1e-37	LAG1 longevity assurance homolog 3 - Arabidopsis thaliana	SNP252	AT1G13580	1e-08	GO:0003674	molecular_function_unknown	GO:0006499	N-terminal protein myristoylation	GO:0005783	endoplasmic reticulum
GM1118a										GM1118a
SNP664	AC146573_8.2	4e-40	Pathogenesis-related transcriptional factor and ERF	gb|AAQ02703AF370735_1	6e-76	CBF-like protein - Glycine max	Q9SYS6|DRE1C_ARATH	7e-49	Dehydration-responsive element-binding protein 1C - Arabidopsis thaliana	SNP664
SNP869	AC158372_66.2	8e-26	2OG-Fe(II) oxygenase	gb|ABK96309	7e-27	unknown - Populus trichocarpa x Populus deltoides	Q8H1S4|ACCH3_ARATH	7e-21	1-aminocyclopropane-1-carboxylate oxidase homolog 4 - Arabidopsis thaliana	SNP869
GM1261	AC119419_25.2	9e-54	1-aminocyclopropane-1-carboxylate oxidase homolog , related	ref|XP_002276308	4e-64	PREDICTED: hypothetical protein - Vitis vinifera	Q84MB3|ACCH1_ARATH	7e-59	1-aminocyclopropane-1-carboxylate oxidase homolog 1 - Arabidopsis thaliana	GM1261	Mtr.28415.1.S1_at	9e-08	GO:0010302	2-oxoglutarate-dependent dioxygenase activity	GO:0008150	biological_process
SNP291				ref|XP_002285915	2e-98	PREDICTED: hypothetical protein - Vitis vinifera	Q94480|V136_DICDI	1e-61	UPF0021 protein VEG136 - Dictyostelium discoideum	SNP291	AT1G76170	4e-42	GO:0005524	ATP binding	GO:0008033	tRNA processing	GO:0005575	cellular_component_unknown
GM948	AC157779_35.2	2e-94	Zinc finger, RING-type	gb|ACU17981	2e-84	unknown - Glycine max	Q8LGA5|ATL5H_ARATH	4e-40	RING-H2 finger protein ATL5H precursor - Arabidopsis thaliana	GM948
SNP842										SNP842
GM1519										GM1519	Mtr.19858.1.S1_at	9e-11
GM1728	AC121237_7.2	1e-84	Protein of unknown function DUF862, eukaryotic	ref|XP_002305910	1e-104	predicted protein - Populus trichocarpa	Q93VG8|U326_ARATH	1e-15	UPF0326 protein At4g17486 - Arabidopsis thaliana	GM1728
GM1253	AC121237_48.2	2e-50	hypothetical protein	gb|ACU14701	1e-72	unknown - Glycine max				GM1253
SNP265	AC148446_5.2	0	ATP-binding region, ATPase-like; Four-helical cytokine	sp|P51819HSP83_IPONI	0	heat shock protein 83 - Ipomoea nil	P51819|HSP83_IPONI	0	Heat shock protein 83 - Ipomoea nil	SNP265	AT5G56000	6e-23	GO:0051082	unfolded protein binding	GO:0006457	protein folding	GO:0005618	cell wall
SNP936	AC148446_29.2	5e-35	Heavy metal transport/detoxification protein	ref|XP_002535232	6e-35	metal ion binding protein, putative - Ricinus communis				SNP936	Mtr.43347.1.S1_s_at	2e-29	GO:0046872	metal ion binding	GO:0030001	metal ion transport
SNP989	AC161406_29.2	2e-36	Extensin-like region	gb|AAB53156	3e-57	extensin	Q38913|EXTN1_ARATH	6e-33	Extensin-1 precursor - Arabidopsis thaliana	SNP989	Mtr.40047.1.S1_s_at	1e-19
SNP11	AC146567_7.2	1e-12	Like-Sm ribonucleoprotein-related, core	gb|ACU13588	3e-10	unknown - Glycine max	P62311|LSM3_MOUSE	2e-09	U6 snRNA-associated Sm-like protein LSm3 - Mus musculus	SNP11
GM1898	AC146567_7.2	5e-48	Like-Sm ribonucleoprotein-related, core	ref|XP_002458821	1e-45	hypothetical protein SORBIDRAFT_03g040930 - Sorghum bicolor	P62311|LSM3_MOUSE	1e-36	U6 snRNA-associated Sm-like protein LSm3 - Mus musculus	GM1898	Mtr.49732.1.S1_at	1e-53	GO:0005515	protein binding	GO:0006397	mRNA processing	GO:0005634	nucleus
SNP974	AC152054_8.2	2e-64	Tubby; Cyclin-like F-box	gb|ACU18297	6e-61	unknown - Glycine max	Q944S3|TLP5_ARATH	5e-54	Tubby-like F-box protein 5 - Arabidopsis thaliana	SNP974	AT1G76900	8e-07	GO:0008081	phosphoric diester hydrolase activity	GO:0045449	regulation of transcription	GO:0005575	cellular_component_unknown
GM2770										GM2770
RGC44										RGC44
SNP493	AC139600_3.2	1e-107	Chlorophyll A-B binding protein	gb|ACY66805	1e-121	chlorophyll a/b-binding protein - Pinus massoniana	P09756|CB23_SOYBN	1e-110	Chlorophyll a-b binding protein 3, chloroplast precursor - Glycine max	SNP493	AT1G29930	3e-06	GO:0016168	chlorophyll binding	GO:0015979	photosynthesis	GO:0009535	chloroplast thylakoid membrane
SNP753	AC125473_12.2	9e-36	ABA/WDS induced protein	ref|XP_002393977	2e-49	hypothetical protein MPER_06206 - Moniliophthora perniciosa FA553	P37219|ASR2_SOLLC	5e-44	Abscisic stress ripening protein 2 - Solanum lycopersicum	SNP753
GM2703	AC150978_40.2	2e-13	Protein of unknown function UPF0108	gb|ACU16504	6e-51	unknown - Glycine max	Q6PBL0|TIM16_BRARE	5e-12	Mitochondrial import inner membrane translocase subunit TIM16 - Brachydanio rerio	GM2703
SNP333	CU019605_3.2	1e-63	Protein of unknown function DUF250	gb|ACU24339	7e-66	unknown - Glycine max				SNP333	AT4G39390	6e-14	GO:0005338	nucleotide-sugar transmembrane transporter activity	GO:0015780	nucleotide-sugar transport	GO:0000139	Golgi membrane
SNP768	AC138016_37.2	1e-37	Chlorophyll A-B binding protein	gb|ACJ84032	1e-123	unknown - Medicago truncatula	P12360|CB11_SOLLC	1e-114	Chlorophyll a-b binding protein 6A, chloroplast precursor - Solanum lycopersicum	SNP768	AT3G54890	2e-32	GO:0016168	chlorophyll binding	GO:0009637	response to blue light	GO:0009535	chloroplast thylakoid membrane
SNP60				gb|ACU20997	1e-15	unknown - Glycine max	Q9CYC6|DCP2_MOUSE	3e-06	mRNA decapping enzyme 2 - Mus musculus	SNP60
SNP26	CT963080_2.2	5e-11	KH, type 1	ref|XP_002532938	3e-11	nucleic acid binding protein, putative - Ricinus communis				SNP26
SNP431	AC156827_15.2	7e-06	hypothetical protein	gb|ACU13457	1e-59	unknown - Glycine max				SNP431
SNP732	CU326389_12.1	2e-11	Mov34-1	emb|CAO66861	3e-64	unnamed protein product - Vitis vinifera	Q8W206|CSN6A_ARATH	6e-64	COP9 signalosome complex subunit 6a - Arabidopsis thaliana	SNP732
SNP626	AC151483_31.2	2e-62	Ankyrin repeat domain-containing protein 2 , related	gb|ACU19895	1e-171	unknown - Glycine max	Q9SAR5|AKR2_ARATH	1e-123	Ankyrin repeat domain-containing protein 2 - Arabidopsis thaliana	SNP626
Chromosome 6A										Chromosome 6A
SNP58				ref|XP_002313759	1e-22	global transcription factor group - Populus trichocarpa	Q9STN3|SPT51_ARATH	9e-22	Putative transcription elongation factor SPT5 homolog 1 - Arabidopsis thaliana	SNP58
SNP999				ref|XP_002326888	3e-26	predicted protein - Populus trichocarpa				SNP999
GM2057	CR931738_47.2	1e-19	Zinc finger, BED-type predicted; HAT dimerisation	gb|AAF19546AC007190_14	2e-20	F23N19.13 - Arabidopsis thaliana	P03010|TRAC9_MAIZE	3e-08	Putative AC9 transposase - Zea mays	GM2057
SNP452	AC152751_7.2	1e-106	Ribosomal protein L19e	gb|ACU16597	1e-110	unknown - Glycine max	Q9SRX2|RL191_ARATH	2e-98	60S ribosomal protein L19-1 - Arabidopsis thaliana	SNP452	AT1G02780	4e-15	GO:0003735	structural constituent of ribosome	GO:0042254	ribosome biogenesis	GO:0005730	nucleolus
SNP817	AC148404_52.2	1e-115	Xanthine/uracil/vitamin C permease	ref|XP_002282229	1e-103	PREDICTED: hypothetical protein - Vitis vinifera	Q8GZD4|NAT3_ARATH	6e-95	Nucleobase-ascorbate transporter 3 - Arabidopsis thaliana	SNP817	Mtr.20303.1.S1_at	1e-15	GO:0008523	sodium-dependent multivitamin transmembrane transporter activity	GO:0006139	nucleobase, nucleoside, nucleotide and nucleic acid metabolic process
SNP1037				ref|XP_002510264	1e-11	hydrolase, putative - Ricinus communis				SNP1037	Mtr.7323.1.S1_at	4e-13	GO:0004722	protein serine/threonine phosphatase activity	GO:0008150	biological_process
SNP596				ref|XP_002282356	2e-26	PREDICTED: hypothetical protein - Vitis vinifera				SNP596
SNP112	CT963112_1.2	4e-12	BTB/POZ; Galactose-binding like	ref|XP_002307790	6e-08	predicted protein - Populus trichocarpa				SNP112
GM1521	CU179697_11.1	2e-30	HSF/ETS, DNA-binding	gb|ABC47863	6e-37	Heat shock transcription factor (HSF) - Glycine max	Q9C635|HSFB4_ARATH	5e-21	Heat stress transcription factor B-4 - Arabidopsis thaliana	GM1521
SNP27	AC150207_18.2	8e-08	Granulin; Peptidase C1A, papain	emb|CAA46863	8e-06	thiolprotease - Pisum sativum				SNP27
SNP102										SNP102
GM1682	AC130805_13.2	1e-74	Ribosomal protein L24E	gb|ACU13961	8e-85	unknown - Glycine max	O22165|RLP24_ARATH	7e-63	Probable ribosome biogenesis protein RLP24 - Arabidopsis thaliana	GM1682	Msa.1218.1.S1_at	7e-24	GO:0003735	structural constituent of ribosome	GO:0006412	translation
SNP344										SNP344
SNP888	AC137824_43.2	4e-89	Serine palmitoyltransferase 1 , related	ref|XP_002518026	3e-96	serine palmitoyltransferase I, putative - Ricinus communis	O35704|LCB1_MOUSE	1e-43	Serine palmitoyltransferase 1 - Mus musculus	SNP888
GM1495										GM1495
SNP518	AC144765_14.2	3e-50	Alpha/beta hydrolase fold	ref|XP_002510101	2e-74	sigma factor sigb regulation protein rsbq, putative - Ricinus communis	O07015|RSBQ_BACSU	8e-34	Sigma factor sigB regulation protein rsbQ - Bacillus subtilis	SNP518	Msa.1452.1.S1_at	2e-23	GO:0016787	hydrolase activity	GO:0008150	biological_process
GM1940	AC125482_58.2	5e-29	hypothetical protein	ref|XP_002320029	9e-25	predicted protein - Populus trichocarpa				GM1940	Mtr.36337.1.S1_at	2e-14
SNP544	AC202512_8.1	1e-73	Zinc finger, C2H2-type	gb|AAP81810	3e-71	zinc finger protein - Medicago truncatula	Q42430|ZFP1_WHEAT	2e-33	Zinc-finger protein 1 - Triticum aestivum	SNP544
SNP131	AC173834_8.2	8e-08	Vps52/Sac2							SNP131	Mtr.41471.1.S1_at	1e-12	GO:0005515	protein binding	GO:0009860	pollen tube growth
GM226										GM226
GM1567				ref|NP_196735	4e-08	AGP15 (ARABINOGALACTAN PROTEIN 15) - Arabidopsis thaliana	Q9LYF6|AGP15_ARATH	2e-09	Arabinogalactan peptide 15 precursor - Arabidopsis thaliana	GM1567
SNP39										SNP39
SNP286				gb|ACU24309	2e-81	unknown - Glycine max	Q9FEW2|HIS8_NICPL	3e-71	Histidinol-phosphate aminotransferase, chloroplast precursor - Nicotiana plumbaginifolia	SNP286	Msa.1449.1.S1_at	3e-07	GO:0003677	DNA binding	GO:0051276	chromosome organization	GO:0005634	nucleus
SNP920	AC130799_18.2	1e-162	Ribosomal protein L10; Ribosomal protein 60S	sp|P50346RLA0_SOYBN	1e-166	acidic ribosomal protein P0 - Glycine max	P50346|RLA0_SOYBN	1e-167	60S acidic ribosomal protein P0 - Glycine max	SNP920
GM1548	CU013524_32.2	4e-07	hypothetical protein	gb|ACU13661	2e-15	unknown - Glycine max				GM1548
SNP76	AC202464_1.1	7e-11	Protein of unknown function DUF1077	ref|XP_002285573	3e-10	PREDICTED: hypothetical protein - Vitis vinifera				SNP76
GM1547	CU013524_32.2	4e-07	hypothetical protein	gb|ACU13661	2e-15	unknown - Glycine max				GM1547
SNP898	AC146705_12.2	1e-22	Auxin responsive SAUR protein	gb|ACU14649	2e-23	unknown - Glycine max	P32295|ARG7_PHAAU	2e-20	Indole-3-acetic acid-induced protein ARG7 - Phaseolus aureus	SNP898	AT4G38840	5e-07	GO:0003674	molecular_function_unknown	GO:0009409	response to cold	GO:0005886	plasma membrane
SNP450	CU019603_18.2	4e-39	DNA-binding WRKY	gb|ACU20206	1e-33	unknown - Glycine max	Q9SAH7|WRK40_ARATH	3e-27	Probable WRKY transcription factor 40 - Arabidopsis thaliana	SNP450	AT1G80840	1e-14	GO:0003700	sequence-specific DNA binding transcription factor activity	GO:0009611	response to wounding	GO:0005634	nucleus
SNP950				ref|XP_002308695	1e-109	predicted protein - Populus trichocarpa	Q95M17|CHIA_BOVIN	2e-41	Acidic mammalian chitinase precursor - Bos taurus	SNP950
GM2170										GM2170
SNP497	AC150787_2.2	1e-30	Adenine nucleotide translocator 1	gb|ACU23789	4e-30	unknown - Glycine max	P29518|BT1_MAIZE	3e-17	Protein brittle-1, chloroplast precursor - Zea mays	SNP497	Mtr.46734.1.S1_at	4e-09	GO:0022857	transmembrane transporter activity	GO:0006839	mitochondrial transport	GO:0005740	mitochondrial envelope
SNP517	AC202512_3.1	3e-31	EPS15 homology (EH)	ref|XP_002279853	1e-10	PREDICTED: hypothetical protein - Vitis vinifera				SNP517	Mtr.50094.1.S1_s_at	7e-08	GO:0005509	calcium ion binding	GO:0006897	endocytosis
SNP929	AC126006_59.2	6e-14	Nucleic acid-binding, OB-fold	ref|XP_002515499	7e-99	protein kinase, putative - Ricinus communis				SNP929
GM1286	AC151823_27.2	1e-55	Histone H2A; Histone-fold	gb|ACU14550	3e-64	unknown - Glycine max	Q9C944|H2AV3_ARATH	2e-60	Probable histone H2A variant 3 - Arabidopsis thaliana	GM1286	Mtr.8472.1.S1_at	1e-16	GO:0003677	DNA binding	GO:0051276	chromosome organization	GO:0005634	nucleus
SNP726	AC174146_21.2	1e-125	hypothetical protein	gb|ACU20127	0	unknown - Glycine max				SNP726
SNP1033				emb|CAN62771	1e-31	hypothetical protein - Vitis vinifera				SNP1033
GM1385	AC202380_18.1	2e-83	cAMP response element binding (CREB) protein	gb|ABI34649	1e-79	bZIP transcription factor bZIP62 - Glycine max	Q99090|CPRF2_PETCR	2e-29	Light-inducible protein CPRF-2 - Petroselinum crispum	GM1385
GM2844	AC135312_23.2	7e-26	hypothetical protein	ref|XP_002268521	3e-18	PREDICTED: hypothetical protein - Vitis vinifera	Q12600|SIS2_CANTR	3e-08	Protein SIS2 - Candida tropicalis	GM2844
GM1968	AC149127_24.2	1e-46	Epoxide hydrolase	ref|XP_002276809	6e-36	PREDICTED: hypothetical protein - Vitis vinifera				GM1968
SNP394										SNP394
SNP1007	AC135566_19.2	2e-32	hypothetical protein	gb|ACU16091	2e-33	unknown - Glycine max				SNP1007
SNP128										SNP128
SNP123										SNP123
SNP331										SNP331
SNP911	AC147499_4.2	2e-62	Protein kinase	ref|XP_002517430	2e-54	BRASSINOSTEROID INSENSITIVE 1-associated receptor kinase 1 precursor, putative - Ricinus communis	Q8LPB4|PSKR_DAUCA	3e-17	Phytosulfokine receptor precursor - Daucus carota	SNP911	Mtr.29221.1.S1_at	4e-10	GO:0003735	structural constituent of ribosome	GO:0006412	translation
SNP9	AC125476_2.2	1e-20	hypothetical protein	ref|XP_002520312	2e-29	poly(p)/ATP NAD kinase, putative - Ricinus communis	Q53NI2|NADK2_ORYSA	7e-30	Probable NAD kinase 2, chloroplast precursor - Oryza sativa	SNP9
SNP718	AC163897_23.2	3e-60	Lipolytic enzyme, G-D-S-L	gb|ACU20252	3e-92	unknown - Glycine max	Q7Y1X1|EST_HEVBR	2e-50	Esterase precursor - Hevea brasiliensis	SNP718	Mtr.32462.1.S1_at	1e-06	GO:0016788	hydrolase activity, acting on ester bonds	GO:0006952	defense response	GO:0005575	cellular_component
SNP752				ref|XP_002526954	4e-61	protein with unknown function - Ricinus communis	P53722|YN8A_YEAST	9e-17	Hypothetical 32.2 kDa protein in ARE2-SWP73 intergenic region - Saccharomyces cerevisiae	SNP752
SNP311				ref|XP_002526944	1e-135	succinate dehydrogenase, putative - Ricinus communis	Q8LB02|DHSB2_ARATH	1e-130	Succinate dehydrogenase [ubiquinone] iron-sulfur protein 2, mitochondrial precursor - Arabidopsis thaliana	SNP311
SNP864	AC202328_3.1	1e-16	hypothetical protein	ref|XP_002526938	6e-34	hypothetical protein RCOM_0530890 - Ricinus communis				SNP864
GM2063	AC157472_47.2	3e-09	hypothetical protein	ref|XP_002267088	1e-64	PREDICTED: hypothetical protein isoform 1 - Vitis vinifera				GM2063	Mtr.9714.1.S1_at	2e-21			GO:0008150	biological_process
SNP956	AC173288_38.2	1e-102	Amino acid/polyamine transporter II	ref|XP_002298599	4e-99	lysine/histidine transporter - Populus trichocarpa				SNP956	AT5G40780	2e-18	GO:0015171	amino acid transmembrane transporter activity	GO:0043090	amino acid import	GO:0005886	plasma membrane
SNP267	CU104689_6.1	3e-62	E-class P450, group IV	ref|XP_002300103	1e-71	cytochrome P450 - Populus trichocarpa	O81117|C94A1_VICSA	3e-40	Cytochrome P450 94A1 - Vicia sativa	SNP267
SNP607	AC138464_33.2	1e-96	Proteasome component region PCI	gb|ACJ84717	3e-94	unknown - Medicago truncatula	Q8W575|CSN3_ARATH	1e-69	COP9 signalosome complex subunit 3 - Arabidopsis thaliana	SNP607
SNP417	AC144644_1.2	6e-27	localized according to blastn similarity to EST sequences; therefore, the coding span corresponds only to an area of similarity since the initation codon and stop codon could not be precisely determined	gb|ACU17054	6e-31	unknown - Glycine max				SNP417
SNP694	AC133780_31.2	1e-43	Wiskott-Aldrich syndrome protein family member 2	gb|ACU16034	4e-31	unknown - Glycine max	P13983|EXTN_TOBAC	4e-10	Extensin precursor - Nicotiana tabacum	SNP694
SNP971										SNP971
GM1505	AC146972_13.2	7e-13	No apical meristem (NAM) protein	gb|ACU13763	9e-25	unknown - Glycine max	O49255|NAC29_ARATH	3e-12	NAC domain-containing protein 29 - Arabidopsis thaliana	GM1505	Mtr.25912.1.S1_at	2e-08	GO:0008531	riboflavin kinase activity	GO:0009231	riboflavin biosynthetic process	GO:0005737	cytoplasm
GM959	AC186135_25.2	8e-22	Protein kinase	ref|XP_002320425	4e-21	predicted protein - Populus trichocarpa				GM959	Mtr.10067.1.S1_s_at	1e-06	GO:0005524	ATP binding			GO:0005575	cellular_component
GM664										GM664
GM2701	AC136505_19.2	0	Glyceraldehyde-3-phosphate dehydrogenase, type I	ref|XP_002512790	0	glyceraldehyde 3-phosphate dehydrogenase, putative - Ricinus communis	P12858|G3PA_PEA	0	Glyceraldehyde-3-phosphate dehydrogenase A, chloroplast precursor - Pisum sativum	GM2701	AT3G26650	6e-11	GO:0008943	glyceraldehyde-3-phosphate dehydrogenase activity	GO:0009409	response to cold	GO:0009570	chloroplast stroma
SNP418	AC136505_23.2	1e-71	Glycoside hydrolase, family 16; Xyloglucan endo-transglycosylase, C-terminal	emb|CAA06217	6e-70	xyloglucan endotransglucosylase/hydrolase - Cicer arietinum	Q39857|XTH_SOYBN	5e-70	Probable xyloglucan endotransglucosylase/hydrolase precursor - Glycine max	SNP418	AT3G23730	5e-11	GO:0016762	xyloglucan:xyloglucosyl transferase activity	GO:0006073	cellular glucan metabolic process	GO:0005618	cell wall
GM92										GM92
GM2702	AC136505_19.2	0	Glyceraldehyde-3-phosphate dehydrogenase, type I	ref|XP_002512790	0	glyceraldehyde 3-phosphate dehydrogenase, putative - Ricinus communis	P25856|G3PA_ARATH	0	Glyceraldehyde-3-phosphate dehydrogenase A, chloroplast precursor - Arabidopsis thaliana	GM2702	AT3G26650	6e-20	GO:0008943	glyceraldehyde-3-phosphate dehydrogenase activity	GO:0009409	response to cold	GO:0009570	chloroplast stroma
GM988	AC163897_1.2	2e-28	Homeodomain-related	ref|XP_002530950	3e-13	r2r3-myb transcription factor, putative - Ricinus communis				GM988	Mtr.1701.1.S1_at	5e-06
SNP1023										SNP1023
SNP449	AC148816_4.2	2e-52	Cylicin-2 , related	gb|ABD28411	5e-50	C33G8.2 , related - Medicago truncatula	Q8H0U8|RH42_ARATH	1e-28	DEAD-box ATP-dependent RNA helicase 42 - Arabidopsis thaliana	SNP449
GM1185	AC185135_17.2	1e-117	Ubiquitin-conjugating enzyme, E2	gb|ACU22933	1e-120	unknown - Glycine max	Q1RML1|UBE2S_BOVIN	3e-54	Ubiquitin-conjugating enzyme E2 S - Bos taurus	GM1185
SNP155	AC145024_21.2	5e-14	Galactose mutarotase-like	gb|ABN09801	1e-11	Galactose mutarotase-like - Medicago truncatula				SNP155	Mtr.12949.1.S1_at	3e-07
SNP352	AC145330_2.2	0	Multi antimicrobial extrusion protein MatE	ref|XP_002267053	0	PREDICTED: hypothetical protein - Vitis vinifera	Q9LYT3|TT12_ARATH	1e-100	TRANSPARENT TESTA 12 protein - Arabidopsis thaliana	SNP352
SNP459	AC135413_7.2	2e-38	Globin-related	ref|XP_002284484	9e-40	PREDICTED: hypothetical protein - Vitis vinifera				SNP459	AT4G32690	9e-09	GO:0005344	oxygen transporter activity	GO:0015671	oxygen transport	GO:0005575	cellular_component_unknown
SNP480	AC163897_38.2	4e-32	Cyclin-like F-box	ref|XP_002319735	6e-30	f-box family protein - Populus trichocarpa				SNP480
SNP539	AC126009_23.2	5e-33	Dehydrin	gb|AAK73280	2e-31	drought-induced protein - Retama raetam	Q767K9|PP1RA_PIG	3e-06	Serine/threonine-protein phosphatase 1 regulatory subunit 10 - Sus scrofa	SNP539
SNP575	AC148965_14.2	1e-174	protein F1K23.6	gb|ABD28531	1e-172	protein F1K23.6 - , putative - Medicago truncatula				SNP575
SNP1032				ref|XP_002525442	2e-12	short-chain type dehydrogenase, putative - Ricinus communis	Q08632|SDR1_PICAB	2e-09	Short-chain type dehydrogenase/reductase - Picea abies	SNP1032	Mtr.44020.1.S1_at	1e-25	GO:0016491	oxidoreductase activity	GO:0008152	metabolic process
GM1461	AC163897_1.2	1e-13	Homeodomain-related	ref|XP_002530950	9e-13	r2r3-myb transcription factor, putative - Ricinus communis				GM1461	Mtr.1701.1.S1_at	5e-06
SNP1	AC159089_1.2	1e-59	AAA ATPase, central region	ref|XP_002467173	2e-57	hypothetical protein SORBIDRAFT_01g020910 - Sorghum bicolor	P54774|CDC48_SOYBN	7e-59	Cell division cycle protein 48 homolog - Glycine max	SNP1	Mtr.13322.1.S1_at	2e-24	GO:0005515	protein binding
SNP44	AC186136_6.2	1e-12	Adenylate/cytidine kinase, N-terminal	gb|ACG25711	1e-07	hypothetical protein - Zea mays	Q9ZUU1|KADC1_ARATH	2e-08	Probable adenylate kinase 1, chloroplast precursor - Arabidopsis thaliana	SNP44	AT2G37250	2e-10	GO:0019201	nucleotide kinase activity	GO:0008652	cellular amino acid biosynthetic process	GO:0009570	chloroplast stroma
SNP136				ref|XP_002457596	6e-08	hypothetical protein SORBIDRAFT_03g009960 - Sorghum bicolor				SNP136
SNP179	AC151674_4.2	4e-19	Phosphatidylinositol-4-phosphate 5-kinase	ref|XP_002326384	3e-32	predicted protein - Populus trichocarpa	Q8L850|PI5K9_ARATH	3e-28	Phosphatidylinositol-4-phosphate 5-kinase 9 - Arabidopsis thaliana	SNP179	Mtr.39078.1.S1_at	3e-07	GO:0016308	1-phosphatidylinositol-4-phosphate 5-kinase activity	GO:0016310	phosphorylation
SNP224	AC124963_7.2	3e-15	t-snare	ref|XP_002525180	2e-12	ATP binding protein, putative - Ricinus communis				SNP224
SNP310	AC148219_20.2	0	Enolase	gb|AAS18240	0	enolase - Glycine max	Q9LEI9|ENO2_HEVBR	0	Enolase 2 - Hevea brasiliensis	SNP310	AT2G36530	9e-10	GO:0004634	phosphopyruvate hydratase activity	GO:0009737	response to abscisic acid stimulus	GO:0005886	plasma membrane
SNP557	CR936368_46.2	1e-20	RNA-binding region RNP-1 (RNA recognition motif); Zinc finger, CCHC-type	gb|ACU24121	1e-136	unknown - Glycine max	Q16629|SFRS7_HUMAN	1e-31	Splicing factor, arginine/serine-rich 7 - Homo sapiens	SNP557	AT3G53500	2e-26	GO:0000166	nucleotide binding	GO:0008380	RNA splicing	GO:0005739	mitochondrion
SNP578				gb|ACU17114	1e-93	unknown - Glycine max				SNP578
SNP642	AC139854_19.2	3e-64	RNA-binding region RNP-1 (RNA recognition motif)	ref|XP_002275366	1e-60	PREDICTED: hypothetical protein - Vitis vinifera				SNP642	Mtr.25586.1.S1_at	1e-36	GO:0003723	RNA binding	GO:0006397	mRNA processing
SNP705	AC125368_8.2	4e-17	RNA-binding region RNP-1 (RNA recognition motif)	gb|ACU16121	3e-37	unknown - Glycine max	Q9SVM8|GRP2_ARATH	1e-15	Glycine-rich RNA-binding protein 2, mitochondrial precursor - Arabidopsis thaliana	SNP705
SNP793				emb|CAO15842	1e-65	unnamed protein product - Vitis vinifera				SNP793	AT4G34070	1e-05	GO:0005509	calcium ion binding	GO:0008150	biological_process_unknown	GO:0009507	chloroplast
SNP821	AC159089_16.2	1e-17	AAA ATPase VAT, N-terminal	gb|ACU13143	6e-46	unknown - Glycine max				SNP821
SNP876	AC122727_62.2	1e-177	Fructose-bisphosphate aldolase, class-I	gb|ABK96406	0	unknown - Populus trichocarpa x Populus deltoides	O65735|ALF_CICAR	1e-177	Fructose-bisphosphate aldolase, cytoplasmic isozyme - Cicer arietinum	SNP876	AT2G36460	6e-20	GO:0005507	copper ion binding	GO:0006098	pentose-phosphate shunt	GO:0005739	mitochondrion
SNP1049	AC183303_9.2	1e-55	Phenylalanine/histidine ammonia-lyase	sp|P27990PALY_MEDSA	3e-54	phenylalanine ammonia-lyase - Medicago sativa	P27990|PALY_MEDSA	9e-56	Phenylalanine ammonia-lyase - Medicago sativa	SNP1049	AT3G53260	4e-33	GO:0045548	phenylalanine ammonia-lyase activity	GO:0006979	response to oxidative stress	GO:0005737	cytoplasm
GM1096	AC146790_53.2	2e-27	Lupus La protein	ref|XP_002510581	2e-23	lupus la ribonucleoprotein, putative - Ricinus communis				GM1096
GM1962	AC186136_10.2	1e-54	Heavy metal transport/detoxification protein	gb|ACU23715	7e-50	unknown - Glycine max				GM1962
GM1896	AC147007_17.2	1e-66	HesB/YadR/YfhF	gb|ACU16958	1e-63	unknown - Glycine max	Q8LCY2|ISAM2_ARATH	1e-50	Iron-sulfur assembly protein IscA-like 2, mitochondrial precursor - Arabidopsis thaliana	GM1896
GM2366	AC150981_15.2	1e-37	Cupin, RmlC-type	ref|XP_002279410	4e-35	PREDICTED: hypothetical protein isoform 1 - Vitis vinifera	P15590|GLB1_MAIZE	2e-29	Globulin-1 S allele precursor - Zea mays	GM2366
GM83										GM83
SNP408	CT025839_45.2	1e-131	Ribosomal protein L4/L1e, archeabacterial like	dbj|BAE71215	1e-131	putative 60S ribosomal protein L1 - Trifolium pratense	Q9XF97|RL4_PRUAR	1e-123	60S ribosomal protein L4 - Prunus armeniaca	SNP408
SNP625	AC149642_46.2	7e-63	Ubiquitin	emb|CAA51679	2e-61	ubiquitin - Solanum lycopersicum	P69326|UBIQ_WHEAT	6e-31	Ubiquitin - Triticum aestivum	SNP625	AT4G05320	2e-23			GO:0006464	protein modification process
GM1035										GM1035
SNP238	AC124216_7.2	7e-68	GAGA binding-like	gb|ACU18145	6e-69	unknown - Glycine max				SNP238	AT5G42520	1e-05	GO:0003700	sequence-specific DNA binding transcription factor activity	GO:0006355	regulation of transcription, DNA-dependent	GO:0005634	nucleus
SNP624	CU151877_4.1	1e-71	Histone H3; Histone-fold	ref|NP_001078516	1e-69	histone H3.2 - Arabidopsis thaliana	Q71H73|H33_VITVI	9e-71	Histone H3.3 - Vitis vinifera	SNP624	AT5G10400	4e-24	GO:0003677	DNA binding	GO:0006334	nucleosome assembly	GO:0009507	chloroplast
SNP1027										SNP1027
SNP41				ref|XP_002306812	2e-08	histone acetyltransferase - Populus trichocarpa	Q9AR19|GCN5_ARATH	7e-09	Histone acetyltransferase GCN5 - Arabidopsis thaliana	SNP41	AT3G54610	6e-10	GO:0004402	histone acetyltransferase activity	GO:0016573	histone acetylation	GO:0005634	nucleus
SNP67				gb|ABI84259	1e-13	tryptophan synthase alpha chain - Arachis hypogaea				SNP67
SNP958										SNP958
GM2306				gb|ACU16721	4e-16	unknown - Glycine max				GM2306
SNP511	AC148968_35.2	8e-17	Elongation factor Tu, domain 2	emb|CAO22472	1e-17	unnamed protein product - Vitis vinifera	Q9ZT91|EFTM_ARATH	3e-19	Elongation factor Tu, mitochondrial precursor - Arabidopsis thaliana	SNP511	AT4G02930	5e-12	GO:0003746	translation elongation factor activity	GO:0046686	response to cadmium ion	GO:0005739	mitochondrion
SNP464	AC188382_8.2	1e-138	Esterase/lipase/thioesterase	tpe|CAP64325	1e-159	TPA: putative GID1-like gibberellin receptor - Medicago truncatula	Q9LYC1|GI1L2_ARATH	1e-144	Probable gibberellin receptor GID1L2 - Arabidopsis thaliana	SNP464	Mtr.43706.1.S1_s_at	2e-23			GO:0009939	positive regulation of gibberellic acid mediated signaling
RGC53a										RGC53a
RGC53b										RGC53b
SNP728				ref|XP_002530362	1e-66	Hsp90 co-chaperone AHA1, putative - Ricinus communis	Q8BK64|AHSA1_MOUSE	1e-12	Activator of 90 kDa heat shock protein ATPase homolog 1 - Mus musculus	SNP728	AT3G12050	4e-21	GO:0051087	chaperone binding	GO:0006950	response to stress	GO:0005737	cytoplasm
GM1909	AC148968_35.2	1e-145	Elongation factor Tu, domain 2	gb|ACU18267	1e-169	unknown - Glycine max	Q9ZT91|EFTM_ARATH	1e-156	Elongation factor Tu, mitochondrial precursor - Arabidopsis thaliana	GM1909	AT4G02930	1e-14	GO:0003746	translation elongation factor activity	GO:0046686	response to cadmium ion	GO:0005739	mitochondrion
GM1617	AC186676_5.2	2e-06	C1-like							GM1617
SNP681	AC186676_6.2	7e-27	Late embryogenesis abundant (LEA) group 1	gb|AAG37451	7e-27	seed maturation protein LEA 4 - Glycine tomentella	Q01417|PM1_SOYBN	7e-26	18 kDa seed maturation protein - Glycine max	SNP681
RGC93b										RGC93b
SNP789	AC165438_47.2	2e-55	Protein of unknown function DUF563	emb|CAI30145	1e-138	glycosyltransferase - Medicago truncatula				SNP789	AT3G57380	3e-22	GO:0016757	transferase activity, transferring glycosyl groups	GO:0008150	biological_process_unknown	GO:0005575	cellular_component_unknown
GM1748	CU424492_13.1	9e-64	Glycoside hydrolase, clan GH-D; Raffinose synthase	emb|CAB71135	1e-100	putative imbibition protein - Cicer arietinum	Q84VX0|Y5740_ARATH	7e-58	Probable glycosyltransferase At1g55740 - Arabidopsis thaliana	GM1748	Mtr.12668.1.S1_at	6e-18	GO:0047268	galactinol-raffinose galactosyltransferase activity	GO:0009312	oligosaccharide biosynthetic process	GO:0005737	cytoplasm
GM900				ref|XP_002534470	6e-89	transcription initiation factor iib, putative - Ricinus communis	Q9SS44|TF2B2_ARATH	7e-89	Transcription initiation factor IIB-2 - Arabidopsis thaliana	GM900
SNP400	AC165429_31.2	5e-10	Protein of unknown function UPF0136	gb|ACU24243	7e-09	unknown - Glycine max				SNP400	AT3G57280	3e-09			GO:0008150	biological_process_unknown	GO:0009507	chloroplast
SNP969										SNP969
GM2425	AC158502_8.2	5e-11	hypothetical protein	gb|ABD33299	8e-09	hypothetical protein MtrDRAFT_AC158502g8v2 - Medicago truncatula				GM2425	Mtr.46842.1.S1_at	1e-06
SNP322				gb|ACU23084	4e-07	unknown - Glycine max				SNP322
SNP569	AC147961_11.2	6e-73	Cellular retinaldehyde-binding/triple function, C-terminal	gb|ACU17631	1e-77	unknown - Glycine max				SNP569
SNP461	AC147482_43.2	9e-29	Ribosomal protein S28e	ref|NP_001049079	3e-27	Os03g0167100 - Oryza sativa (japonica cultivar-group)	P46302|RS28_MAIZE	2e-24	40S ribosomal protein S28 - Zea mays	SNP461	AT3G10090	2e-13	GO:0003735	structural constituent of ribosome	GO:0006412	translation	GO:0005618	cell wall
SNP573				ref|XP_002323347	1e-166	predicted protein - Populus trichocarpa	P47013|LCB3_YEAST	1e-22	Long-chain base protein 3 - Saccharomyces cerevisiae	SNP573	Mtr.27361.1.S1_at	2e-08	GO:0005515	protein binding	GO:0009407	toxin catabolic process
SNP187	AC150706_6.2	1e-07	Serine/threonine-specific protein phosphatase and bis(5-nucleosyl)-tetraphosphatase	ref|NP_001150187	4e-06	PP2Ac-2 - Phosphatase 2A isoform 2 belonging to family 2 - Zea mays	Q06009|PP2A_MEDSA	2e-07	Serine/threonine-protein phosphatase PP2A catalytic subunit - Medicago sativa	SNP187
SNP195				ref|XP_002308351	3e-19	predicted protein - Populus trichocarpa				SNP195
GM847	AC149600_32.2	4e-26	tRNA-binding arm; KIP1-like	gb|ACU16620	3e-66	unknown - Glycine max				GM847
SNP215										SNP215
GM1572	AC144504_32.2	2e-13	Homeobox protein LUMINIDEPENDENS. , related							GM1572	Mtr.41736.1.S1_at	2e-18
SNP151				ref|XP_002263425	2e-12	PREDICTED: hypothetical protein - Vitis vinifera				SNP151	Mtr.44783.1.S1_at	7e-33	GO:0005488	binding	GO:0010270	photosystem II oxygen evolving complex assembly
SNP730	AC148817_4.2	1e-104	Tetrahydrofolate dehydrogenase/cyclohydrolase	gb|AAD01907	1e-141	5,10-methylenetetrahydrofolate dehydrogenase-5,10-methenyltetrahydrofolate cyclohydrolase - Pisum sativum	Q39WH4|FOLD2_GEOMG	4e-77	Bifunctional protein folD 2 [Includes: Methylenetetrahydrofolate dehydrogenase - Geobacter metallireducens	SNP730	AT3G12290	2e-07	GO:0003824	catalytic activity	GO:0009396	folic acid-containing compound biosynthetic process	GO:0009507	chloroplast
SNP51	AC126016_17.2	3e-18	Histidine kinase related protein, C-terminal; Bacteriophytochrome	gb|ABP87899	8e-17	ethylene receptor - Glycine max	Q41342|ETR1_SOLLC	2e-08	Ethylene receptor 1 - Solanum lycopersicum	SNP51	Mtr.10631.1.S1_at	4e-10	GO:0000155	two-component sensor activity
GM2817	AC152751_23.2	3e-71	Pathogenesis-related transcriptional factor and ERF	gb|ACU22984	3e-78	unknown - Glycine max	P42736|AP23_ARATH	2e-31	AP2 domain transcription factor RAP2.3 - Arabidopsis thaliana	GM2817
GM255										GM255
SNP1058	AC163383_5.2	2e-46	Zinc finger, RING-type	gb|ACU19488	5e-49	unknown - Glycine max	Q32L65|MARH2_BOVIN	3e-08	E3 ubiquitin-protein ligase MARCH2 - Bos taurus	SNP1058	Mtr.37171.1.S1_at	2e-29			GO:0009792	embryonic development ending in birth or egg hatching
SNP239										SNP239
GM1498	AC135465_18.2	1e-74	Nitrogen-fixing NifU, C-terminal	gb|ACU16433	3e-74	unknown - Glycine max	Q93W77|NIFU1_ARATH	1e-66	NifU-like protein 1, chloroplast precursor - Arabidopsis thaliana	GM1498	Mtr.25499.1.S1_at	1e-06	GO:0051537	2 iron, 2 sulfur cluster binding	GO:0016226	iron-sulfur cluster assembly
SNP312	AC135465_3.2	1e-53	Nitrogen regulatory protein P-II	gb|ACU14167	4e-59	unknown - Glycine max	Q47894|GLNB_FREDI	3e-22	Nitrogen regulatory protein P-II - Fremyella diplosiphon	SNP312
SNP509										SNP509
SNP721	AC149038_17.2	0	Protein of unknown function	gb|ABD32854	0	Protein of unknown function - Medicago truncatula	Q8BG09|CV005_MOUSE	9e-66	Putative MAP kinase-activating protein C22orf5 homolog - Mus musculus	SNP721
GM2446	AC137831_24.2	5e-49	Homeodomain-related	gb|ACU21500	7e-47	unknown - Glycine max	Q8LPH6|MYB86_ARATH	2e-13	Transcription factor MYB86 - Arabidopsis thaliana	GM2446	Mtr.45565.1.S1_s_at	4e-13	GO:0016563	transcription activator activity	GO:0006355	regulation of transcription, DNA-dependent	GO:0005634	nucleus
SNP991	AC149038_10.2	4e-27	hypothetical protein	gb|ACU23315	2e-25	unknown - Glycine max				SNP991	Mtr.26553.1.S1_at	2e-23	GO:0003674	molecular_function	GO:0010229	inflorescence development
SNP203	AC147963_18.2	7e-12	Lissencephaly type-1-like homology motif; CTLH, C-terminal to LisH motif; Nitrous oxide reductase, N-terminal; WD40-like; Quinonprotein alcohol dehydrogenase-like	gb|ABD28351	1e-09	Lissencephaly type-1-like homology motif; CTLH, C-terminal to LisH motif; Nitrous oxide reductase, N-terminal; WD40-like; Quinonprotein alcohol dehydrogenase-like - Medicago truncatula				SNP203
SNP273	AC202496_7.1	2e-44	seed maturation-like protein, identical	gb|AAF21309	1e-154	seed maturation protein PM23 - Glycine max				SNP273
SNP299	AC149474_1.2	1e-118	Nicotianamine synthase	gb|ACU21546	1e-133	unknown - Glycine max	Q9XGI7|NAS_SOLLC	1e-109	Nicotianamine synthase - Solanum lycopersicum	SNP299
SNP490	AC139354_8.2	4e-87	Protein of unknown function DUF6, transmembrane	gb|AAO60157	1e-116	putative nodulin protein - Gossypium hirsutum	Q6J163|5NG4_PINTA	9e-55	Auxin-induced protein 5NG4 - Pinus taeda	SNP490
SNP553	CU179877_4.1	2e-14	Ubiquitin-activating enzyme, E1; Lipase, active site	gb|ACU20410	1e-114	unknown - Glycine max	Q8JGT5|SAE1_XENLA	2e-27	SUMO-activating enzyme subunit 1 - Xenopus laevis	SNP553	AT5G50680	3e-06	GO:0019948	SUMO activating enzyme activity	GO:0016925	protein sumoylation	GO:0005575	cellular_component_unknown
SNP834	AC167403_16.2	1e-149	Epoxide hydrolase	gb|ACU19478	1e-151	unknown - Glycine max	P34913|HYES_HUMAN	2e-51	Epoxide hydrolase 2 - Homo sapiens	SNP834	AT4G15960	3e-09	GO:0004301	epoxide hydrolase activity	GO:0008150	biological_process_unknown	GO:0005739	mitochondrion
SNP858	AC147011_14.2	1e-73	Glycosyl transferase, family 8	gb|ABF66656	6e-71	galactinol synthase - Ammopiptanthus mongolicus				SNP858	AT1G56600	2e-09	GO:0016757	transferase activity, transferring glycosyl groups	GO:0009414	response to water deprivation	GO:0005575	cellular_component_unknown
SNP995	AC155897_18.2	2e-40	Short-chain dehydrogenase/reductase SDR	gb|ACU18973	4e-39	unknown - Glycine max	Q5KTS5|GRDH_DAUCA	2e-33	Glucose and ribitol dehydrogenase - Daucus carota	SNP995	AT3G05260	1e-05	GO:0016491	oxidoreductase activity	GO:0008152	metabolic process	GO:0005575	cellular_component_unknown
SNP1041	AC174353_34.2	2e-19	Calmodulin binding protein-like	ref|XP_002330243	2e-23	predicted protein - Populus trichocarpa				SNP1041
SNP907	AC152886_12.2	1e-40	Zinc finger, RING-type	gb|ABD32383	1e-36	Zinc finger, RING-type - Medicago truncatula	Q8LGA5|ATL5H_ARATH	1e-19	RING-H2 finger protein ATL5H precursor - Arabidopsis thaliana	SNP907	Mtr.21501.1.S1_at	1e-12	GO:0003674	molecular_function
GM2109	AC152886_3.2	8e-59	Helix-loop-helix DNA-binding	gb|ACN21653	2e-55	putative basic helix-loop-helix protein BHLH26 - Lotus japonicus				GM2109
GM2110	AC155882_2.2	1e-86	Transport protein particle (TRAPP) component, Bet3	gb|ABN08153	3e-84	Transport protein particle (TRAPP) component, Bet3 - Medicago truncatula	Q9D289|TPC6B_MOUSE	4e-30	Trafficking protein particle complex subunit 6B - Mus musculus	GM2110	AT3G05000	1e-14	GO:0005215	transporter activity	GO:0009737	response to abscisic acid stimulus	GO:0005575	cellular_component_unknown
SNP75				ref|XP_002278422	3e-06	PREDICTED: hypothetical protein - Vitis vinifera	Q9FGY9|PNG1_ARATH	1e-07	Peptide-N - Arabidopsis thaliana	SNP75
SNP456				ref|XP_002328491	1e-17	predicted protein - Populus trichocarpa				SNP456	Mtr.42760.1.S1_at	7e-29	GO:0005515	protein binding
SNP281										SNP281
SNP635	AC137701_1.2	1e-108	Glycosyl transferase, family 8	ref|XP_002266145	2e-96	PREDICTED: hypothetical protein - Vitis vinifera				SNP635
GM2414										GM2414
SNP246										SNP246	Mtr.9024.1.S1_at	5e-09	GO:0016787	hydrolase activity			GO:0005730	nucleolus
SNP727	AC145329_19.2	8e-86	Lipase, class 3	ref|XP_002523367	1e-126	triacylglycerol lipase, putative - Ricinus communis				SNP727	Mtr.39842.1.S1_at	1e-28	GO:0004806	triacylglycerol lipase activity	GO:0006629	lipid metabolic process
SNP796	AC129091_53.2	1e-40	Leucoanthocyanidin reductase , related	gb|ABD28696	4e-36	NAD-dependent epimerase/dehydratase - Medicago truncatula	Q9SEV0|BAN_ARATH	6e-14	Leucoanthocyanidin reductase - Arabidopsis thaliana	SNP796	Mtr.37805.1.S1_at	1e-09	GO:0016491	oxidoreductase activity	GO:0009964	negative regulation of flavonoid biosynthetic process
SNP1053										SNP1053
GM2337				ref|NP_680550	3e-09	unknown protein - Arabidopsis thaliana				GM2337
GM2767	AC150442_3.2	3e-89	RhoGAP; Wiscott-Aldrich syndrome, C-terminal	ref|XP_002320221	1e-112	predicted protein - Populus trichocarpa	Q10164|RGA2_SCHPO	5e-09	Probable Rho-type GTPase-activating protein 2 - Schizosaccharomyces pombe	GM2767	Mtr.15178.1.S1_x_at	4e-25
SNP143	AC161402_12.2	3e-13	Ubiquinol-cytochrome C chaperone	gb|ACU20829	5e-09	unknown - Glycine max				SNP143	Mtr.41144.1.S1_at	1e-25	GO:0005515	protein binding	GO:0008150	biological_process
SNP1047	AC123547_36.2	1e-23	PTS protein	gb|ABK93944	3e-36	unknown - Populus trichocarpa				SNP1047	Mtr.43142.1.S1_at	4e-34	GO:0004721	phosphoprotein phosphatase activity	GO:0030968	endoplasmic reticulum unfolded protein response
SNP152	AC152057_34.2	9e-08	hypothetical protein							SNP152
SNP676				gb|ACU13735	6e-38	unknown - Glycine max				SNP676
GM1490	AC158374_10.2	2e-51	Cupin region	sp|Q647H2AHY3_ARAHY	0	arachin Ahy-3 - Arachis hypogaea	P04405|GLYG2_SOYBN	1e-161	Glycinin G2 precursor [Contains: Glycinin A2 subunit; Glycinin B1a subunit] - Glycine max	GM1490
SNP900	AC158374_10.2	9e-48	Cupin region	gb|ABI17154	1e-118	iso-Ara h3 - Arachis hypogaea	P04405|GLYG2_SOYBN	4e-76	Glycinin G2 precursor [Contains: Glycinin A2 subunit; Glycinin B1a subunit] - Glycine max	SNP900
SNP942	CT027663_23.2	1e-39	GAT; ENTH/VHS	gb|ACU20982	2e-85	unknown - Glycine max	Q9JJ50|HGS_RAT	7e-10	Hepatocyte growth factor-regulated tyrosine kinase substrate - Rattus norvegicus	SNP942	Mtr.33701.1.S1_at	2e-18	GO:0008565	protein transporter activity	GO:0006891	intra-Golgi vesicle-mediated transport
GM2066				sp|Q647H2AHY3_ARAHY	3e-20	arachin Ahy-3 - Arachis hypogaea	P04405|GLYG2_SOYBN	1e-13	Glycinin G2 precursor [Contains: Glycinin A2 subunit; Glycinin B1a subunit] - Glycine max	GM2066
GM1497	AC202497_17.1	2e-54	No apical meristem (NAM) protein	ref|XP_002300772	3e-92	NAC domain protein, IPR003441 - Populus trichocarpa	Q84TE6|NAC22_ARATH	4e-52	NAC domain-containing protein 21/22 - Arabidopsis thaliana	GM1497
SNP700	AC144481_22.2	3e-47	Glucose-methanol-choline oxidoreductase; FAD-dependent pyridine nucleotide-disulphide oxidoreductase	gb|ACF22878	3e-66	alcohol oxidase - Glycine max				SNP700
SNP916										SNP916
SNP1039	AC146819_11.2	2e-36	Alcohol dehydrogenase superfamily, zinc-containing	ref|XP_002269325	1e-35	PREDICTED: hypothetical protein - Vitis vinifera	Q96533|ADHX_ARATH	8e-36	Alcohol dehydrogenase class 3 - Arabidopsis thaliana	SNP1039	AT5G43940	2e-20	GO:0051903	S-(hydroxymethyl)glutathione dehydrogenase activity	GO:0009611	response to wounding	GO:0005777	peroxisome
GM1506	AC150776_7.2	5e-32	Glycine-rich cell wall structural protein precursor. , related	ref|XP_002301827	4e-30	predicted protein - Populus trichocarpa	P21997|SSGP_VOLCA	5e-23	Sulfated surface glycoprotein 185 precursor - Volvox carteri	GM1506
SNP118	AC146681_56.2	1e-11	HEAT	ref|XP_002265367	1e-08	PREDICTED: hypothetical protein - Vitis vinifera				SNP118	AT2G20190	1e-11	GO:0005488	binding	GO:0007067	mitosis	GO:0005886	plasma membrane
SNP915				gb|ACU14640	1e-58	unknown - Glycine max				SNP915
Chromosome 7A										Chromosome 7A
SNP274	AC152407_11.2	4e-07	Protein kinase	ref|XP_002310352	1e-09	predicted protein - Populus trichocarpa				SNP274
GM953	AC172743_10.2	6e-07	Phox-like	ref|XP_002517664	9e-06	conserved hypothetical protein - Ricinus communis				GM953	Mtr.4634.1.S1_at	3e-07	GO:0005515	protein binding	GO:0007242	intracellular signaling cascade
GM840	AC149641_27.2	4e-18	Methyl-CpG binding	gb|ACU23474	1e-20	unknown - Glycine max				GM840
SNP1016	AC156627_1.2	3e-16	hypothetical protein	ref|XP_002299754	2e-15	predicted protein - Populus trichocarpa				SNP1016	AT1G15350	2e-13	GO:0003674	molecular_function_unknown	GO:0008150	biological_process_unknown	GO:0009507	chloroplast
GM980	AC159141_25.2	1e-33	hypothetical protein	gb|ABD28733	2e-31	hypothetical protein MtrDRAFT_AC149206g23v2 - Medicago truncatula				GM980
SNP803	AC159141_25.2	2e-25	hypothetical protein	gb|ACU14910	2e-24	unknown - Glycine max				SNP803
GM1347	AC159141_25.2	7e-35	hypothetical protein	gb|ABD28733	1e-32	hypothetical protein MtrDRAFT_AC149206g23v2 - Medicago truncatula				GM1347
GM1348	AC159141_25.2	7e-35	hypothetical protein	gb|ABD28733	1e-32	hypothetical protein MtrDRAFT_AC149206g23v2 - Medicago truncatula				GM1348
GM2526	AC159141_25.2	7e-33	hypothetical protein	gb|ABD28733	1e-30	hypothetical protein MtrDRAFT_AC149206g23v2 - Medicago truncatula				GM2526
SNP835	AC149206_21.2	2e-57	C2; Peptidase, cysteine peptidase active site	dbj|BAE79735	2e-65	phospholipase D alpha 2 - Arachis hypogaea	Q41142|PLDA1_RICCO	9e-55	Phospholipase D alpha 1 precursor - Ricinus communis	SNP835	Mtr.15440.1.S1_s_at	9e-32	GO:0004630	phospholipase D activity	GO:0006644	phospholipid metabolic process	GO:0005886	plasma membrane
SNP389	AC148969_13.2	3e-24	Alba, DNA binding	gb|ACU13271	5e-23	unknown - Glycine max	O22969|Y2416_ARATH	1e-19	Protein At2g34160 - Arabidopsis thaliana	SNP389	AT1G29250	2e-14	GO:0003676	nucleic acid binding	GO:0008150	biological_process_unknown	GO:0005634	nucleus
SNP641	AC148969_15.2	1e-18	hypothetical protein	gb|ABD28404	2e-16	hypothetical protein MtrDRAFT_AC148340g20v2 - Medicago truncatula				SNP641
GM1214	AC144473_24.2	1e-102	Protein kinase	ref|XP_002284044	1e-100	PREDICTED: hypothetical protein - Vitis vinifera	P42158|KC1D_ARATH	1e-82	Casein kinase I isoform delta-like - Arabidopsis thaliana	GM1214	Mtr.41408.1.S1_at	3e-07	GO:0004622	lysophospholipase activity	GO:0008150	biological_process	GO:0005624	membrane fraction
GS3b										GS3b
SNP275	CU013542_32.2	4e-06	RanBP1	ref|NP_001055271	1e-40	Os05g0349500 - Oryza sativa (japonica cultivar-group)	P48820|RBP2_BOVIN	9e-08	E3 SUMO-protein ligase RanBP2 - Bos taurus	SNP275
SNP650	AC150706_11.2	7e-26	Cyclin-like F-box	ref|XP_002284872	2e-64	PREDICTED: hypothetical protein - Vitis vinifera				SNP650	Mtr.38568.1.S1_at	3e-07	GO:0003674	molecular_function	GO:0008150	biological_process
GM69										GM69
SNP784	AC173288_9.2	2e-84	Harpin-induced 1	gb|ACU18152	1e-86	unknown - Glycine max				SNP784	Mtr.9268.1.S1_at	2e-08			GO:0019882	antigen processing and presentation
GM1853	AC173288_9.2	1e-155	Harpin-induced 1	gb|ACU18152	1e-159	unknown - Glycine max				GM1853	Mtr.6870.1.S1_at	9e-08			GO:0007479	leg disc proximal/distal pattern formation	GO:0005737	cytoplasm
SNP343	AC144721_13.2	5e-35	Zinc finger, RING-type; Pex2 / Pex12, N-terminal	ref|XP_002516004	8e-31	Peroxisome assembly protein, putative - Ricinus communis	Q9CA86|PEX2_ARATH	3e-26	Peroxisome assembly protein 2 - Arabidopsis thaliana	SNP343	Mtr.18929.1.S1_at	1e-39			GO:0007399	nervous system development
SNP940	AC138130_5.2	1e-48	AUX/IAA protein	gb|ACU18729	7e-49	unknown - Glycine max	Q38826|IAA8_ARATH	3e-34	Auxin-responsive protein IAA8 - Arabidopsis thaliana	SNP940	Mtr.18017.1.S1_at	2e-11	GO:0005515	protein binding	GO:0009733	response to auxin stimulus
SNP795	CU019606_9.2	1e-84	Bromo adjacent region; EGF-like; Zinc finger, FYVE/PHD-type	gb|ACU20940	1e-115	unknown - Glycine max	Q90941|PB1_CHICK	4e-11	Protein polybromo-1 - Gallus gallus	SNP795	Mtr.39920.1.S1_at	3e-07	GO:0003677	DNA binding	GO:0006355	regulation of transcription, DNA-dependent
GM802				gb|ACU19365	2e-63	unknown - Glycine max				GM802
SNP549	AC148484_12.2	2e-07	Protein kinase	ref|XP_002285388	9e-15	PREDICTED: hypothetical protein - Vitis vinifera	Q9LKA5|UMP1_ARATH	6e-10	Unknown mitochondrial protein At3g15000 - Arabidopsis thaliana	SNP549
SNP841	AC125474_3.2	6e-79	Curculin-like (mannose-binding) lectin; Apple-like	ref|XP_002285446	3e-66	PREDICTED: hypothetical protein - Vitis vinifera	Q39688|EP1G_DAUCA	3e-26	Epidermis-specific secreted glycoprotein EP1 precursor - Daucus carota	SNP841	Mtr.15277.1.S1_at	2e-18	GO:0003674	molecular_function	GO:0006833	water transport	GO:0005576	extracellular region
GM1701	AC202480_10.1	1e-33	UDP-sugar transporter sqv-7 , related	gb|ACU19660	1e-143	unknown - Glycine max	Q18779|SQV7_CAEEL	9e-35	UDP-sugar transporter sqv-7 - Caenorhabditis elegans	GM1701
GM2494	AC147713_25.2	1e-145	Peptidase C26	ref|XP_002524523	1e-124	Gamma-glutamyl hydrolase precursor, putative - Ricinus communis	O65355|GGH_ARATH	1e-120	Gamma-glutamyl hydrolase precursor - Arabidopsis thaliana	GM2494	Msa.2404.1.S1_at	9e-08	GO:0008464	gamma-glutamyl hydrolase activity	GO:0046900	tetrahydrofolylpolyglutamate metabolic process
SNP932	CT573054_9.2	6e-61	2OG-Fe(II) oxygenase	gb|ACU23067	4e-89	unknown - Glycine max	P51093|LDOX_VITVI	1e-22	Leucoanthocyanidin dioxygenase - Vitis vinifera	SNP932
SNP366				gb|ACU16754	5e-07	unknown - Glycine max				SNP366
SNP771	AC144389_57.2	2e-17	hypothetical protein	ref|XP_002520370	1e-89	glyoxalase II, putative - Ricinus communis	Q9C8L4|GLO2O_ARATH	9e-88	Putative hydroxyacylglutathione hydrolase 3, mitochondrial precursor - Arabidopsis thaliana	SNP771
SNP586										SNP586
SNP1036	AC121241_47.2	2e-20	Protein kinase	ref|XP_002529950	1e-53	ATP binding protein, putative - Ricinus communis	Q94F62|BAK1_ARATH	1e-12	BRASSINOSTEROID INSENSITIVE 1-associated receptor kinase 1 precursor - Arabidopsis thaliana	SNP1036
SNP369	AC174369_37.2	1e-22	Glutathione S-transferase, C-terminal; Thioredoxin-like fold	gb|ACU18934	2e-26	unknown - Glycine max	P46417|LGUL_SOYBN	5e-25	Lactoylglutathione lyase - Glycine max	SNP369
SNP192										SNP192	Mtr.34739.1.S1_at	3e-20	GO:0003674	molecular_function	GO:0008150	biological_process
GM1219	CU302248_26.1	5e-23	Ubiquitin; Ribosomal protein L40e	ref|NP_001147027	2e-22	polyubiquitin containing 7 ubiquitin monomers - Zea mays	P69326|UBIQ_WHEAT	4e-22	Ubiquitin - Triticum aestivum	GM1219	AT2G36170	1e-24	GO:0003735	structural constituent of ribosome	GO:0006412	translation	GO:0022625	cytosolic large ribosomal subunit
GM2747	CU179894_34.1	6e-81	Ubiquitin	gb|ACU14095	1e-78	unknown - Glycine max	P69326|UBIQ_WHEAT	5e-36	Ubiquitin - Triticum aestivum	GM2747	Msa.1952.1.S1_at	8e-42			GO:0000003	reproduction
SNP766	CR962125_36.2	1e-118	Phosphoglycerate/bisphosphoglycerate mutase	gb|AAG38144	1e-114	phosphoglycerate mutase-like protein - Glycine max	Q09676|YA03_SCHPO	1e-06	Hypothetical protein C5H10.03 in chromosome I - Schizosaccharomyces pombe	SNP766
GM59										GM59
SNP375				gb|ACN78480	6e-06	putative mutator sub-class protein - Arachis hypogaea				SNP375
SNP568	AC144517_5.2	4e-12	plastid-targeted protein 3 , related	gb|ACU19167	5e-42	unknown - Glycine max				SNP568
SNP870	AC187356_20.2	1e-106	UDP-glucuronosyl/UDP-glucosyltransferase	gb|ACJ84649	1e-147	unknown - Medicago truncatula	Q9SK82|COGT2_ARATH	1e-115	Cytokinin-O-glucosyltransferase 2 - Arabidopsis thaliana	SNP870	AT1G78265	1e-14	GO:0003674	molecular_function_unknown	GO:0008150	biological_process_unknown	GO:0005575	cellular_component_unknown
SNP260	AC147959_10.2	9e-77	Glycoside hydrolase, family 5; N-6 Adenine-specific DNA methylase	ref|XP_002513884	1e-114	conserved hypothetical protein - Ricinus communis	Q7Z9L3|EXG_ASPOR	3e-23	Glucan 1,3-beta-glucosidase precursor - Aspergillus oryzae	SNP260
SNP655	CT485798_13.2	4e-75	NmrA-like	ref|XP_002531055	1e-111	Isoflavone reductase, putative - Ricinus communis	P52578|IFRH_SOLTU	3e-75	Isoflavone reductase homolog - Solanum tuberosum	SNP655	AT1G75280	4e-08	GO:0003824	catalytic activity	GO:0006979	response to oxidative stress	GO:0005886	plasma membrane
SNP710	AC146746_11.2	1e-85	Cyclase-associated protein	ref|XP_002313050	4e-82	predicted protein - Populus trichocarpa	P40123|CAP2_HUMAN	7e-25	Adenylyl cyclase-associated protein 2 - Homo sapiens	SNP710
SNP318	CU019606_20.2	2e-18	Dehydrin	gb|ACU18979	2e-33	unknown - Glycine max	Q9XJ56|ECP44_DAUCA	3e-27	Phosphoprotein ECPP44 - Daucus carota	SNP318
SNP520	CU019606_20.2	2e-45	Dehydrin	gb|ACU18979	1e-67	unknown - Glycine max	Q9XJ56|ECP44_DAUCA	4e-47	Phosphoprotein ECPP44 - Daucus carota	SNP520
SNP791	CU019606_9.2	3e-94	Bromo adjacent region; EGF-like; Zinc finger, FYVE/PHD-type	gb|ACU15947	8e-97	unknown - Glycine max	Q86U86|PB1_HUMAN	1e-06	Protein polybromo-1 - Homo sapiens	SNP791	AT4G39100	9e-10	GO:0042156	zinc-mediated transcriptional activator activity	GO:0009791	post-embryonic development	GO:0005634	nucleus
GM1315	AC123976_19.2	3e-71	Malic oxidoreductase	gb|ABB86962	1e-71	cytosolic NADP-malic enzyme - Malus x domestica	P36444|MAOC_FLAPR	7e-65	NADP-dependent malic enzyme, chloroplast precursor - Flaveria pringlei	GM1315
GM1829	AC175828_19.2	4e-78	AUX/IAA protein	ref|XP_002515959	6e-69	Auxin-responsive protein IAA6, putative - Ricinus communis	Q8LAL2|IAA26_ARATH	9e-60	Auxin-responsive protein IAA26 - Arabidopsis thaliana	GM1829
GM1477	AC149268_39.2	9e-30	Zinc finger, Dof-type	gb|ABI16003	2e-40	Dof1 - Glycine max	Q94AR6|DOF31_ARATH	6e-34	Dof zinc finger protein DOF3.1 - Arabidopsis thaliana	GM1477
SNP200	AC187466_49.2	1e-24	(Uracil-5)-methyltransferase	ref|XP_002515896	8e-20	RNA m5u methyltransferase, putative - Ricinus communis	Q8ES75|Y768_OCEIH	7e-07	Hypothetical RNA methyltransferase OB0768 - Oceanobacillus iheyensis	SNP200
SNP688	CT033766_69.2	2e-96	Flavodoxin/nitric oxide synthase	ref|XP_002525624	2e-86	Flavoprotein wrbA, putative - Ricinus communis	P25349|YCP4_YEAST	3e-43	Uncharacterized protein YCR004C - Saccharomyces cerevisiae	SNP688
SNP985										SNP985
GM1937	AC187466_14.2	1e-160	Peptidase M20	gb|ABF55220	1e-157	auxin conjugate hydrolase - Medicago truncatula	O04373|ILL4_ARATH	1e-151	IAA-amino acid hydrolase ILR1-like 4 precursor - Arabidopsis thaliana	GM1937	Mtr.14662.1.S1_x_at	1e-06
SNP114										SNP114
SNP138										SNP138
SNP196	CR954192_7.2	1e-09	Zinc finger, CCHC-type; WD40-like	ref|NP_200684	4e-08	DDB2 (damaged DNA-binding 2); nucleic acid binding / nucleotide binding / zinc ion binding - Arabidopsis thaliana				SNP196	AT5G58760	3e-06	GO:0000166	nucleotide binding	GO:0010224	response to UV-B	GO:0005634	nucleus
SNP301	CU012051_12.2	1e-44	Dehydrogenase, E1 component	gb|ACU23731	1e-53	unknown - Glycine max	Q8HXY4|ODBA_MACFA	1e-22	2-oxoisovalerate dehydrogenase subunit alpha, mitochondrial precursor - Macaca fascicularis	SNP301	Mtr.35178.1.S1_at	1e-09			GO:0009083	branched chain family amino acid catabolic process	GO:0017086	3-methyl-2-oxobutanoate dehydrogenase
GM1651										GM1651	Mtr.27945.1.S1_at	5e-06
GM2326	AC126009_29.2	1e-119	Protein of unknown function DUF284, transmembrane eukaryotic	ref|XP_002265244	1e-157	PREDICTED: hypothetical protein - Vitis vinifera	Q5F362|CC50A_CHICK	1e-55	Cell cycle control protein 50A - Gallus gallus	GM2326
GM2423				emb|CAO64929	1e-104	unnamed protein product - Vitis vinifera				GM2423
GM1922	AC139708_14.2	7e-68	Short-chain dehydrogenase/reductase SDR	gb|ACU23671	3e-72	unknown - Glycine max	Q28960|DHCA_PIG	5e-22	Carbonyl reductase [NADPH] 1 - Sus scrofa	GM1922	Mtr.44332.1.S1_at	9e-51	GO:0016491	oxidoreductase activity	GO:0008152	metabolic process
SNP611	CT963106_9.2	4e-74	Protein kinase	ref|NP_180565	8e-62	MAPKKK14; ATP binding / kinase/ protein kinase/ protein serine/threonine kinase - Arabidopsis thaliana	O22042|M3K3_ARATH	1e-19	Mitogen-activated protein kinase kinase kinase 3 - Arabidopsis thaliana	SNP611	AT2G30040	5e-08	GO:0016301	kinase activity	GO:0006468	protein phosphorylation
SNP479										SNP479
GM2034	CU179877_5.1	1e-32	Protein kinase	ref|XP_002275567	1e-37	PREDICTED: hypothetical protein - Vitis vinifera				GM2034	Mtr.39470.1.S1_at	3e-07	GO:0003777	microtubule motor activity	GO:0010215	cellulose microfibril organization
SNP592	CR932959_3.2	1e-129	Haem peroxidase, plant/fungal/bacterial	gb|AAR31106	1e-115	peroxidase precursor - Quercus suber	Q9LVL2|PER67_ARATH	1e-107	Peroxidase 67 precursor - Arabidopsis thaliana	SNP592
GM1451	CU302337_6.1	2e-19	hypothetical protein	ref|XP_002269081	2e-19	PREDICTED: hypothetical protein - Vitis vinifera				GM1451	Mtr.8833.1.S1_at	1e-06	GO:0003674	molecular_function	GO:0008150	biological_process
GM1076										GM1076	Mtr.33280.1.S1_at	9e-08	GO:0003674	molecular_function	GO:0008150	biological_process
SNP946	CU326393_29.1	1e-101	CBS	gb|ACJ84966	2e-98	unknown - Medicago truncatula	Q9LEV3|UMP3_ARATH	1e-88	Protein At5g10860, mitochondrial precursor - Arabidopsis thaliana	SNP946
SNP959	CU326393_18.1	1e-119	NC	gb|ACU23928	1e-113	unknown - Glycine max				SNP959
GM1858	CR955011_7.2	1e-104	Ras GTPase	emb|CAC24477	1e-104	GTP binding protein - Cichorium intybus x Cichorium endivia	P31583|RHN1_NICPL	1e-100	Ras-related protein RHN1 - Nicotiana plumbaginifolia	GM1858
SNP485										SNP485
SNP339	AC151461_39.2	7e-30	Cytokinin-O-glucosyltransferase 1	gb|ABI94020	4e-30	(iso)flavonoid glycosyltransferase - Medicago truncatula	Q9ZQ94|COGT3_ARATH	1e-24	Cytokinin-O-glucosyltransferase 3 - Arabidopsis thaliana	SNP339
SNP1026	CR936948_10.2	1e-171	U box	dbj|BAB86896	1e-155	syringolide-induced protein 13-1-1 - Glycine max	Q8VZ40|PUB14_ARATH	7e-29	E3 ubiquitin ligase PUB14 - Arabidopsis thaliana	SNP1026
SNP217										SNP217	Mtr.43528.1.S1_at	6e-12	GO:0019200	carbohydrate kinase activity	GO:0005975	carbohydrate metabolic process
SNP455	CT963094_22.2	3e-19	RNA-binding region RNP-1 (RNA recognition motif)	ref|XP_002531919	9e-16	RNA and export factor binding protein, putative - Ricinus communis				SNP455
SNP882	AC161405_21.2	2e-81	Glycoside hydrolase, family 17; Virulence factor, pectin lyase fold; X8	gb|ABN08070	5e-79	Glycoside hydrolase, family 17; Virulence factor, pectin lyase fold; X8 - Medicago truncatula	Q9ZU91|E133_ARATH	1e-60	Putative glucan endo-1,3-beta-glucosidase 3 precursor - Arabidopsis thaliana	SNP882
GM1623	CR954190_12.2	2e-23	DVL	gb|ACU23152	3e-21	unknown - Glycine max				GM1623
SNP397	AC129090_78.2	2e-22	Peptidase aspartic, active site	ref|NP_565911	4e-34	aspartyl protease family protein - Arabidopsis thaliana	Q766C3|NEP1_NEPGR	2e-08	Aspartic proteinase nepenthesin-1 precursor - Nepenthes gracilis	SNP397
SNP608	CU302347_1.1	1e-176	Ribosomal protein S16; Serine/threonine-specific protein phosphatase and bis(5-nucleosyl)-tetraphosphatase	dbj|BAA92244	1e-175	type 1 protein phosphatase-1 - Vicia faba	P48484|PP14_ARATH	1e-172	Serine/threonine-protein phosphatase PP1 isozyme 4 - Arabidopsis thaliana	SNP608	AT2G39840	3e-09	GO:0004722	protein serine/threonine phosphatase activity	GO:0006470	protein dephosphorylation	GO:0000164	protein phosphatase type 1 complex
GM2588				gb|ACN78497	1e-07	putative reverse transcriptase - Arachis hypogaea				GM2588
GM1023	CR954191_5.2	1e-22	Zinc finger, C2H2-type	ref|XP_002459195	1e-18	hypothetical protein SORBIDRAFT_02g000330 - Sorghum bicolor	Q9LHS9|RBE_ARATH	6e-17	Probable transcriptional regulator RABBIT EARS - Arabidopsis thaliana	GM1023	Mtr.25270.1.S1_at	1e-09	GO:0003676	nucleic acid binding	GO:0045449	regulation of transcription
GM846	AC130799_18.2	9e-38	Ribosomal protein L10; Ribosomal protein 60S	sp|P50346RLA0_SOYBN	3e-41	acidic ribosomal protein P0 - Glycine max	P50346|RLA0_SOYBN	1e-42	60S acidic ribosomal protein P0 - Glycine max	GM846
GM1688	CU326389_21.1	1e-151	Major intrinsic protein	dbj|BAD90696	1e-152	plasma membrane intrinsic protein 1;1 - Mimosa pudica	P25794|PIP2_PEA	1e-148	Probable aquaporin PIP-type 7a - Pisum sativum	GM1688
SNP481	CU179811_5.1	1e-46	hypothetical protein	ref|XP_002279619	2e-23	PREDICTED: hypothetical protein - Vitis vinifera				SNP481
SNP469	AC135162_15.2	0	Zinc finger, CCCH-type	ref|XP_002269430	0	PREDICTED: hypothetical protein - Vitis vinifera	Q8BL48|ZC3H5_MOUSE	9e-14	Zinc finger CCCH domain-containing protein 5 - Mus musculus	SNP469
GM1632	AC144729_8.2	7e-45	Pathogenesis-related transcriptional factor and ERF	ref|XP_002272849	3e-41	PREDICTED: hypothetical protein - Vitis vinifera	O80338|ERF2_ARATH	7e-08	Ethylene-responsive transcription factor 2 - Arabidopsis thaliana	GM1632	Mtr.685.1.S1_at	5e-06	GO:0005515	protein binding
GM1942	CU137662_14.1	2e-64	hypothetical protein	gb|ACU14349	2e-58	unknown - Glycine max				GM1942
SNP564	AC165943_16.2	1e-145	Ribosomal protein S4E; RNA-binding S4; KOW	gb|ACU24295	1e-145	unknown - Glycine max	P49204|RS42_ARATH	1e-142	40S ribosomal protein S4-2 - Arabidopsis thaliana	SNP564	AT5G58420	6e-38	GO:0003735	structural constituent of ribosome	GO:0006412	translation	GO:0022627	cytosolic small ribosomal subunit
SNP381	CU137662_9.1	8e-34	Amino acid/polyamine transporter II	ref|XP_002520821	1e-27	amino acid transporter, putative - Ricinus communis				SNP381
GM1494	CU137662_11.1	2e-20	Tumor suppressor protein Gltscr2	gb|ACU23783	1e-18	unknown - Glycine max	O22892|GSR2_ARATH	3e-17	Protein At2g40430 - Arabidopsis thaliana	GM1494	Mtr.41537.1.S1_at	2e-21	GO:0004638	phosphoribosylaminoimidazole carboxylase activity	GO:0009152	purine ribonucleotide biosynthetic process	GO:0009320	phosphoribosylaminoimidazole carboxylase complex
SNP589	CT573055_44.2	0	Thioredoxin-related; Thioredoxin-like fold	dbj|BAF95902	0	protein disulfide isomerase family - Glycine max	Q15084|PDIA6_HUMAN	1e-108	Protein disulfide-isomerase A6 precursor - Homo sapiens	SNP589	AT2G32920	7e-19	GO:0003756	protein disulfide isomerase activity			GO:0005886	plasma membrane
SNP357	CR936328_37.2	3e-58	Protein kinase; Peptidoglycan-binding LysM	gb|ABQ59614	8e-56	LYK8 - Glycine max	Q9LZM4|WAKLQ_ARATH	3e-23	Putative wall-associated receptor kinase-like 20 precursor - Arabidopsis thaliana	SNP357	AT2G39360	1e-05	GO:0016301	kinase activity	GO:0006468	protein phosphorylation	GO:0005886	plasma membrane
SNP588	CT954229_2.2	1e-106	Protein of unknown function UPF0025; Metallophosphoesterase	ref|XP_002331858	1e-104	predicted protein - Populus trichocarpa	Q9QZ88|VPS29_MOUSE	6e-70	Vacuolar protein sorting-associated protein 29 - Mus musculus	SNP588
SNP782	CR931732_26.2	1e-141	Ubiquitin fusion degradation protein UFD1; Zinc finger, C2H2-type; Peptidase, archaeal and bacterial C-terminal; TRAF-like	dbj|BAF98608	1e-138	CM0545.430.nc - Lotus japonicus	P70362|UFD1_MOUSE	3e-25	Ubiquitin fusion degradation protein 1 homolog - Mus musculus	SNP782
GM1140	AC123570_6.2	5e-19	hypothetical protein	gb|ACU13834	2e-17	unknown - Glycine max				GM1140
SNP24	CR931733_8.2	1e-25	Protein kinase; NAF	gb|ACU19756	7e-24	unknown - Glycine max	Q6X4A2|CIPK1_ORYSA	6e-20	CIPK-like protein 1 - Oryza sativa	SNP24	AT2G26980	2e-17	GO:0004674	protein serine/threonine kinase activity	GO:0009738	abscisic acid mediated signaling pathway	GO:0005634	nucleus
SNP1020	AC130803_25.2	4e-81	Calcium-binding EF-hand	sp|P17928CALM_MEDSA	1e-78	calmodulin 2 - Medicago truncatula	P17928|CALM_MEDSA	3e-80	Calmodulin - Medicago sativa	SNP1020	Mtr.48177.1.S1_at	2e-36	GO:0005515	protein binding	GO:0005513	detection of calcium ion
GM1250	AC130803_25.2	5e-81	Calcium-binding EF-hand	sp|P17928CALM_MEDSA	1e-78	calmodulin 2 - Medicago truncatula	P17928|CALM_MEDSA	4e-80	Calmodulin - Medicago sativa	GM1250	Mtr.48177.1.S1_at	6e-12	GO:0005515	protein binding	GO:0005513	detection of calcium ion
GM1175	CR931734_1.2	0	GroEL-like chaperone, ATPase	ref|XP_002528805	0	chaperonin containing t-complex protein 1, eta subunit, tcph, putative - Ricinus communis	Q5ZJK8|TCPH_CHICK	0	T-complex protein 1 subunit eta - Gallus gallus	GM1175	AT3G11830	4e-24	GO:0051082	unfolded protein binding	GO:0046686	response to cadmium ion	GO:0005575	cellular_component_unknown
SNP434	CR954185_43.2	1e-155	Late embryogenesis abundant protein 2	gb|ACJ31819	1e-166	late-embryogenesis abundant protein 1 - Glycine max	P46519|LEA14_SOYBN	7e-17	Desiccation protectant protein Lea14 homolog - Glycine max	SNP434	AT2G44060	3e-09	GO:0003674	molecular_function_unknown	GO:0009793	embryo development ending in seed dormancy	GO:0005886	plasma membrane
GM1633	AC169076_3.2	6e-28	proline-rich family protein	gb|ACU19354	2e-50	unknown - Glycine max				GM1633	Mtr.40477.1.S1_at	1e-68	GO:0003674	molecular_function	GO:0008150	biological_process
GM852	AC136507_44.2	2e-64	RNA-binding region RNP-1 (RNA recognition motif)	gb|ACJ83862	1e-62	unknown - Medicago truncatula	Q9FMP4|PM14_ARATH	1e-59	Pre-mRNA branch site p14-like protein - Arabidopsis thaliana	GM852	AT5G12190	1e-21	GO:0003676	nucleic acid binding	GO:0008150	biological_process_unknown
GM2146	AC136507_36.2	5e-59	HSF/ETS, DNA-binding	gb|ACU16824	4e-58	unknown - Glycine max	Q9C635|HSFB4_ARATH	2e-48	Heat stress transcription factor B-4 - Arabidopsis thaliana	GM2146	Mtr.39470.1.S1_at	9e-08	GO:0003777	microtubule motor activity	GO:0010215	cellulose microfibril organization
GM2147	AC136507_36.2	5e-59	HSF/ETS, DNA-binding	gb|ACU16824	4e-58	unknown - Glycine max	Q9C635|HSFB4_ARATH	2e-48	Heat stress transcription factor B-4 - Arabidopsis thaliana	GM2147	Mtr.39470.1.S1_at	9e-08	GO:0003777	microtubule motor activity	GO:0010215	cellulose microfibril organization
GM963	AC136507_8.2	4e-58	Las1-like	ref|XP_002298459	3e-64	predicted protein - Populus trichocarpa	Q9Y4W2|LAS1L_HUMAN	7e-17	LAS1-like protein - Homo sapiens	GM963
SNP713	AC146692_9.2	4e-47	hypothetical protein	ref|XP_002275834	4e-41	PREDICTED: hypothetical protein - Vitis vinifera				SNP713
SNP261	CT485797_32.2	4e-30	NAD-binding site	ref|XP_002282970	2e-26	PREDICTED: hypothetical protein - Vitis vinifera	Q8NB78|AOF1_HUMAN	8e-08	Flavin-containing amine oxidase domain-containing protein 1 - Homo sapiens	SNP261
SNP23	CT485797_2.2	3e-10	Lissencephaly type-1-like homology motif; CTLH, C-terminal to LisH motif; WD40-like	ref|XP_002306758	5e-09	predicted protein - Populus trichocarpa				SNP23	Mtr.43607.1.S1_at	2e-11	GO:0004871	signal transducer activity	GO:0007186	G-protein coupled receptor protein signaling pathway	GO:0005834	heterotrimeric G-protein complex
SNP930	CT863710_21.2	5e-12	TRAM, LAG1 and CLN8 homology	gb|ACU17264	3e-11	unknown - Glycine max				SNP930
GM2473	CT485797_2.2	7e-77	Lissencephaly type-1-like homology motif; CTLH, C-terminal to LisH motif; WD40-like	ref|XP_002278586	2e-67	PREDICTED: hypothetical protein - Vitis vinifera	Q8C6G8|WDR26_MOUSE	2e-06	WD repeat protein 26 - Mus musculus	GM2473	Mtr.12132.1.S1_at	9e-14	GO:0000166	nucleotide binding
SNP210	CU302329_22.1	6e-11	binding							SNP210
SNP508										SNP508
GM2073										GM2073	Mtr.21807.1.S1_at	1e-12
SNP198				gb|ACF74311	2e-45	putative heat shock protein 4 - Arachis hypogaea				SNP198	Mtr.10711.1.S1_at	6e-09	GO:0003674	molecular_function	GO:0008150	biological_process
SNP403	CU424490_8.1	3e-34	Zinc finger, C2H2-type; NusG	gb|ACJ85115	8e-32	unknown - Medicago truncatula				SNP403	AT1G55460	1e-23	GO:0008270	zinc ion binding	GO:0008150	biological_process_unknown	GO:0005622	intracellular
SNP955	AC155881_13.2	2e-69	DNA-directed RNA polymerase, 14 to 18 kDa subunit	ref|XP_002318240	4e-70	predicted protein - Populus trichocarpa	Q24320|RPB6_DROME	2e-32	DNA-directed RNA polymerases I, II, and III 14.4 kDa polypeptide - Drosophila melanogaster	SNP955	AT5G51940	1e-05	GO:0003899	DNA-directed RNA polymerase activity	GO:0006351	transcription, DNA-dependent	GO:0000418	DNA-directed RNA polymerase IV complex
SNP295	CU302340_11.1	3e-24	Metallophosphoesterase; Purple acid phosphatase, N-terminal	gb|ACU18566	1e-21	unknown - Glycine max	Q38924|PPAF_ARATH	3e-06	Iron - Arabidopsis thaliana	SNP295	Mtr.35788.1.S1_at	2e-26	GO:0003993	acid phosphatase activity	GO:0008150	biological_process	GO:0005615	extracellular space
SNP77	CU179894_32.1	8e-13	Ovarian tumour, otubain; Zinc finger, C2H2-type	ref|XP_002532556	7e-12	cysteine-type peptidase, putative - Ricinus communis				SNP77	Mtr.8902.1.S1_at	6e-18	GO:0016289	CoA hydrolase activity	GO:0006519	cellular amino acid and derivative metabolic process
SNP556				gb|ACF74362	4e-14	perchloric acid soluble translation inhibitor protein - Arachis hypogaea				SNP556
GM2177	CU179894_22.1	1e-110	Syntaxin/epimorphin family	gb|ACU23236	1e-111	unknown - Glycine max	Q946Y7|SYP61_ARATH	1e-92	Syntaxin-61 - Arabidopsis thaliana	GM2177
SNP585	CU179894_22.1	1e-109	Syntaxin/epimorphin family	gb|ACU23236	1e-110	unknown - Glycine max	Q946Y7|SYP61_ARATH	1e-91	Syntaxin-61 - Arabidopsis thaliana	SNP585	AT1G28490	4e-18	GO:0005484	SNAP receptor activity	GO:0006886	intracellular protein transport	GO:0030140	trans-Golgi network transport vesicle
GM1621	AC147435_19.2	9e-26	Protein of unknown function DUF584	gb|ACU23421	5e-26	unknown - Glycine max				GM1621	Mtr.46176.1.S1_at	6e-09	GO:0003674	molecular_function	GO:0008150	biological_process
SNP1059	AC155893_33.2	2e-31	Stigma-specific protein Stig1	gb|ACU13446	5e-50	unknown - Glycine max	Q9UMN6|WBP7_HUMAN	9e-11	WW domain-binding protein 7 - Homo sapiens	SNP1059
SNP2	CU302340_30.1	5e-10	Catalytic domain of components of various dehydrogenase complexes	ref|XP_002321131	8e-07	predicted protein - Populus trichocarpa	P20708|ODO2_AZOVI	8e-07	Dihydrolipoyllysine-residue succinyltransferase component of 2-oxoglutarate dehydrogenase complex - Azotobacter vinelandii	SNP2	Mtr.37490.1.S1_at	1e-16	GO:0005515	protein binding	GO:0006091	generation of precursor metabolites and energy
SNP20	CT033765_8.2	2e-09	UBA/THIF-type NAD/FAD binding fold	ref|XP_002529467	2e-09	ubiquitin-activating enzyme E1, putative - Ricinus communis	Q9ZNW0|MOC3_ARATH	5e-10	Molybdenum cofactor synthesis protein 3 - Arabidopsis thaliana	SNP20
GM1929	CT573504_13.2	6e-84	SWAP/Surp	ref|XP_002529444	9e-62	RNA binding protein, putative - Ricinus communis	Q9UKJ3|GPTC8_HUMAN	4e-17	G patch domain-containing protein 8 - Homo sapiens	GM1929	AT5G55100	8e-07	GO:0003723	RNA binding	GO:0006396	RNA processing	GO:0005575	cellular_component_unknown
GM1785	CR936323_17.2	3e-22	Plant lipid transfer/seed storage/trypsin-alpha amylase inhibitor	gb|ACU16775	2e-33	unknown - Glycine max				GM1785
GM2454	AC137079_19.2	2e-55	Frigida-like	ref|XP_002276345	1e-30	PREDICTED: hypothetical protein - Vitis vinifera				GM2454
SNP519	AC121232_19.2	1e-179	GRAS transcription factor	emb|CAO41200	1e-177	unnamed protein product - Vitis vinifera	Q8GVE1|CIGR2_ORYSA	1e-149	Chitin-inducible gibberellin-responsive protein 2 - Oryza sativa	SNP519
GM2156	AC122165_27.2	7e-89	Ycf60-like protein. , related	ref|XP_002267869	2e-78	PREDICTED: hypothetical protein - Vitis vinifera	P73387|YC60L_SYNY3	3e-22	Ycf60-like protein - Synechocystis sp.	GM2156	Mtr.15178.1.S1_x_at	4e-16
GM2050	CR931742_26.2	1e-24	hypothetical protein	ref|XP_002455525	2e-09	hypothetical protein SORBIDRAFT_03g012640 - Sorghum bicolor	P13983|EXTN_TOBAC	1e-06	Extensin precursor - Nicotiana tabacum	GM2050
GM2199	CT573078_28.2	1e-114	Red chlorophyll catabolite reductase	gb|ACU23013	1e-122	unknown - Glycine max	Q8LDU4|RCCR_ARATH	1e-79	Red chlorophyll catabolite reductase, chloroplast precursor - Arabidopsis thaliana	GM2199
SNP634	CU424492_13.1	2e-75	Glycoside hydrolase, clan GH-D; Raffinose synthase	ref|XP_002330589	3e-67	predicted protein - Populus trichocarpa	Q84VX0|Y5740_ARATH	5e-52	Probable glycosyltransferase At1g55740 - Arabidopsis thaliana	SNP634	Mtr.40339.1.S1_s_at	2e-11	GO:0047268	galactinol-raffinose galactosyltransferase activity	GO:0009312	oligosaccharide biosynthetic process	GO:0005737	cytoplasm
SNP33	CU137659_9.1	2e-36	Nucleotidyl transferase; Trimeric LpxA-like	gb|ABD60582	1e-34	ADP-glucose pyrophosphorylase small subunit - Nicotiana tabacum	P52416|GLGS1_VICFA	6e-36	Glucose-1-phosphate adenylyltransferase small subunit 1, chloroplast precursor - Vicia faba	SNP33
GM1114	CR955006_19.2	2e-38	Protein DGCR14 homolog , related	ref|XP_002533868	7e-30	protein with unknown function - Ricinus communis				GM1114
GM1111										GM1111	Mtr.13064.1.S1_at	2e-18
SNP595	CT863710_19.2	1e-144	UDP-glucuronosyl/UDP-glucosyltransferase	ref|XP_002334159	1e-124	predicted protein - Populus trichocarpa	Q40284|UFOG1_MANES	1e-113	Anthocyanidin 3-O-glucosyltransferase - Manihot esculenta	SNP595
SNP837	CU012043_13.2	1e-19	Chlorophyll A-B binding protein	gb|ABK96765	8e-78	unknown - Populus trichocarpa x Populus deltoides	P27522|CB13_SOLLC	6e-54	Chlorophyll a-b binding protein 8, chloroplast precursor - Solanum lycopersicum	SNP837
SNP707	CR931808_9.2	1e-144	Protein kinase	gb|ACM89536	1e-172	protein kinase - Glycine max	P27450|CX32_ARATH	1e-113	Probable serine/threonine-protein kinase Cx32, chloroplast precursor - Arabidopsis thaliana	SNP707
GM2222	CU424491_1.1	2e-40	RabGAP/TBC	ref|XP_002532289	2e-31	conserved hypothetical protein - Ricinus communis				GM2222	AT3G07890	8e-07	GO:0005097	RAB GTPase activator activity	GO:0032313	regulation of Rab GTPase activity	GO:0005622	intracellular
Chromosome 8A										Chromosome 8A
SNP545	CT573505_15.2	2e-68	Protein of unknown function DUF962	emb|CAN69808	1e-78	hypothetical protein - Vitis vinifera	P25338|YGB0_YEAST	2e-21	Uncharacterized endoplasmic reticulum membrane protein YGL010W - Saccharomyces cerevisiae	SNP545
SNP74				gb|ACJ86035	2e-21	unknown - Medicago truncatula				SNP74	AT1G26550	2e-07	GO:0016853	isomerase activity	GO:0008150	biological_process_unknown	GO:0005575	cellular_component_unknown
SNP197										SNP197	Mtr.9652.1.S1_at	9e-08	GO:0003674	molecular_function	GO:0008150	biological_process	GO:0005575	cellular_component
GM2421				gb|ACD39383	2e-16	NAC domain protein - Glycine max				GM2421
SNP37	AC163324_17.2	1e-16	3-isopropylmalate dehydratase large subunit	ref|XP_002528344	7e-15	3-isopropylmalate dehydratase, putative - Ricinus communis	P81291|LEU22_METJA	1e-08	3-isopropylmalate dehydratase large subunit 2 - Methanococcus jannaschii	SNP37	AT4G13430	2e-23	GO:0016829	lyase activity	GO:0008152	metabolic process	GO:0009507	chloroplast
SNP126	CU012042_9.2	1e-12	Cycloeucalenol cycloisomerase	gb|ACU24399	9e-11	unknown - Glycine max	Q9M643|CCI1_ARATH	9e-10	Cycloeucalenol cycloisomerase - Arabidopsis thaliana	SNP126
SNP362	CU062477_6.1	9e-49	Thioredoxin domain 2	ref|XP_002511377	1e-45	glutaredoxin-1, grx1, putative - Ricinus communis	Q8L8T2|GRXC1_ARATH	3e-43	Glutaredoxin-C1 - Arabidopsis thaliana	SNP362
SNP145	CT954252_14.2	9e-15	Octicosapeptide/Phox/Bem1p; CBS	ref|XP_002511166	2e-11	conserved hypothetical protein - Ricinus communis				SNP145	Mtr.42511.1.S1_at	3e-07
SNP997	CU062659_22.1	5e-15	Heavy metal transport/detoxification protein	gb|ACU23439	3e-15	unknown - Glycine max				SNP997
GM2269	CU062659_14.1	3e-75	MtN3 and saliva related transmembrane protein	gb|ABT17358	2e-93	N3 protein - Glycine max				GM2269
GM1073										GM1073	Mtr.32189.1.S1_at	1e-06
GM1239	AC148918_8.2	1e-154	Nucleosome assembly protein (NAP)	gb|ABD28504	1e-152	Nucleosome assembly protein (NAP) - Medicago truncatula	P28656|NP1L1_MOUSE	2e-54	Nucleosome assembly protein 1-like 1 - Mus musculus	GM1239
SNP61	AC137828_19.2	2e-30	Phosphatidylinositol 3- and 4-kinase, catalytic; Ubiquitin	ref|XP_002320202	3e-33	predicted protein - Populus trichocarpa				SNP61	Mtr.9127.1.S1_at	6e-09	GO:0004428	inositol or phosphatidylinositol kinase activity	GO:0006512	ubiquitin cycle
SNP967				ref|XP_002523427	1e-121	centromere/microtubule binding protein cbf5, putative - Ricinus communis	Q9LD90|DKC1_ARATH	1e-116	H/ACA ribonucleoprotein complex subunit 4 - Arabidopsis thaliana	SNP967	AT3G57150	2e-62	GO:0009982	pseudouridine synthase activity	GO:0009451	RNA modification	GO:0005829	cytosol
SNP184	AC137828_19.2	4e-33	Phosphatidylinositol 3- and 4-kinase, catalytic; Ubiquitin	ref|XP_002320202	7e-36	predicted protein - Populus trichocarpa				SNP184	Mtr.9127.1.S1_at	1e-09	GO:0004428	inositol or phosphatidylinositol kinase activity	GO:0006512	ubiquitin cycle
GM1134	AC148758_37.2	2e-17	GAT; ENTH/VHS	ref|XP_002513254	2e-17	Hepatocyte growth factor-regulated tyrosine kinase substrate, putative - Ricinus communis				GM1134
SNP998	CT009488_36.2	4e-08	hypothetical protein	gb|ACU16137	5e-69	unknown - Glycine max	Q3T0F2|TPPC2_BOVIN	5e-33	Trafficking protein particle complex subunit 2 - Bos taurus	SNP998
RGC206										RGC206
RGC268										RGC268
GM1320	AC141112_33.2	2e-86	hypothetical protein	emb|CAN72198	2e-84	hypothetical protein - Vitis vinifera				GM1320	Mtr.17433.1.S1_at	3e-29	GO:0003674	molecular_function	GO:0008150	biological_process
GM1575	AC140549_75.2	2e-07	Elongation factor 1, gamma chain; Glutathione S-transferase, C-terminal-like	ref|XP_002328789	1e-13	predicted protein - Populus trichocarpa	Q5Z627|EF1G3_ORYSA	2e-13	Elongation factor 1-gamma 3 - Oryza sativa	GM1575	AT1G57720	8e-07	GO:0003746	translation elongation factor activity	GO:0046686	response to cadmium ion	GO:0005773	vacuole
SNP43										SNP43
SNP340				gb|ACU24152	1e-152	unknown - Glycine max	Q4QQR9|MEMO_RAT	2e-85	Protein memo - Rattus norvegicus	SNP340	Msa.1343.1.S1_at	2e-11	GO:0003674	molecular_function	GO:0008150	biological_process	GO:0005575	cellular_component
GM1628										GM1628
GM1872	AC145331_15.2	1e-11	Cyclin-like F-box	ref|XP_002515516	1e-06	grr1, plant, putative - Ricinus communis	Q708Y0|EBF2_ARATH	6e-06	EIN3-binding F-box protein 2 - Arabidopsis thaliana	GM1872
SNP840	AC150787_1.2	2e-88	Plant protein of unknown function	ref|XP_002515541	2e-56	conserved hypothetical protein - Ricinus communis				SNP840
GM1932	CR936368_37.2	1e-67	Putative KID-containing protein , related	gb|ACU22935	2e-73	unknown - Glycine max				GM1932	AT4G31510	3e-06	GO:0003674	molecular_function_unknown	GO:0008150	biological_process_unknown
GM2758				ref|XP_002521749	1e-14	protein with unknown function - Ricinus communis	Q570X5|ATL1G_ARATH	1e-10	RING-H2 finger protein ATL1G - Arabidopsis thaliana	GM2758	Mtr.11476.1.S1_at	2e-08	GO:0003674	molecular_function	GO:0008150	biological_process
SNP740	AC124959_23.2	0	Glycoside hydrolase, family 1	ref|XP_002275668	1e-166	PREDICTED: hypothetical protein - Vitis vinifera	P26205|BGLT_TRIRP	1e-138	Cyanogenic beta-glucosidase precursor - Trifolium repens	SNP740
GM10										GM10
GM2055	AC146566_12.2	3e-13	hypothetical protein							GM2055
SNP48				sp|Q8LP17CCD1_PEA	1e-19	nine-cis-epoxycarotenoid dioxygenase1 - Pisum sativum				SNP48
SNP287	AC170990_16.2	3e-57	SAG101 , related	ref|XP_002333172	2e-44	predicted protein - Populus trichocarpa				SNP287
GM1961	AC121234_7.2	2e-45	Prefoldin beta-like	gb|ACU13434	9e-55	unknown - Glycine max	Q5RAM7|PFD1_PONPY	2e-16	Prefoldin subunit 1 - Pongo pygmaeus	GM1961
SNP298	AC148342_3.2	3e-87	Transferase	gb|ACJ85557	1e-94	unknown - Medicago truncatula	Q8S9G6|T5AT_TAXCH	1e-34	Taxadien-5-alpha-ol O-acetyltransferase - Taxus chinensis	SNP298
SNP775	AC159873_7.2	2e-09	UbiA prenyltransferase	dbj|BAG12672	2e-16	flavonoid prenyltransferase - Sophora flavescens				SNP775
SNP1034	AC159873_7.2	2e-73	UbiA prenyltransferase	gb|ABB70126	8e-76	homogentisate phytyltransferase VTE2-1 - Glycine max	Q57727|Y279_METJA	1e-07	Hypothetical protein MJ0279 - Methanococcus jannaschii	SNP1034
SNP1048	AY508219_30.2	3e-62	Zinc finger, C2H2-type	ref|XP_002273262	8e-54	PREDICTED: hypothetical protein - Vitis vinifera	Q767K9|PP1RA_PIG	8e-06	Serine/threonine-protein phosphatase 1 regulatory subunit 10 - Sus scrofa	SNP1048	AT2G27100	2e-13	GO:0003677	DNA binding	GO:0045449	regulation of transcription	GO:0016607	nuclear speck
SNP251	AC174305_19.2	1e-48	Galactose-binding like	gb|ACU23170	1e-55	unknown - Glycine max				SNP251	Mtr.8669.1.S1_at	6e-29	GO:0003674	molecular_function	GO:0008150	biological_process
SNP324	AC192707_4.1	2e-32	Protein kinase	ref|XP_002520319	7e-36	kinase, putative - Ricinus communis				SNP324
SNP94				ref|XP_002456367	6e-08	hypothetical protein SORBIDRAFT_03g034820 - Sorghum bicolor				SNP94
GM883	AC151527_16.2	1e-41	Pathogenesis-related transcriptional factor and ERF	gb|ACU15727	5e-59	unknown - Glycine max	O80340|ERF4_ARATH	7e-51	Ethylene-responsive transcription factor 4 - Arabidopsis thaliana	GM883
SNP159				ref|XP_002329122	4e-11	predicted protein - Populus trichocarpa	Q9Y6E0|STK24_HUMAN	8e-06	Serine/threonine-protein kinase 24 - Homo sapiens	SNP159	Mtr.11165.1.S1_at	9e-11	GO:0004674	protein serine/threonine kinase activity	GO:0006468	protein amino acid phosphorylation
SNP1065				gb|ACU19010	7e-44	unknown - Glycine max				SNP1065	AT5G53860	6e-17	GO:0003674	molecular_function_unknown	GO:0009793	embryo development ending in seed dormancy	GO:0009507	chloroplast
GM2400	AC153459_46.2	4e-09	Gamma Purothionin	gb|AAX86993	8e-20	defensin - Tephrosia villosa	P18646|10KD_VIGUN	5e-20	10 kDa protein precursor - Vigna unguiculata	GM2400
SNP22				ref|ZP_02735402	9e-07	hypothetical protein GobsU_26581 - Gemmata obscuriglobus UQM 2246				SNP22
GM1744	AC145753_12.2	1e-76	No apical meristem (NAM) protein	gb|ACU16940	1e-117	unknown - Glycine max	Q9SM64|SODM_PRUPE	1e-108	Superoxide dismutase [Mn], mitochondrial precursor - Prunus persica	GM1744
SNP393										SNP393
SNP209										SNP209
GM2101	AC148815_26.2	1e-39	SAM binding motif , identical	ref|XP_002284299	6e-45	PREDICTED: hypothetical protein - Vitis vinifera				GM2101
SNP475	AC147001_38.2	3e-18	Ribosomal protein L24/L26	gb|ACU14585	9e-17	unknown - Glycine max	P11893|RK24_PEA	1e-17	50S ribosomal protein L24, chloroplast precursor - Pisum sativum	SNP475	Mtr.43725.1.S1_at	7e-20	GO:0003735	structural constituent of ribosome	GO:0006412	translation
SNP684	AC146555_12.2	7e-22	Plant lipid transfer/seed storage/trypsin-alpha amylase inhibitor	gb|AAU21494	3e-93	2S protein 1 - Arachis hypogaea	Q647G9|CONG_ARAHY	6e-43	Conglutin precursor - Arachis hypogaea	SNP684
SNP925	AC146555_16.2	3e-21	Plant lipid transfer/seed storage/trypsin-alpha amylase inhibitor	gb|AAW56068	4e-79	conglutin - Arachis hypogaea	Q647G9|CONG_ARAHY	3e-79	Conglutin precursor - Arachis hypogaea	SNP925
SNP1028	AC138015_11.2	2e-14	DNA-binding WRKY	gb|ABY84659	7e-15	transcription factor - Glycine max				SNP1028
GM1965	AC138015_6.2	6e-77	Protein kinase	ref|XP_002281788	4e-74	PREDICTED: similar to shaggy-related protein kinase delta / ASK-delta / ASK-dzeta (ASK4) - Vitis vinifera	Q39010|KSG6_ARATH	8e-73	Shaggy-related protein kinase dzeta - Arabidopsis thaliana	GM1965	Mtr.37504.1.S1_at	9e-08
GM1136	AC165431_31.2	1e-15	Homeodomain-related	ref|XP_002438524	5e-17	hypothetical protein SORBIDRAFT_10g021360 - Sorghum bicolor	Q700D9|MYBF_ARATH	3e-06	Putative Myb family transcription factor At1g14600 - Arabidopsis thaliana	GM1136	Mtr.13990.1.S1_at	1e-22	GO:0003677	DNA binding	GO:0045449	regulation of transcription
SNP208	AC174294_40.2	3e-15	Protein kinase	emb|CAN59823	1e-13	hypothetical protein - Vitis vinifera				SNP208	Mtr.13720.1.S1_at	2e-18			GO:0002119	nematode larval development
SNP368										SNP368
SNP659	AC171618_41.2	1e-103	Ras GTPase; Sigma-54 factor, interaction region	gb|ACU21326	1e-101	unknown - Glycine max	Q40521|RB11B_TOBAC	9e-98	Ras-related protein Rab11B - Nicotiana tabacum	SNP659	AT1G73640	1e-08	GO:0005525	GTP binding	GO:0015031	protein transport	GO:0005886	plasma membrane
GM2182	AC119414_45.2	3e-06	Histone H5							GM2182
SNP937				gb|ACU15712	4e-13	unknown - Glycine max				SNP937	Mtr.8970.1.S1_at	2e-11	GO:0003674	molecular_function	GO:0008150	biological_process
SNP361										SNP361
SNP613	AC123573_14.2	1e-35	RNA-directed DNA polymerase (Reverse transcriptase); Polynucleotidyl transferase, Ribonuclease H fold	ref|XP_002276868	1e-128	PREDICTED: hypothetical protein - Vitis vinifera	Q9CQ49|NCBP2_MOUSE	5e-54	Nuclear cap-binding protein subunit 2 - Mus musculus	SNP613	AT5G44200	2e-07	GO:0000339	RNA cap binding	GO:0031053	primary microRNA processing	GO:0005845	mRNA cap binding complex
SNP1085	AC149809_56.2	5e-33	WD40-like	ref|XP_002533827	6e-33	Regulatory-associated protein of mTOR, putative - Ricinus communis	Q8N122|RPTOR_HUMAN	1e-07	Regulatory-associated protein of mTOR - Homo sapiens	SNP1085	Mtr.7395.1.S1_at	9e-08	GO:0008026	ATP-dependent helicase activity
GM2125	AC165430_24.2	2e-26	Dihydroxy-acid and 6-phosphogluconate dehydratase	ref|XP_002325681	3e-26	predicted protein - Populus trichocarpa	Q7XBH4|MYB4_ORYSA	1e-22	Myb-related protein Myb4 - Oryza sativa	GM2125	Mtr.42274.1.S1_at	4e-13	GO:0016563	transcription activator activity	GO:0006355	regulation of transcription, DNA-dependent	GO:0005634	nucleus
SNP1022				ref|XP_002517993	3e-51	vacuolar membrane protein pep3, putative - Ricinus communis	Q9P253|VPS18_HUMAN	1e-11	Vacuolar protein sorting-associated protein 18 - Homo sapiens	SNP1022	AT1G12470	2e-06	GO:0008270	zinc ion binding
SNP1061				gb|AAG23130	7e-10	diacylglycerol kinase variant A - Lycopersicon esculentum				SNP1061	AT2G20900	3e-09	GO:0004143	diacylglycerol kinase activity	GO:0007205	activation of protein kinase C activity by G-protein coupled receptor protein signaling pathway	GO:0005575	cellular_component_unknown
GM1092	AC171168_20.2	9e-16	Cyclin, N-terminal	gb|ACU17821	2e-18	unknown - Glycine max				GM1092
GM2144	AC124957_15.2	5e-33	Protein of unknown function DUF266, plant	ref|XP_002513724	3e-30	conserved hypothetical protein - Ricinus communis	Q9FPQ6|GP1_CHLRE	4e-11	Vegetative cell wall protein gp1 precursor - Chlamydomonas reinhardtii	GM2144
GM1281	CR931807_29.2	5e-37	POX; Homeodomain-related	ref|XP_002275098	7e-80	PREDICTED: hypothetical protein - Vitis vinifera	P48731|ATH1_ARATH	7e-28	Homeobox protein ATH1 - Arabidopsis thaliana	GM1281	AT1G75410	6e-20	GO:0003700	sequence-specific DNA binding transcription factor activity	GO:0006355	regulation of transcription, DNA-dependent	GO:0005634	nucleus
GM1001	AC146332_17.2	1e-12	hypothetical protein	gb|ACU14704	2e-13	unknown - Glycine max				GM1001
GM1201	AC199761_21.1	6e-99	Calcium-binding EF-hand	ref|XP_002523826	5e-84	ef-hand calcium binding protein, putative - Ricinus communis	Q5PQ53|PEF1_XENLA	4e-30	Peflin - Xenopus laevis	GM1201
SNP401	AC146332_29.2	1e-26	Leucine-rich repeat; Leucine-rich repeat, cysteine-containing type	gb|ACU20939	1e-25	unknown - Glycine max				SNP401
GM1709	AC147007_5.2	1e-59	Basic-leucine zipper (bZIP) transcription factor	ref|XP_002523794	1e-76	conserved hypothetical protein - Ricinus communis	Q84JK2|FD_ARATH	2e-15	Protein FD - Arabidopsis thaliana	GM1709
GM2417	CT025840_27.2	1e-24	Homeodomain-related	ref|XP_002525443	8e-85	transcription factor, putative - Ricinus communis				GM2417
GM2832	AC138526_21.2	5e-10	Nucleosome assembly protein (NAP)	ref|XP_002270926	3e-58	PREDICTED: hypothetical protein - Vitis vinifera	P13816|GARP_PLAFF	6e-13	Glutamic acid-rich protein precursor - Plasmodium falciparum	GM2832	Mtr.9284.1.S1_at	2e-15	GO:0003674	molecular_function	GO:0009793	embryonic development ending in seed dormancy
SNP315	AC150779_25.2	1e-65	Histone-fold/TFIID-TAF/NF-Y	ref|XP_002523734	2e-66	histone h2b, putative - Ricinus communis	O22582|H2B_GOSHI	3e-65	Histone H2B - Gossypium hirsutum	SNP315	AT5G22880	2e-06	GO:0003677	DNA binding	GO:0006334	nucleosome assembly	GO:0005730	nucleolus
SNP657	AC130805_9.2	0	Prephenate dehydratase	ref|XP_002313651	0	arogenate/prephenate dehydratase - Populus trichocarpa	Q02286|PHEA_ENTAG	6e-37	P-protein [Includes: Chorismate mutase - Enterobacter agglomerans	SNP657
SNP798	AC144731_3.2	1e-101	NAD-dependent epimerase/dehydratase	ref|XP_002270884	1e-102	PREDICTED: hypothetical protein - Vitis vinifera	Q6D2F1|ARNA_ERWCT	1e-31	Bifunctional polymyxin resistance arnA protein [Includes: UDP-glucuronic acid decarboxylase - Erwinia carotovora subsp. atroseptica	SNP798	AT2G27860	2e-25	GO:0048040	UDP-glucuronate decarboxylase activity	GO:0009226	nucleotide-sugar biosynthetic process	GO:0005737	cytoplasm
GM2643	AC148765_3.2	1e-52	Nucleoplasmin	gb|ACU22923	1e-102	unknown - Glycine max	Q8LJS2|HD2A_SOYBN	3e-84	Histone deacetylase 2a - Glycine max	GM2643
GM2644	AC148765_3.2	5e-35	Nucleoplasmin	gb|ACU22923	4e-78	unknown - Glycine max	Q8LJS2|HD2A_SOYBN	3e-51	Histone deacetylase 2a - Glycine max	GM2644
SNP115	AC138171_31.2	4e-35	Lipid-binding START; Homeodomain-related	tpg|DAA05766	1e-37	TPA_inf: class III HD-Zip protein REV1 - Lotus japonicus				SNP115	Mtr.49221.1.S1_at	7e-30	GO:0003677	DNA binding	GO:0006355	regulation of transcription, DNA-dependent
SNP245				ref|XP_002282437	3e-56	PREDICTED: hypothetical protein - Vitis vinifera	Q9SKN5|ARFJ_ARATH	8e-34	Auxin response factor 10 - Arabidopsis thaliana	SNP245
SNP826	AC137829_64.2	4e-43	Glycoside hydrolase, family 16; Xyloglucan endo-transglycosylase, C-terminal	gb|ACU22926	2e-47	unknown - Glycine max	Q9SJL9|XTH32_ARATH	2e-39	Probable xyloglucan endotransglucosylase/hydrolase protein 32 precursor - Arabidopsis thaliana	SNP826	Mtr.40323.1.S1_at	6e-09	GO:0016798	hydrolase activity, acting on glycosyl bonds	GO:0005975	carbohydrate metabolic process
GM1798	AC198006_14.1	5e-64	Zinc finger, RING-type	ref|XP_002282323	7e-62	PREDICTED: hypothetical protein - Vitis vinifera				GM1798	AT5G03180	2e-10	GO:0008270	zinc ion binding	GO:0008150	biological_process_unknown	GO:0005575	cellular_component_unknown
SNP965	AC149268_19.2	2e-67	CD9/CD37/CD63 antigen	gb|ACU23085	1e-63	unknown - Glycine max				SNP965	Mtr.35142.1.S1_at	2e-20	GO:0003674	molecular_function	GO:0007568	aging
GM2640	AC126780_19.2	2e-19	Mitochondrial import inner membrane translocase, subunit Tim17/22	emb|CAA97910	3e-66	core protein - Pisum sativum				GM2640	Mtr.9264.1.S1_at	3e-07			GO:0009409	response to cold
SNP633	AC151822_28.2	3e-35	Expansin 45, endoglucanase-like	ref|XP_002533097	3e-52	Alpha-expansin 4 precursor, putative - Ricinus communis	O48818|EXPA4_ARATH	7e-52	Expansin-A4 precursor - Arabidopsis thaliana	SNP633	AT2G39700	6e-14			GO:0009828	plant-type cell wall loosening	GO:0009505	plant-type cell wall
SNP619	AC137554_23.2	1e-104	Glycoside hydrolase, family 19; Chitin-binding, type 1	ref|XP_002326040	1e-111	predicted protein - Populus trichocarpa	P27054|CHI4_PHAVU	1e-105	Endochitinase PR4 precursor - Phaseolus vulgaris	SNP619
SNP1100	AC175829_38.2	3e-42	PCRF	emb|CAN67129	3e-38	hypothetical protein - Vitis vinifera	Q5NMC7|RF1_ZYMMO	6e-23	Peptide chain release factor 1 - Zymomonas mobilis	SNP1100	Mtr.4382.1.S1_at	6e-46	GO:0003747	translation release factor activity	GO:0006415	translational termination
GM1629	AC148918_41.2	5e-42	SMAD/FHA	ref|XP_002521393	1e-37	conserved hypothetical protein - Ricinus communis	P19338|NUCL_HUMAN	3e-12	Nucleolin - Homo sapiens	GM1629
RGC219										RGC219
RGC244										RGC244
SNP214	AC148918_8.2	1e-07	Nucleosome assembly protein (NAP)	ref|NP_001105215	4e-06	nucleosome/chromatin assembly factor group A - Zea mays				SNP214	Mtr.38811.1.S1_s_at	2e-15			GO:0006334	nucleosome assembly	GO:0005634	nucleus
GM1240	CU062659_14.1	1e-28	MtN3 and saliva related transmembrane protein	gb|ACU19376	8e-35	unknown - Glycine max				GM1240	Mtr.20845.1.S1_at	6e-09	GO:0003674	molecular_function	GO:0008150	biological_process
SNP892	AC125482_5.2	3e-39	hypothetical protein	gb|ACU19023	6e-45	unknown - Glycine max				SNP892
GM2312	AC122728_18.2	5e-49	Pathogenesis-related transcriptional factor and ERF	gb|ACR44231	3e-52	drought responsive element binding protein 2 - Glycine max	Q39127|TINY_ARATH	4e-18	Transcriptional factor TINY - Arabidopsis thaliana	GM2312
GM1901	AC158501_15.2	4e-36	Gibberellin regulated protein	gb|ACU14133	2e-40	unknown - Glycine max	P27057|GAST1_SOLLC	3e-15	GAST1 protein precursor - Solanum lycopersicum	GM1901	Mtr.8095.1.S1_at	2e-39	GO:0005515	protein binding
SNP663	AC158501_3.2	1e-64	Protease-associated PA; Proteinase inhibitor I9, subtilisin propeptide	ref|XP_002283279	2e-64	PREDICTED: hypothetical protein - Vitis vinifera	O65351|SUBL_ARATH	1e-47	Subtilisin-like protease precursor - Arabidopsis thaliana	SNP663
SNP1064				ref|XP_002302217	4e-10	predicted protein - Populus trichocarpa				SNP1064
GM1905	CR962129_14.2	2e-76	Purine/pyrimidine phosphoribosyl transferase	ref|XP_002510107	3e-84	Adenine phosphoribosyltransferase, putative - Ricinus communis	P31166|APT1_ARATH	4e-81	Adenine phosphoribosyltransferase 1 - Arabidopsis thaliana	GM1905	Mtr.18699.1.S1_x_at	6e-09
GM1934	AC131026_46.2	1e-156	AT-rich interaction region; Heat shock protein Hsp20	gb|ACB59277	1e-175	ARID/BRIGHT DNA binding domain containing protein - Lotus japonicus	P29374|ARI4A_HUMAN	9e-07	AT-rich interactive domain-containing protein 4A - Homo sapiens	GM1934
GM2339	AC148918_44.2	2e-59	Zinc finger, C2H2-type	ref|XP_002280155	4e-60	PREDICTED: hypothetical protein isoform 2 - Vitis vinifera				GM2339
GM1936	AC155896_53.2	2e-53	hypothetical protein	gb|ACU19110	1e-91	unknown - Glycine max				GM1936	Mtr.18821.1.S1_at	4e-10	GO:0008121	ubiquinol-cytochrome-c reductase activity	GO:0006122	mitochondrial electron transport, ubiquinol to cytochrome c	GO:0005750	mitochondrial respiratory chain complex III
SNP116	AC135800_13.2	3e-20	Protein of unknown function UPF0143	gb|AAC34343	2e-18	Unknown protein - Arabidopsis thaliana	O80594|ERG28_ARATH	6e-20	Probable ergosterol biosynthetic protein 28 - Arabidopsis thaliana	SNP116	Mtr.9875.1.S1_at	2e-14	GO:0003674	molecular_function	GO:0008150	biological_process	GO:0016021	integral to membrane
SNP266	AC123976_19.2	2e-62	Malic oxidoreductase	emb|CAA56354	7e-65	NADP dependent malic enzyme - Phaseolus vulgaris	P12628|MAOX_PHAVU	4e-66	NADP-dependent malic enzyme - Phaseolus vulgaris	SNP266
SNP334	CU459036_8.1	6e-29	Zinc finger, RING-type; von Willebrand factor, type A	ref|XP_002509994	5e-47	protein binding protein, putative - Ricinus communis				SNP334
SNP365	AC135800_26.2	0	Cell division protein FtsZ	gb|ABO47739	0	alpha-tubulin - Gossypium hirsutum	Q6VAF9|TBA4_GOSHI	0	Tubulin alpha-4 chain - Gossypium hirsutum	SNP365
SNP877	AC152551_9.2	2e-62	hypothetical protein	gb|ACU19031	1e-65	unknown - Glycine max				SNP877
GM2600	CR956434_8.2	2e-78	HSF/ETS, DNA-binding	emb|CAA87076	5e-75	heat shock transcription factor 21 - Glycine max	O80982|HSFA2_ARATH	7e-72	Heat stress transcription factor A-2 - Arabidopsis thaliana	GM2600
GM1839	CT967316_2.2	1e-86	Peptidase M, neutral zinc metallopeptidases, zinc-binding site	ref|XP_002280239	9e-78	PREDICTED: hypothetical protein - Vitis vinifera	P55786|PSA_HUMAN	4e-31	Puromycin-sensitive aminopeptidase - Homo sapiens	GM1839	Mtr.47273.1.S1_at	6e-09
GM2601	CR956434_8.2	1e-88	HSF/ETS, DNA-binding	ref|XP_002278709	1e-81	PREDICTED: hypothetical protein - Vitis vinifera	O80982|HSFA2_ARATH	3e-82	Heat stress transcription factor A-2 - Arabidopsis thaliana	GM2601
SNP132				gb|AAL48317	2e-08	succinoaminoimidazolecarboximide ribonucleotide synthetase - Vigna unguiculata	P38025|PUR7_ARATH	6e-06	Phosphoribosylaminoimidazole-succinocarboxamide synthase, chloroplast precursor - Arabidopsis thaliana	SNP132	Mtr.42050.1.S1_at	4e-13	GO:0004639	phosphoribosylaminoimidazolesuccinocarboxamide synthase activity	GO:0009152	purine ribonucleotide biosynthetic process
SNP473										SNP473
GM1903a										GM1903a
SNP849	CT967316_3.2	8e-74	Heat shock protein Hsp20	ref|XP_002308537	8e-74	predicted protein - Populus trichocarpa	P05477|HSP21_SOYBN	2e-72	17.9 kDa class II heat shock protein - Glycine max	SNP849
GM1831	CU104774_4.1	9e-22	Zinc finger, RING-type	ref|XP_002267344	5e-28	PREDICTED: hypothetical protein - Vitis vinifera	Q5EAE9|ATL5C_ARATH	6e-19	RING-H2 finger protein ATL5C precursor - Arabidopsis thaliana	GM1831
GM1713	CU424435_4.1	2e-39	14-3-3 protein	ref|XP_002514016	7e-38	14-3-3 protein, putative - Ricinus communis	P93207|14310_SOLLC	4e-37	14-3-3 protein 10 - Solanum lycopersicum	GM1713	Msa.1697.1.S1_at	9e-14			GO:0008150	biological_process	GO:0005575	cellular_component
SNP81	CU104774_14.1	7e-16	MscS Mechanosensitive ion channel	gb|ABJ96380	2e-13	expressed protein - Prunus persica				SNP81	AT1G58200	3e-06	GO:0005216	ion channel activity	GO:0006970	response to osmotic stress	GO:0009526	plastid envelope
SNP221	CU104774_20.1	5e-41	Delta crystallin	ref|XP_002514045	1e-37	argininosuccinate lyase, putative - Ricinus communis	Q7M938|ARLY_WOLSU	1e-22	Argininosuccinate lyase - Wolinella succinogenes	SNP221	AT5G10920	3e-25	GO:0004056	argininosuccinate lyase activity	GO:0006526	arginine biosynthetic process	GO:0009570	chloroplast stroma
SNP476	AC152403_25.2	1e-129	Peptidase A1, pepsin	dbj|BAE71208	0	hypothetical protein - Trifolium pratense	Q766C3|NEP1_NEPGR	8e-43	Aspartic proteinase nepenthesin-1 precursor - Nepenthes gracilis	SNP476
SNP924	CU062644_1.1	9e-26	Helix-loop-helix DNA-binding	ref|XP_002513985	2e-31	DNA binding protein, putative - Ricinus communis				SNP924
GM2176	CU302337_13.1	7e-45	Cyclin-like F-box	gb|ACU13841	2e-72	unknown - Glycine max	Q9ZPE4|FBW2_ARATH	6e-57	F-box protein FBW2 - Arabidopsis thaliana	GM2176	Mtr.14662.1.S1_x_at	9e-08
GM2665	AC144342_18.2	2e-22	Classical arabinogalactan protein 5 precursor. , related	ref|XP_002533974	7e-18	Early nodulin 20 precursor, putative - Ricinus communis	Q8LCE4|AGP5_ARATH	4e-18	Classical arabinogalactan protein 5 precursor - Arabidopsis thaliana	GM2665
GM2664	CT867975_24.2	2e-11	Loricrin.	gb|EAX07174	1e-11	hCG1793893 - Homo sapiens	Q9W1V3|FBRL_DROME	3e-09	rRNA 2'-O-methyltransferase fibrillarin - Drosophila melanogaster	GM2664
GM1189	AC144342_8.2	1e-137	14-3-3 protein	dbj|BAB47119	1e-134	14-3-3 protein - Vigna angularis	P46266|1433_PEA	1e-134	14-3-3-like protein - Pisum sativum	GM1189	AT4G09000	1e-11	GO:0045309	protein phosphorylated amino acid binding	GO:0046686	response to cadmium ion	GO:0005886	plasma membrane
GM1917	CU302337_13.1	4e-64	Cyclin-like F-box	ref|XP_002301066	2e-86	predicted protein - Populus trichocarpa	Q9ZPE4|FBW2_ARATH	2e-74	F-box protein FBW2 - Arabidopsis thaliana	GM1917
SNP913	AC126015_15.2	6e-99	Phosphate-induced protein 1 conserved region	ref|XP_002513946	1e-127	conserved hypothetical protein - Ricinus communis				SNP913	AT4G08950	2e-13	GO:0003674	molecular_function_unknown	GO:0009741	response to brassinosteroid stimulus	GO:0009505	plant-type cell wall
GM2099				ref|XP_002284185	8e-64	PREDICTED: hypothetical protein - Vitis vinifera	P49451|CENPB_SHEEP	3e-06	Major centromere autoantigen B - Ovis aries	GM2099	AT1G22230	1e-05					GO:0009507	chloroplast
GM71										GM71
SNP419	AC148655_21.2	5e-24	conserved hypothetical membrane protein-related identical	ref|XP_002299513	1e-22	predicted protein - Populus trichocarpa				SNP419	AT1G28140	4e-08	GO:0003674	molecular_function_unknown	GO:0008150	biological_process_unknown	GO:0009507	chloroplast
SNP769	AC169179_30.2	1e-57	WD40-like	ref|XP_002513893	2e-68	WD-repeat protein, putative - Ricinus communis	Q4V7Y7|KTNB1_XENLA	3e-12	Katanin p80 WD40-containing subunit B1 - Xenopus laevis	SNP769
GM1797	CT033771_2.2	1e-34	Pathogenesis-related transcriptional factor and ERF	ref|XP_002513895	2e-93	DNA binding protein, putative - Ricinus communis	Q9SVX5|DRE2F_ARATH	7e-19	Dehydration-responsive element-binding protein 2F - Arabidopsis thaliana	GM1797
GM2712	AC125389_9.2	1e-29	Pollen Ole e 1 allergen and extensin	gb|ACU13342	1e-67	unknown - Glycine max	P33050|PSC13_MAIZE	1e-27	Pollen-specific protein C13 precursor - Zea mays	GM2712
GM2713	AC125389_9.2	2e-29	Pollen Ole e 1 allergen and extensin	gb|ACU13342	1e-69	unknown - Glycine max	P33050|PSC13_MAIZE	6e-27	Pollen-specific protein C13 precursor - Zea mays	GM2713	Mtr.50685.1.S1_at	5e-06	GO:0005524	ATP binding	GO:0006457	protein folding
GM2564	AC140671_9.2	2e-19	Pathogenesis-related transcriptional factor and ERF	gb|ACJ37437	5e-23	AP2 domain-containing transcription factor 3 - Glycine max				GM2564
GM1659b										GM1659b
GM1509	CR940309_35.2	1e-13	Protein of unknown function DUF581	gb|ACU17046	9e-21	unknown - Glycine max				GM1509	Mtr.40716.1.S1_at	1e-09
GM2827	AC195567_8.1	1e-158	Cyclin-like F-box	ref|XP_002285816	0	PREDICTED: hypothetical protein - Vitis vinifera	Q8LAW2|AFR_ARATH	1e-17	Protein AFR - Arabidopsis thaliana	GM2827
SNP374	AC149472_8.2	5e-67	Peptidase S1 and S6, chymotrypsin/Hap; Peptidoglycan-binding LysM	ref|XP_002300994	3e-54	predicted protein - Populus trichocarpa	Q93ZH0|LYM1_ARATH	1e-45	LysM domain GPI-anchored protein 1 precursor - Arabidopsis thaliana	SNP374
GM1238	AC149472_20.2	1e-90	UspA	gb|ACU23528	4e-77	unknown - Glycine max				GM1238
SNP502	AC149473_12.2	9e-74	Peptidase aspartic, active site	gb|ABK95151	7e-59	unknown - Populus trichocarpa	Q6YNY7|ASP1_ORYSA	1e-40	Aspartic proteinase Asp1 precursor - Oryza sativa	SNP502
SNP560	AC160836_12.2	3e-78	No apical meristem (NAM) protein	gb|ACS94038	1e-141	NAC family transcription factor 5 - Cicer arietinum	Q39013|NAC2_ARATH	1e-112	NAC domain-containing protein 2 - Arabidopsis thaliana	SNP560	AT3G04070	3e-06	GO:0003700	sequence-specific DNA binding transcription factor activity	GO:0007275	multicellular organismal development	GO:0005575	cellular_component_unknown
SNP140				ref|XP_002306653	4e-14	predicted protein - Populus trichocarpa				SNP140
SNP432	AC195561_1.1	2e-35	hypothetical protein	gb|ACU21517	2e-84	unknown - Glycine max				SNP432
SNP474	AC195561_1.1	2e-44	hypothetical protein	gb|ACU18343	8e-86	unknown - Glycine max				SNP474
SNP891	AC195561_1.1	1e-13	hypothetical protein	gb|ACU18343	2e-37	unknown - Glycine max				SNP891	Mtr.9110.1.S1_at	2e-11	GO:0003674	molecular_function	GO:0008150	biological_process
GS43b										GS43b
GM1587	AC150784_27.2	1e-23	Integral membrane protein DUF6 containing protein	ref|XP_002315812	9e-14	hypothetical protein POPTRDRAFT_231473 - Populus trichocarpa				GM1587
SNP174										SNP174	AT5G53180	1e-11	GO:0000166	nucleotide binding	GO:0009846	pollen germination	GO:0005737	cytoplasm
SNP1054	CT573028_36.2	5e-49	Spermine synthase	emb|CAM35498	8e-50	spermine synthase - Lotus japonicus	O82147|SPDE_COFAR	4e-33	Spermidine synthase - Coffea arabica	SNP1054	Mtr.41832.1.S1_at	1e-67	GO:0004766	spermidine synthase activity	GO:0008295	spermidine biosynthetic process
GM1957	AC150784_27.2	3e-81	Integral membrane protein DUF6 containing protein	ref|XP_002266181	4e-53	PREDICTED: hypothetical protein - Vitis vinifera	Q6J163|5NG4_PINTA	1e-12	Auxin-induced protein 5NG4 - Pinus taeda	GM1957
SNP963	AC137828_18.2	3e-52	Esterase/lipase/thioesterase; Peptidase S9B, dipeptidylpeptidase IV N-terminal	ref|XP_002321410	1e-49	predicted protein - Populus trichocarpa	Q8BVG4|DPP9_MOUSE	6e-28	Dipeptidyl peptidase 9 - Mus musculus	SNP963	AT5G24260	1e-11	GO:0008236	serine-type peptidase activity	GO:0006508	proteolysis	GO:0016020	membrane
SNP206	CU457783_12.1	1e-10	RNA-binding region RNP-1 (RNA recognition motif)	ref|XP_002327112	1e-11	predicted protein - Populus trichocarpa				SNP206	Mtr.4041.1.S1_at	9e-11	GO:0003723	RNA binding	GO:0008150	biological_process	GO:0005829	cytosol
GM2089	CT954251_1.2	1e-125	Transmembrane protein 147. , related	ref|XP_002326911	1e-123	predicted protein - Populus trichocarpa	Q6DFI2|TM147_XENLA	1e-25	Transmembrane protein 147 - Xenopus laevis	GM2089
GM2788	AC135311_12.2	4e-07	HMG-I and HMG-Y, DNA-binding	ref|XP_002307818	6e-21	predicted protein - Populus trichocarpa	Q06084|PARC_TRYBB	1e-06	Procyclic form-specific polypeptide B-alpha precursor - Trypanosoma brucei brucei	GM2788
GM2551	AC144482_29.2	4e-47	General substrate transporter	emb|CAN59780	4e-40	hypothetical protein - Vitis vinifera	Q96290|MSSP1_ARATH	5e-41	Monosaccharide-sensing protein 1 - Arabidopsis thaliana	GM2551
SNP18	AC144482_14.2	2e-36	Glyceraldehyde-3-phosphate dehydrogenase, type I	gb|ACJ84309	3e-34	unknown - Medicago truncatula	P25857|G3PB_ARATH	1e-35	Glyceraldehyde-3-phosphate dehydrogenase B, chloroplast precursor - Arabidopsis thaliana	SNP18	AT1G42970	2e-16	GO:0047100	glyceraldehyde-3-phosphate dehydrogenase (NADP) (phosphorylating) activity	GO:0009416	response to light stimulus	GO:0010319	stromule
SNP359	AC127019_22.2	4e-37	hypothetical protein	gb|ACU14476	4e-64	unknown - Glycine max				SNP359	Msa.2217.1.S1_at	9e-06	GO:0008131	amine oxidase activity	GO:0006118	electron transport
SNP535	AC137995_31.2	2e-77	Glycoside hydrolase, family 17; X8	ref|XP_002510704	1e-167	Glucan endo-1,3-beta-glucosidase precursor, putative - Ricinus communis	Q8L868|E1311_ARATH	8e-86	Putative glucan endo-1,3-beta-glucosidase 11 precursor - Arabidopsis thaliana	SNP535
SNP910	AC144482_23.2	0	Ribophorin I	ref|XP_002300630	1e-167	predicted protein - Populus trichocarpa	Q91YQ5|RIB1_MOUSE	1e-47	Dolichyl-diphosphooligosaccharide--protein glycosyltransferase 67 kDa subunit precursor - Mus musculus	SNP910	Mtr.40643.1.S1_s_at	2e-62			GO:0040015	negative regulation of multicellular organism growth
GM2787										GM2787
SNP166				gb|ACJ84096	1e-11	unknown - Medicago truncatula				SNP166
SNP259										SNP259
GM2842	AC202496_7.1	1e-19	seed maturation-like protein, identical	gb|ACU21088	1e-158	unknown - Glycine max				GM2842	Mtr.7880.1.S1_at	9e-11
GM1613	AC139842_31.2	2e-12	Pistil-specific extensin-like protein	ref|XP_002271105	4e-26	PREDICTED: hypothetical protein - Vitis vinifera	Q61329|ATBF1_MOUSE	6e-11	Alpha-fetoprotein enhancer-binding protein - Mus musculus	GM1613
SNP319	AC137065_39.2	3e-48	Protein of unknown function DUF668	ref|XP_002510544	3e-38	conserved hypothetical protein - Ricinus communis				SNP319	AT1G30755	3e-06			GO:0008150	biological_process_unknown	GO:0005575	cellular_component_unknown
SNP637	AC149634_19.2	2e-29	hypothetical protein	ref|XP_002510551	2e-34	conserved hypothetical protein - Ricinus communis				SNP637
SNP598				gb|ACU23669	1e-139	unknown - Glycine max	O94424|T2FB_SCHPO	4e-21	Transcription initiation factor IIF subunit beta - Schizosaccharomyces pombe	SNP598	Msa.1211.1.S1_at	6e-08	GO:0003702	RNA polymerase II transcription factor activity	GO:0006367	transcription initiation from RNA polymerase II promoter
SNP755	AC159535_24.2	1e-166	Protein of unknown function DUF6, transmembrane	ref|XP_002510467	1e-170	Auxin-induced protein 5NG4, putative - Ricinus communis	Q6J163|5NG4_PINTA	1e-123	Auxin-induced protein 5NG4 - Pinus taeda	SNP755	Mtr.41680.1.S1_at	2e-11	GO:0003674	molecular_function			GO:0005737	cytoplasm
GM1165	AC121244_26.2	2e-15	cAMP response element binding (CREB) protein	ref|XP_002281075	4e-14	PREDICTED: hypothetical protein - Vitis vinifera	P24068|OCS1_MAIZE	6e-07	Ocs element-binding factor 1 - Zea mays	GM1165	Mtr.44496.1.S1_at	2e-08	GO:0003677	DNA binding	GO:0006355	regulation of transcription, DNA-dependent
SNP758	AC152053_3.2	2e-43	ERK3/4 MAP kinase	gb|AAF73257AF154329_1	3e-56	MAP kinase PsMAPK2 - Pisum sativum	Q40517|NTF3_TOBAC	5e-55	Mitogen-activated protein kinase homolog NTF3 - Nicotiana tabacum	SNP758
SNP248	CT485798_13.2	4e-21	NmrA-like	gb|ABR24114	5e-27	eugenol synthase 2 - Clarkia breweri	P52577|IFRH_ARATH	3e-22	Isoflavone reductase homolog P3 - Arabidopsis thaliana	SNP248	Mtr.10537.1.S1_at	3e-50	GO:0016651	oxidoreductase activity, acting on NADH or NADPH	GO:0006808	regulation of nitrogen utilization
SNP501										SNP501
SNP830	AC174331_20.2	1e-69	Glycoside hydrolase, family 5	gb|ACU17987	1e-111	unknown - Glycine max	Q9FJZ3|MAN7_ARATH	2e-93	Mannan endo-1,4-beta-mannosidase 7 precursor - Arabidopsis thaliana	SNP830
GM741	AC202473_6.1	8e-07	RNA-binding region RNP-1 (RNA recognition motif)	ref|XP_002510362	9e-62	conserved hypothetical protein - Ricinus communis	Q8TFG9|YL61_SCHPO	1e-07	Hypothetical serine/threonine-rich protein PB15E9.01c precursor - Schizosaccharomyces pombe	GM741
SNP443										SNP443
SNP360	AC123899_17.2	1e-50	Remorin, C-terminal region	ref|XP_002511833	3e-61	Remorin, putative - Ricinus communis	P93788|REMO_SOLTU	9e-58	Remorin - Solanum tuberosum	SNP360
GM58										GM58
GM1844	AC121244_26.2	2e-15	cAMP response element binding (CREB) protein	ref|XP_002281075	5e-14	PREDICTED: hypothetical protein - Vitis vinifera	P24068|OCS1_MAIZE	7e-07	Ocs element-binding factor 1 - Zea mays	GM1844	Mtr.45534.1.S1_at	1e-12	GO:0003700	transcription factor activity	GO:0009744	response to sucrose stimulus
Chromosome 9A										Chromosome 9A
SNP467	AC202522_12.1	2e-06	DVL							SNP467	AT3G25717	6e-07	GO:0003674	molecular_function_unknown	GO:0048367	shoot development	GO:0005739	mitochondrion
GM1174	AC146570_5.2	2e-59	Helix-loop-helix DNA-binding	gb|ACU20117	1e-54	unknown - Glycine max	Q9FUA4|SPT_ARATH	1e-09	Protein SPATULA - Arabidopsis thaliana	GM1174
SNP477	CU024876_25.2	6e-87	Peptidyl-prolyl cis-trans isomerase, cyclophilin type	gb|ACX37092	8e-90	cyclophilin - Citrus sinensis	Q39613|CYPH_CATRO	2e-90	Peptidyl-prolyl cis-trans isomerase - Catharanthus roseus	SNP477
SNP673	AC202509_7.1	3e-43	Extensin-like region	gb|AAK77899AF397027_1	9e-66	root nodule extensin - Pisum sativum	Q9FS16|EXTN3_ARATH	4e-51	Extensin-3 precursor - Arabidopsis thaliana	SNP673	Mtr.40047.1.S1_s_at	1e-06
GM1856	AC202310_8.1	1e-107	Peptidase S10, serine carboxypeptidase	gb|AAL67992	1e-116	putative serine carboxypeptidase precursor - Gossypium hirsutum	P32826|SCP49_ARATH	1e-105	Serine carboxypeptidase-like 49 precursor - Arabidopsis thaliana	GM1856	Mtr.18821.1.S1_at	2e-11	GO:0008121	ubiquinol-cytochrome-c reductase activity	GO:0006122	mitochondrial electron transport, ubiquinol to cytochrome c	GO:0005750	mitochondrial respiratory chain complex III
GM1835	AC140915_53.2	1e-97	Zinc finger, C2H2-type	ref|XP_002273614	1e-173	PREDICTED: hypothetical protein - Vitis vinifera	Q8VWG3|TT1_ARATH	2e-16	TRANSPARENT TESTA 1 protein - Arabidopsis thaliana	GM1835	AT2G02080	8e-35	GO:0003700	sequence-specific DNA binding transcription factor activity	GO:0045449	regulation of transcription	GO:0009507	chloroplast
SNP615	CT027662_30.2	1e-16	Peptidyl-prolyl cis-trans isomerase, cyclophilin type	gb|ACU17734	1e-108	unknown - Glycine max	Q94A16|CP21C_ARATH	6e-66	Peptidyl-prolyl cis-trans isomerase CYP21-3, mitochondrial precursor - Arabidopsis thaliana	SNP615
SNP358	CT010515_11.2	4e-51	Concanavalin A-like lectin/glucanase	gb|AAA74573	1e-128	galactose-binding lectin precursor	P02872|LECG_ARAHY	1e-103	Galactose-binding lectin precursor - Arachis hypogaea	SNP358
SNP256	AC146631_53.2	7e-38	Amino acid/polyamine transporter II	ref|XP_002311078	4e-58	amino acid transporter - Populus trichocarpa	P47082|AVT1_YEAST	1e-09	Vacuolar amino acid transporter 1 - Saccharomyces cerevisiae	SNP256	Mtr.51922.1.S1_at	3e-35	GO:0015171	amino acid transmembrane transporter activity
SNP350	AC148757_15.2	3e-29	Zinc finger, GATA-type	ref|XP_002273502	1e-23	PREDICTED: hypothetical protein - Vitis vinifera	Q9SV30|GAT10_ARATH	3e-12	GATA transcription factor 10 - Arabidopsis thaliana	SNP350
SNP640										SNP640
SNP516	AC165943_35.2	1e-164	Protein synthesis factor, GTP-binding	gb|AAC15413	1e-168	translation elongation factor-1 alpha; EF-1 alpha - Oryza sativa	O64937|EF1A_ORYSA	1e-169	Elongation factor 1-alpha - Oryza sativa	SNP516	AT5G60390	2e-78	GO:0003746	translation elongation factor activity	GO:0006414	translational elongation	GO:0005886	plasma membrane
SNP441	AC150978_7.2	0	Translation factor	gb|ACU21362	0	unknown - Glycine max	P17094|RL31_ARATH	0	60S ribosomal protein L3-1 - Arabidopsis thaliana	SNP441	AT1G43170	2e-25	GO:0003735	structural constituent of ribosome	GO:0009793	embryo development ending in seed dormancy	GO:0016020	membrane
GM1600										GM1600
GM324										GM324
GM2438	AC148397_38.2	1e-91	Protein kinase	emb|CAO43595	2e-69	unnamed protein product - Vitis vinifera	P23437|CDK2_XENLA	1e-19	Cell division protein kinase 2 - Xenopus laevis	GM2438	Mtr.4970.1.S1_at	6e-09	GO:0004289	subtilase activity	GO:0006508	proteolysis
SNP599	AC125473_15.2	1e-172	Protein of unknown function DUF793	ref|XP_002267096	1e-154	PREDICTED: hypothetical protein - Vitis vinifera				SNP599
SNP1017	AC125473_21.2	2e-50	Thioredoxin domain 2; Thioredoxin fold	gb|ACU15824	8e-57	unknown - Glycine max	P52232|THIO1_SYNY3	4e-27	Thioredoxin-like protein slr0233 - Synechocystis sp.	SNP1017
SNP887	AC157985_28.2	1e-22	Small GTP-binding protein domain; Translation factor	ref|XP_002318326	3e-25	predicted protein - Populus trichocarpa	Q5RF26|NUCL_PONPY	8e-06	Nucleolin - Pongo pygmaeus	SNP887	AT1G76810	8e-13	GO:0003924	GTPase activity			GO:0005886	plasma membrane
GM2120										GM2120
GM1338										GM1338
GM1237	AC202509_7.1	2e-34	Extensin-like region	ref|NP_181844	7e-43	proline-rich extensin-like family protein - Arabidopsis thaliana	P06599|EXTN_DAUCA	4e-29	Extensin precursor - Daucus carota	GM1237	AT2G43150	3e-06	GO:0005199	structural constituent of cell wall	GO:0009664	plant-type cell wall organization	GO:0012505	endomembrane system
SNP149	AC170583_4.2	8e-07	Nucleotide-sugar transporter							SNP149
SNP774	AC149471_14.2	1e-116	Protein of unknown function UPF0061	ref|XP_002285614	1e-115	PREDICTED: hypothetical protein - Vitis vinifera	Q5NYD9|Y3800_AZOSE	5e-66	UPF0061 protein AZOSEA38000 - Azoarcus sp.	SNP774	Mtr.10970.1.S1_at	1e-59	GO:0016491	oxidoreductase activity			GO:0005615	extracellular space
SNP948				ref|XP_002313689	6e-16	predicted protein - Populus trichocarpa	Q5R8X8|CC124_PONPY	1e-06	Coiled-coil domain-containing protein 124 - Pongo pygmaeus	SNP948	Mtr.12719.1.S1_at	3e-20	GO:0003674	molecular_function	GO:0008150	biological_process
SNP577	CU302289_2.1	1e-105	Nitrogen-fixing NifU, C-terminal	ref|XP_002264979	1e-105	PREDICTED: similar to NFU4 (NFU domain protein 4) - Vitis vinifera	Q9LIG6|NIFU4_ARATH	1e-100	NifU-like protein 4, mitochondrial precursor - Arabidopsis thaliana	SNP577
GM1952	AC152184_41.2	2e-36	Glycosyl transferase, family 48	gb|ABN09771	5e-34	Glycosyl transferase, family 48 - Medicago truncatula				GM1952	AT2G31960	1e-05	GO:0003843	1,3-beta-glucan synthase activity	GO:0006075	1,3-beta-glucan biosynthetic process	GO:0000148	1,3-beta-glucan synthase complex
GM1876	AC186136_24.2	1e-167	Ankyrin	dbj|BAF48666	0	IGN1 - Lotus japonicus	Q9C7A2|Y3236_ARATH	0	Ankyrin repeat protein At3g12360 - Arabidopsis thaliana	GM1876	Mtr.19858.1.S1_at	9e-08
SNP364				ref|XP_002267566	1e-38	PREDICTED: hypothetical protein - Vitis vinifera				SNP364	Mtr.40834.1.S1_at	2e-11			GO:0009792	embryonic development ending in birth or egg hatching
SNP437	AC202344_15.1	1e-131	Anthranilate synthase component I	gb|AAA74900	1e-115	anthranilate synthase alpha subunit	P32069|TRPX_ARATH	1e-103	Anthranilate synthase component I-2, chloroplast precursor - Arabidopsis thaliana	SNP437
SNP521	AC174351_34.2	1e-123	Peptidase S28	gb|ACU18289	1e-122	unknown - Glycine max	P34528|YM67_CAEEL	1e-11	Putative serine protease K12H4.7 precursor - Caenorhabditis elegans	SNP521
SNP385	CR962132_11.2	7e-37	NAD-binding site	ref|XP_002336457	3e-92	predicted protein - Populus trichocarpa	O81360|ABA2_PRUAR	1e-10	Zeaxanthin epoxidase, chloroplast precursor - Prunus armeniaca	SNP385	Mtr.44819.1.S1_at	2e-11	GO:0004497	monooxygenase activity	GO:0006118	electron transport
SNP439	AC162276_2.2	2e-35	Protein phosphatase 2C; Sugar transporter superfamily	ref|XP_002305529	5e-32	predicted protein - Populus trichocarpa				SNP439	AT3G55050	2e-13	GO:0004722	protein serine/threonine phosphatase activity	GO:0006470	protein dephosphorylation	GO:0008287	protein serine/threonine phosphatase complex
SNP65										SNP65
GM1650	AC148484_24.2	8e-81	Zinc finger, C2H2-type	ref|XP_002521878	1e-117	nucleic acid binding protein, putative - Ricinus communis	P14196|AAC2_DICDI	1e-17	AAC-rich mRNA clone AAC11 protein - Dictyostelium discoideum	GM1650	Mtr.13024.1.S1_at	8e-36	GO:0003700	transcription factor activity	GO:0045449	regulation of transcription
GM1559										GM1559
SNP975	AC170856_13.2	1e-64	Longin-like	ref|XP_002322394	9e-58	predicted protein - Populus trichocarpa	P49661|COPD_ORYSA	9e-51	Coatomer subunit delta - Oryza sativa	SNP975	AT5G05010	9e-09			GO:0006886	intracellular protein transport	GO:0016020	membrane
GM1732	AC186676_34.2	1e-179	Fatty acid acyl-CoA desaturase	gb|AAF82294	0	microsomal oleate desaturase - Arachis duranensis	P48630|FD6E1_SOYBN	0	Omega-6 fatty acid desaturase, endoplasmic reticulum isozyme 1 - Glycine max	GM1732
SNP378										SNP378
SNP346	AC141923_10.2	5e-39	E-class P450, group I	ref|XP_002266037	6e-49	PREDICTED: hypothetical protein - Vitis vinifera	Q43240|TCMO_ZINEL	6e-38	Trans-cinnamate 4-monooxygenase - Zinnia elegans	SNP346
SNP218				gb|ACU22776	2e-18	unknown - Glycine max	Q84L31|RD23C_ARATH	2e-13	Putative DNA repair protein RAD23-3 - Arabidopsis thaliana	SNP218
SNP226				gb|AAG29593AF196286_1	9e-21	Ser/Thr specific protein phosphatase 2A A regulatory subunit alpha isoform - Medicago sativa subsp. x varia	Q38950|2AAB_ARATH	1e-20	Serine/threonine-protein phosphatase 2A 65 kDa regulatory subunit A beta isoform - Arabidopsis thaliana	SNP226	AT1G13320	1e-11	GO:0005488	binding	GO:0042325	regulation of phosphorylation	GO:0005618	cell wall
SNP919	AC135604_10.2	1e-126	Chalcone and stilbene synthases, N-terminal; Chalcone and stilbene synthases, C-terminal; Very-long-chain 3-ketoacyl-CoA synthase	ref|XP_002315942	1e-127	predicted protein - Populus trichocarpa	Q9XF43|KCS6_ARATH	1e-120	3-ketoacyl-CoA synthase 6 - Arabidopsis thaliana	SNP919
SNP1009	AC187356_26.2	2e-14	RNA-binding region RNP-1 (RNA recognition motif); Zinc finger, CCHC-type	gb|ACU23136	1e-100	unknown - Glycine max	Q92804|RBP56_HUMAN	4e-10	TATA-binding protein-associated factor 2N - Homo sapiens	SNP1009	Mtr.45385.1.S1_at	6e-30			GO:0008150	biological_process	GO:0005575	cellular_component
GM1893	AC174331_20.2	1e-105	Glycoside hydrolase, family 5	gb|ACU17987	0	unknown - Glycine max	Q84L31|RD23C_ARATH	1e-163	Putative DNA repair protein RAD23-3 - Arabidopsis thaliana	GM1893	AT1G27680	6e-14	GO:0008878	glucose-1-phosphate adenylyltransferase activity	GO:0019252	starch biosynthetic process	GO:0005575	cellular_component_unknown
SNP679	AC150705_22.2	3e-50	Protein of unknown function DUF292, eukaryotic	gb|ACU23342	1e-78	unknown - Glycine max	Q3ZBV1|K0174_BOVIN	4e-26	Uncharacterized protein KIAA0174 homolog - Bos taurus	SNP679
SNP356	AC135604_14.2	3e-42	hypothetical protein	ref|XP_002526984	1e-23	conserved hypothetical protein - Ricinus communis				SNP356
SNP525	AC202331_20.1	2e-38	protein phosphatase 2C-related (exp=0; wgp=0; cg=0; c	ref|XP_002527010	7e-35	protein phosphatase, putative - Ricinus communis				SNP525	Msa.284.1.S1_at	7e-44	GO:0004722	protein serine/threonine phosphatase activity	GO:0008150	biological_process
SNP630				gb|ACJ84556	1e-134	unknown - Medicago truncatula				SNP630	Mtr.33297.1.S1_s_at	4e-12
SNP47	AC174316_15.2	5e-28	Fructose-bisphosphate aldolase, class-I	ref|XP_002282753	1e-30	PREDICTED: hypothetical protein - Vitis vinifera	Q01517|ALFD_PEA	6e-27	Fructose-bisphosphate aldolase 2, chloroplast - Pisum sativum	SNP47
GM66										GM66
GM1796	AC144375_1.2	2e-54	Zinc finger, RING-type	ref|XP_002280349	1e-97	PREDICTED: hypothetical protein - Vitis vinifera	Q5I0I2|MARH2_RAT	4e-09	E3 ubiquitin-protein ligase MARCH2 - Rattus norvegicus	GM1796
SNP296	AC147496_30.2	3e-10	Plant Basic Secretory Protein	gb|ACU14269	6e-98	unknown - Glycine max				SNP296
SNP413				gb|ACU14557	1e-137	unknown - Glycine max	Q10045|YRT2_CAEEL	3e-42	Hypothetical protein T07A5.2 - Caenorhabditis elegans	SNP413	Mtr.36102.1.S1_at	5e-06
SNP482	CR931741_20.2	2e-69	Alcohol dehydrogenase superfamily, zinc-containing	gb|ACU23735	1e-111	unknown - Glycine max	P31656|CADH_MEDSA	1e-109	Cinnamyl alcohol dehydrogenase - Medicago sativa	SNP482
SNP711	AC147407_27.2	1e-175	UDP-glucuronosyl/UDP-glucosyltransferase	dbj|BAF99685	0	putative glycosyltransferase - Clitoria ternatea	Q9MB73|LGT_CITUN	1e-161	Limonoid UDP-glucosyltransferase - Citrus unshiu	SNP711	Mtr.7261.1.S1_at	5e-06
RGC144b										RGC144b
SNP860				gb|ACN78495	3e-68	putative stress enhanced protein - Arachis hypogaea				SNP860
SNP84	CR931730_14.2	8e-12	Protease-associated PA	sp|P93484VSR1_PEA	2e-09	vacuolar sorting receptor - Pisum sativum	P93484|VSR1_PEA	7e-11	Vacuolar sorting receptor 1 precursor - Pisum sativum	SNP84
SNP111										SNP111
SNP402				gb|ACU14103	1e-20	unknown - Glycine max				SNP402
SNP465										SNP465
SNP1057	AC135800_26.2	0	Cell division protein FtsZ	ref|XP_002522104	0	tubulin alpha chain, putative - Ricinus communis	P33629|TBA_PRUDU	0	Tubulin alpha chain - Prunus dulcis	SNP1057	AT1G50010	2e-25	GO:0005200	structural constituent of cytoskeleton	GO:0009651	response to salt stress	GO:0016020	membrane
SNP952	AC148657_30.2	2e-30	Protein kinase	gb|ACM89515	2e-30	cysteine-rich receptor-like protein kinase - Glycine max	Q09092|SRK6_BRAOE	5e-13	Putative serine/threonine-protein kinase receptor precursor - Brassica oleracea var. acephala	SNP952	Mtr.14736.1.S1_s_at	2e-11	GO:0004674	protein serine/threonine kinase activity			GO:0005887	integral to plasma membrane
SNP672	AC174333_23.2	1e-11	Protein kinase	ref|XP_002317210	1e-115	predicted protein - Populus trichocarpa	Q02817|MUC2_HUMAN	4e-13	Mucin-2 precursor - Homo sapiens	SNP672
SNP762				gb|ACU14607	2e-51	unknown - Glycine max				SNP762	AT1G61780	9e-16	GO:0003674	molecular_function_unknown	GO:0008150	biological_process_unknown	GO:0005575	cellular_component_unknown
SNP1043	AC183502_27.2	1e-17	Zinc finger, RING-type; Zinc finger, C6HC-type	ref|XP_002336150	2e-40	predicted protein - Populus trichocarpa				SNP1043
SNP446	AC161569_22.2	1e-107	Epoxide hydrolase N-terminal domain-like phosphatase	emb|CAD57680	1e-112	putative phosphatase - Glycine max	Q09893|YAI5_SCHPO	2e-16	Hypothetical protein C24B11.05 in chromosome I - Schizosaccharomyces pombe	SNP446	Msa.3054.1.S1_at	6e-12	GO:0016787	hydrolase activity	GO:0006206	pyrimidine base metabolic process
SNP871	AC148289_5.2	9e-54	Cupin, RmlC-type	gb|AAT00597	1e-146	conarachin - Arachis hypogaea	P43237|ALL11_ARAHY	1e-147	Allergen Ara h 1, clone P17 precursor - Arachis hypogaea	SNP871
GM2164	AC146760_2.2	5e-12	Zinc finger, RING-type	gb|ACJ83283	2e-45	unknown - Medicago truncatula	Q9Y4L5|ZN364_HUMAN	4e-09	Zinc finger protein 364 - Homo sapiens	GM2164	Mtr.52349.1.S1_at	2e-08
GM1069										GM1069	Mtr.6870.1.S1_at	5e-06					GO:0005737	cytoplasm
SNP28										SNP28
SNP38	AC131240_17.2	5e-28	Peptidase A22B, minor histocompatibility antigen H13	gb|ACU20330	8e-26	unknown - Glycine max				SNP38	AT4G33410	6e-11			GO:0008150	biological_process_unknown	GO:0005768	endosome
SNP616	AC148655_31.2	1e-77	Cyclin-like F-box	gb|ACU18198	1e-116	unknown - Glycine max				SNP616
SNP1052				gb|ACU14061	1e-110	unknown - Glycine max	Q4KM65|CPSF5_RAT	1e-66	Cleavage and polyadenylation specificity factor 5 - Rattus norvegicus	SNP1052	AT4G25550	3e-24	GO:0005515	protein binding	GO:0008150	biological_process_unknown	GO:0005575	cellular_component_unknown
SNP708	AC137552_49.2	3e-85	Amino acid/polyamine transporter II	ref|XP_002311043	5e-90	proline transporter - Populus trichocarpa				SNP708	Mtr.10079.1.S1_at	6e-09
SNP787	AC146709_13.2	2e-37	Concanavalin A-like lectin/glucanase	gb|AAB51457	7e-53	lectin precursor	Q39528|LEC1_CLALU	6e-54	Agglutinin-1 precursor - Cladrastis lutea	SNP787
GM2172				gb|ACU16323	1e-12	unknown - Glycine max				GM2172
SNP96	AC175312_41.2	5e-06	HAD-superfamily subfamily IE hydrolase							SNP96	Mtr.13614.1.S1_at	4e-13
SNP733	AC153002_48.2	3e-08	Leucine-rich repeat	gb|ACU24414	1e-172	unknown - Glycine max	P49756|RBM25_HUMAN	2e-06	Probable RNA-binding protein 25 - Homo sapiens	SNP733	Mtr.21429.1.S1_at	1e-34
SNP827				ref|XP_002285566	9e-22	PREDICTED: hypothetical protein - Vitis vinifera				SNP827	AT4G13520	2e-15	GO:0003674	molecular_function_unknown	GO:0009733	response to auxin stimulus	GO:0005575	cellular_component_unknown
GM2359	CU012050_18.2	3e-50	No apical meristem (NAM) protein; Galactose mutarotase-like	emb|CAN70406	8e-65	hypothetical protein - Vitis vinifera	Q84K00|NAC78_ARATH	1e-65	NAC domain-containing protein 78 - Arabidopsis thaliana	GM2359
GM2839	AC122171_10.2	7e-60	Malate dehydrogenase, active site	sp|O48902MDHP_MEDSA	0	malate dehydrogenase precursor - Medicago sativa	O48902|MDHP_MEDSA	0	Malate dehydrogenase [NADP], chloroplast precursor - Medicago sativa	GM2839	Mtr.6841.1.S1_at	2e-11
GM1911	AC121245_41.2	3e-69	RNA-binding region RNP-1 (RNA recognition motif)	gb|ACU16641	7e-96	unknown - Glycine max	O14327|PAB2_SCHPO	7e-36	Polyadenylate-binding protein 2 - Schizosaccharomyces pombe	GM1911
SNP338	CT025839_22.2	1e-114	Auxin Efflux Carrier	ref|XP_002300540	1e-115	predicted protein - Populus trichocarpa	O14197|YDQ4_SCHPO	3e-13	Hypothetical protein C5D6.04 in chromosome I - Schizosaccharomyces pombe	SNP338
SNP701	AC130800_67.2	1e-108	E-class P450, group I	gb|ABC68408	1e-112	cytochrome P450 monooxygenase CYP89H3 - Glycine max	Q42602|C89A2_ARATH	7e-97	Cytochrome P450 89A2 - Arabidopsis thaliana	SNP701	AT1G64900	3e-06	GO:0005506	iron ion binding	GO:0055114	oxidation-reduction process
SNP851	AC144481_29.2	1e-100	pleckstrin homology domain containing family A member 8 , related	gb|ACJ86253	1e-97	unknown - Medicago truncatula	P68266|GLTP_PIG	8e-15	Glycolipid transfer protein - Sus scrofa	SNP851	AT2G33470	1e-05	GO:0051861	glycolipid binding	GO:0046836	glycolipid transport	GO:0005886	plasma membrane
SNP934	AC148487_40.2	5e-07	hypothetical protein							SNP934
SNP1044	AC162162_25.2	1e-62	Peptidase M20	gb|ACU20811	4e-59	unknown - Glycine max	Q01264|HYUC_PSESN	3e-18	Hydantoin utilization protein C - Pseudomonas sp.	SNP1044
SNP1050	AC202334_13.1	5e-23	Phosphotyrosyl phosphatase activator, PTPA	ref|XP_002284086	4e-20	PREDICTED: hypothetical protein - Vitis vinifera	Q6BU97|PTPA2_DEBHA	2e-13	Serine/threonine-protein phosphatase 2A activator 2 - Debaryomyces hansenii	SNP1050
SNP972	AC174325_15.2	4e-39	Chalcone and stilbene synthases, N-terminal; Ribosomal protein S10; Chalcone and stilbene synthases, C-terminal; Very-long-chain 3-ketoacyl-CoA synthase	gb|ABV60087	1e-51	beta-ketoacyl-CoA synthase - Gossypium hirsutum	O48780|KCS11_ARATH	2e-41	3-ketoacyl-CoA synthase 11 - Arabidopsis thaliana	SNP972
GM1834	AC150846_19.2	2e-46	Cupin, RmlC-type	gb|ACU14390	2e-52	unknown - Glycine max				GM1834	Mtr.12087.1.S1_at	9e-08	GO:0003674	molecular_function	GO:0008150	biological_process
GM1979	CT033765_49.2	4e-49	MAP65/ASE1; t-snare	ref|XP_002267584	1e-85	PREDICTED: hypothetical protein - Vitis vinifera	Q99K43|PRC1_MOUSE	3e-06	Protein regulator of cytokinesis 1 - Mus musculus	GM1979
GM2792b										GM2792b
SNP429										SNP429
GM328										GM328
SNP735	AC199761_23.1	6e-57	Glycoside hydrolase, family 17	ref|XP_002518930	1e-82	Glucan endo-1,3-beta-glucosidase precursor, putative - Ricinus communis	Q8L868|E1311_ARATH	5e-77	Putative glucan endo-1,3-beta-glucosidase 11 precursor - Arabidopsis thaliana	SNP735
GM565										GM565
SNP68										SNP68
SNP85										SNP85	Mtr.7261.1.S1_at	5e-06
SNP92	AC174299_19.2	6e-15	Aminotransferase, class IV	ref|XP_002284915	2e-13	PREDICTED: hypothetical protein - Vitis vinifera	Q9ASR4|BCAL2_ARATH	2e-13	Branched-chain-amino-acid aminotransferase-like protein 2 - Arabidopsis thaliana	SNP92
GM2553										GM2553	Mtr.21149.1.S1_x_at	1e-12
GM2292	AC188382_50.2	1e-129	Protein of unknown function DUF477	gb|ACU23973	1e-135	unknown - Glycine max				GM2292	Mtr.32589.1.S1_x_at	3e-07
GM2847	AC147364_10.2	3e-46	Major sperm protein	ref|XP_002512284	2e-47	vesicle-associated membrane protein, putative - Ricinus communis	Q10484|YDFC_SCHPO	6e-10	Hypothetical protein C17C9.12 - Schizosaccharomyces pombe	GM2847	Mtr.15178.1.S1_x_at	4e-25
GM2778	AC135565_18.2	3e-28	NAD-binding site	gb|ACE79169	3e-22	zeta carotene desaturase - Citrus maxima	Q9SE20|ZDS_SOLLC	1e-22	Zeta-carotene desaturase, chloroplast precursor - Solanum lycopersicum	GM2778	Mtr.10387.1.S1_at	2e-15
SNP5	AC150843_3.2	7e-24	Importin alpha-like protein, beta-binding region	ref|XP_002275593	1e-21	PREDICTED: hypothetical protein - Vitis vinifera	Q96321|IMA1_ARATH	2e-20	Importin alpha-1 subunit - Arabidopsis thaliana	SNP5	AT4G16143	6e-14	GO:0008565	protein transporter activity	GO:0006886	intracellular protein transport	GO:0005829	cytosol
SNP567	AC134522_6.2	1e-144	AAA ATPase; 26S proteasome subunit P45	gb|ACJ85402	1e-141	unknown - Medicago truncatula	O23894|PRS6A_BRACM	1e-142	26S protease regulatory subunit 6A homolog - Brassica campestris	SNP567	AT3G05530	2e-41	GO:0016887	ATPase activity	GO:0009553	embryo sac development	GO:0008540	proteasome regulatory particle, base subcomplex
SNP978	AC149474_16.2	0	Concanavalin A-like lectin/glucanase	dbj|BAF36056	0	calreticulin-1 - Glycine max	P93508|CALR_RICCO	0	Calreticulin precursor - Ricinus communis	SNP978	AT1G56340	9e-47	GO:0005509	calcium ion binding	GO:0009651	response to salt stress	GO:0005739	mitochondrion
GM1411	AC161241_23.2	1e-112	lumenal PsbP-like protein (ex, related	ref|XP_002279749	1e-106	PREDICTED: hypothetical protein - Vitis vinifera	P82538|TL26_ARATH	1e-08	Thylakoid lumenal 25.6 kDa protein, chloroplast precursor - Arabidopsis thaliana	GM1411
GM2003	AC161241_14.2	2e-73	Zinc finger, C2H2-type	ref|XP_002512409	3e-58	nucleic acid binding protein, putative - Ricinus communis				GM2003	Mtr.50569.1.S1_at	2e-14
GM2389	AC186678_14.2	1e-07	Protein of unknown function DUF538	gb|ACU15513	9e-68	unknown - Glycine max				GM2389
GM2843	AC186679_24.2	2e-58	SH3; Agenet	ref|XP_002512533	3e-92	hypothetical protein RCOM_1435690 - Ricinus communis	Q04893|YM96_YEAST	7e-08	Hypothetical 113.1 kDa protein in PRE5-FET4 intergenic region - Saccharomyces cerevisiae	GM2843
GM1851	AC155897_36.2	1e-120	hypothetical protein	ref|XP_002512379	1e-120	conserved hypothetical protein - Ricinus communis				GM1851
GM1291	AC134522_15.2	9e-39	Hypoxia induced protein conserved region	ref|XP_002512442	1e-34	conserved hypothetical protein - Ricinus communis				GM1291	AT5G27760	2e-13	GO:0003674	molecular_function_unknown	GO:0001666	response to hypoxia	GO:0005575	cellular_component_unknown
S197										S197
SNP422	AC166315_8.2	0	Peptidase A1, pepsin	dbj|BAB64296	0	aspartic proteinase 2 - Glycine max	P42211|ASPRX_ORYSA	1e-175	Aspartic proteinase precursor - Oryza sativa	SNP422
SNP739	AC152184_43.2	7e-43	Zinc finger, RING-type	gb|AAL13436	1e-48	anaphase promoting complex subunit 11 - Arabidopsis thaliana	Q9CPX9|APC11_MOUSE	5e-38	Anaphase-promoting complex subunit 11 - Mus musculus	SNP739
SNP36	AC136840_3.2	7e-11	Protein phosphatase 2C	gb|ACU18892	1e-10	unknown - Glycine max				SNP36	Mtr.29329.1.S1_s_at	1e-09
SNP685	AC135467_57.2	3e-06	HAD-superfamily hydrolase subfamily IA, variant 3	gb|ACU23378	1e-12	unknown - Glycine max				SNP685
SNP154	AC151956_18.2	4e-24	hypothetical protein	ref|XP_002515286	8e-22	conserved hypothetical protein - Ricinus communis	Q9UID3|CK002_HUMAN	2e-09	Uncharacterized protein C11orf2 - Homo sapiens	SNP154	Mtr.46537.1.S1_s_at	3e-23
SNP874	AC124966_14.2	6e-37	Protein of unknown function DUF581	gb|ACU14475	4e-42	unknown - Glycine max				SNP874	AT4G17670	1e-05	GO:0003674	molecular_function_unknown	GO:0008150	biological_process_unknown	GO:0005575	cellular_component_unknown
SNP951	CR962125_34.2	1e-11	Cytokinin-O-glucosyltransferase 1 , related	dbj|BAA36410	1e-26	UDP-glycose:flavonoid glycosyltransferase - Vigna mungo	Q9ZQ94|COGT3_ARATH	8e-18	Cytokinin-O-glucosyltransferase 3 - Arabidopsis thaliana	SNP951
SNP953	AC137830_40.2	1e-22	4Fe-4S ferredoxin, iron-sulfur binding	ref|XP_002331200	1e-38	predicted protein - Populus trichocarpa				SNP953
GM2033				ref|XP_002597387	4e-09	hypothetical protein BRAFLDRAFT_69334 - Branchiostoma floridae	O23044|PER3_ARATH	4e-06	Peroxidase 3 precursor - Arabidopsis thaliana	GM2033	Mtr.11212.1.S1_s_at	7e-30
SNP609	AC140032_6.2	1e-146	Lipoxygenase	gb|AAB18970	1e-147	lipoxygenase - Phaseolus vulgaris	P24095|LOXX_SOYBN	1e-144	Seed lipoxygenase - Glycine max	SNP609
GM1841	AC137554_42.2	1e-121	Zinc finger, FYVE/PHD-type	gb|ABI97246	1e-141	PHD1 - Glycine max	O81488|Y5621_ARATH	1e-115	PHD finger protein At5g26210 - Arabidopsis thaliana	GM1841
SNP790	AC121240_49.2	1e-32	hypothetical protein	gb|ACU19697	3e-57	unknown - Glycine max				SNP790
GM1999	AC137554_42.2	2e-90	Zinc finger, FYVE/PHD-type	gb|ABI97246	1e-102	PHD1 - Glycine max	O81488|Y5621_ARATH	2e-78	PHD finger protein At5g26210 - Arabidopsis thaliana	GM1999	Mtr.14585.1.S1_at	1e-12	GO:0005515	protein binding	GO:0008150	biological_process
GM7										GM7
GM1998	AC137554_42.2	2e-90	Zinc finger, FYVE/PHD-type	gb|ABI97246	1e-102	PHD1 - Glycine max	O81488|Y5621_ARATH	2e-78	PHD finger protein At5g26210 - Arabidopsis thaliana	GM1998	Mtr.14585.1.S1_at	1e-12	GO:0005515	protein binding	GO:0008150	biological_process
SNP100	CT971488_19.2	5e-06	Histone H5							SNP100
SNP150										SNP150
GM1047	AC144645_9.2	2e-08	Homeodomain-related	gb|ABH02874	1e-10	MYB transcription factor MYB115 - Glycine max				GM1047
SNP6	AC172743_27.2	2e-18	Thioredoxin fold	gb|ACU22686	5e-18	unknown - Glycine max	O22769|NDUV2_ARATH	1e-16	NADH-ubiquinone oxidoreductase 24 kDa subunit, mitochondrial precursor - Arabidopsis thaliana	SNP6
SNP141										SNP141
SNP13	CU179920_30.1	2e-13	Actin/actin-like	gb|ACJ85865	1e-11	unknown - Medicago truncatula				SNP13
SNP550	CR956631_26.2	5e-71	Ribosomal protein L27	gb|ACJ83890	1e-68	unknown - Medicago truncatula	Q87SU3|RL27_VIBPA	4e-25	50S ribosomal protein L27 - Vibrio parahaemolyticus	SNP550
SNP977	AC149638_9.2	8e-76	Protein kinase	gb|ACJ85725	1e-73	unknown - Medicago truncatula	P42158|KC1D_ARATH	2e-56	Casein kinase I isoform delta-like - Arabidopsis thaliana	SNP977	Mtr.51784.1.S1_at	3e-23
SNP875	AC149638_14.2	6e-43	Linker histone, N-terminal; Homeodomain-related	gb|ACU24534	2e-54	unknown - Glycine max	P27806|H1_WHEAT	1e-13	Histone H1 - Triticum aestivum	SNP875
SNP124	AC139355_28.2	1e-08	Longin-like	gb|ABN08955	3e-07	Longin-like - Medicago truncatula				SNP124	Mtr.10688.1.S1_at	2e-27
SNP49	CR954185_35.2	3e-11	Elongation factor 1-beta 1	gb|ACU15459	8e-11	unknown - Glycine max	Q9SCX3|EF1B2_ARATH	2e-10	Elongation factor 1-beta 2 - Arabidopsis thaliana	SNP49	AT2G18110	2e-10	GO:0003746	translation elongation factor activity	GO:0006414	translational elongation	GO:0005853	eukaryotic translation elongation factor 1 complex
SNP292				ref|XP_002298258	2e-10	predicted protein - Populus trichocarpa				SNP292	Mtr.28948.1.S1_at	6e-21
SNP584										SNP584
SNP674	AC144538_48.2	1e-139	Zinc finger, TAZ-type; Zinc finger, ZZ-type; Transcriptional coactivation; Zinc finger, FYVE/PHD-type	ref|XP_002513288	1e-135	transcription cofactor, putative - Ricinus communis	Q9FWQ5|HAC12_ARATH	1e-122	Histone acetyltransferase HAC12 - Arabidopsis thaliana	SNP674	AT1G16710	7e-07	GO:0004402	histone acetyltransferase activity	GO:0006355	regulation of transcription, DNA-dependent	GO:0005634	nucleus
GM1002										GM1002
GS20a										GS20a
SNP621				ref|XP_002308142	1e-147	predicted protein - Populus trichocarpa	Q9T091|VPS26_ARATH	1e-139	Vacuolar protein sorting-associated protein 26 - Arabidopsis thaliana	SNP621
SNP794	AC166046_23.2	1e-90	This gene is cut off.	gb|ACJ83339	2e-88	unknown - Medicago truncatula				SNP794
SNP21	AC173288_26.2	2e-09	Photosystem I reaction centre subunit VI	ref|NP_001056304	1e-07	Os05g0560000 - Oryza sativa (japonica cultivar-group)	P22181|PSAH_ORYSA	6e-09	Photosystem I reaction center subunit VI, chloroplast precursor - Oryza sativa	SNP21	Mtr.42999.1.S1_at	2e-18
GM1803	AC202505_10.1	6e-25	hypothetical protein	ref|XP_002516081	3e-14	conserved hypothetical protein - Ricinus communis				GM1803	Mtr.8228.1.S1_at	9e-08
RGC63										RGC63
SNP722	AC122168_34.2	7e-11	Aminotransferases class-I pyridoxal-phosphate-binding site	gb|ACU18134	1e-114	unknown - Glycine max	O33822|AAT_THEAQ	1e-18	Aspartate aminotransferase - Thermus aquaticus	SNP722
GM2529				emb|CAO46020	9e-24	unnamed protein product - Vitis vinifera	Q03751|CSP_DROME	9e-08	Cysteine string protein - Drosophila melanogaster	GM2529
SNP533										SNP533
GM1459	AC144340_25.2	2e-80	ADP/ATP carrier protein	gb|ACU21332	1e-79	unknown - Glycine max	Q39002|TLC1_ARATH	1e-70	Chloroplast ADP,ATP carrier protein 1, chloroplast precursor - Arabidopsis thaliana	GM1459	Mtr.50569.1.S1_at	4e-10
SNP884										SNP884
SNP1055	AC202312_9.1	6e-09	Protein diaphanous homolog 1 , related	ref|XP_002530662	1e-09	3-isopropylmalate dehydratase, putative - Ricinus communis	P21997|SSGP_VOLCA	2e-07	Sulfated surface glycoprotein 185 precursor - Volvox carteri	SNP1055	AT2G43090	2e-10	GO:0003861	3-isopropylmalate dehydratase activity	GO:0009651	response to salt stress	GO:0009507	chloroplast
GM1117	AC148969_6.2	2e-10	Formylmethionine deformylase	ref|XP_002517604	3e-18	polypeptide deformylase, putative - Ricinus communis	Q9FUZ0|DEFM_SOLLC	2e-15	Peptide deformylase, mitochondrial precursor - Solanum lycopersicum	GM1117
GM1329	AC149641_38.2	4e-83	chloroplast post-illumination chlorophyll fluorescence increase protein	gb|ACJ85148	8e-81	unknown - Medicago truncatula				GM1329	Mtr.24188.1.S1_at	2e-14
GM1312	AC202364_20.1	2e-40	Helix-loop-helix DNA-binding	gb|ACU18063	3e-24	unknown - Glycine max	P13526|ARLC_MAIZE	4e-14	Anthocyanin regulatory Lc protein - Zea mays	GM1312	Mtr.47758.1.S1_at	6e-12
GM1607	AC148304_7.2	6e-52	Sterile alpha motif homology	gb|ACU24565	3e-49	unknown - Glycine max				GM1607	Mtr.49616.1.S1_at	1e-12
SNP276	AC174319_25.2	2e-32	NAD-dependent epimerase/dehydratase	gb|ACB45309	3e-30	cinnamoyl CoA reductase - Leucaena leucocephala				SNP276	Mtr.37453.1.S1_at	1e-27
SNP748	AC140916_23.2	1e-157	Natural resistance-associated macrophage protein	ref|XP_002273263	0	PREDICTED: hypothetical protein - Vitis vinifera	Q9S9N8|NRAM6_ARATH	0	Metal transporter Nramp6 - Arabidopsis thaliana	SNP748
GM1199	AC126778_21.2	1e-126	Phosducin; Thioredoxin-like fold	ref|XP_002509555	1e-124	Phosducin, putative - Ricinus communis	Q9H2J4|PDCL3_HUMAN	4e-36	Phosducin-like protein 3 - Homo sapiens	GM1199
SNP738	AC126784_9.2	1e-57	hypothetical protein	ref|XP_002528397	3e-79	conserved hypothetical protein - Ricinus communis				SNP738	AT4G30780	7e-10	GO:0003674	molecular_function_unknown	GO:0008150	biological_process_unknown	GO:0005575	cellular_component_unknown
SNP305	AC165430_21.2	3e-13	Homeodomain-related	ref|XP_002316440	8e-35	predicted protein - Populus trichocarpa	Q39057|CONS_ARATH	4e-10	Zinc finger protein CONSTANS - Arabidopsis thaliana	SNP305
SNP537				gb|ACU14028	1e-106	unknown - Glycine max	Q8W108|ARD3_ARATH	1e-95	1,2-dihydroxy-3-keto-5-methylthiopentene dioxygenase 3 - Arabidopsis thaliana	SNP537	AT4G14716	4e-21	GO:0010309	acireductone dioxygenase [iron(II)-requiring] activity	GO:0019509	L-methionine salvage from methylthioadenosine	GO:0005575	cellular_component_unknown
GM2081				ref|XP_002316438	1e-109	predicted protein - Populus trichocarpa	Q8VCK5|KLH20_MOUSE	3e-08	Kelch-like protein 20 - Mus musculus	GM2081	Mtr.37413.1.S1_s_at	1e-06
GM1389	AC121236_8.2	5e-24	Pentaxin	ref|XP_002513327	4e-52	conserved hypothetical protein - Ricinus communis				GM1389	Msa.2642.1.S1_at	3e-35
SNP457	CU019603_18.2	2e-60	DNA-binding WRKY	gb|ABY84656	1e-132	transcription factor - Glycine max	Q9SAH7|WRK40_ARATH	3e-80	Probable WRKY transcription factor 40 - Arabidopsis thaliana	SNP457
SNP1109										SNP1109
SNP1110										SNP1110
Chromosome 10A										Chromosome 10A
SNP815	AC161398_9.2	1e-40	Galactose-binding like	gb|ACJ84883	5e-88	unknown - Medicago truncatula				SNP815	AT1G29980	3e-09			GO:0008150	biological_process_unknown	GO:0005886	plasma membrane
GM2032										GM2032
SNP696				ref|NP_564348	3e-78	unknown protein - Arabidopsis thaliana				SNP696
GM2166	AC141322_38.2	1e-33	F-box protein At4g18380.	ref|XP_002278480	1e-169	PREDICTED: hypothetical protein - Vitis vinifera	P98088|MUC5A_HUMAN	4e-06	Mucin-5AC - Homo sapiens	GM2166
SNP98				gb|ACJ85442	8e-13	unknown - Medicago truncatula				SNP98
SNP406	AC138015_6.2	0	Protein kinase	gb|ACJ84750	0	unknown - Medicago truncatula	Q39011|KSG7_ARATH	0	Shaggy-related protein kinase eta - Arabidopsis thaliana	SNP406
SNP173				ref|XP_002522555	2e-09	conserved hypothetical protein - Ricinus communis				SNP173
SNP1021	AC135231_5.2	4e-48	Protein of unknown function DUF231, plant	ref|XP_002305083	3e-58	predicted protein - Populus trichocarpa				SNP1021	AT2G30900	1e-11			GO:0008150	biological_process_unknown	GO:0012505	endomembrane system
SNP547	CT963078_14.2	2e-76	Lipolytic enzyme, G-D-S-L	gb|ACU18909	1e-104	unknown - Glycine max	Q7Y1X1|EST_HEVBR	3e-40	Esterase precursor - Hevea brasiliensis	SNP547
SNP671	AC130806_11.2	9e-44	Lipolytic enzyme, G-D-S-L	gb|ACU18909	2e-86	unknown - Glycine max	Q7Y1X1|EST_HEVBR	4e-25	Esterase precursor - Hevea brasiliensis	SNP671
SNP548	AC155157_10.2	5e-63	Protein E6. , related	gb|ACU23362	3e-59	unknown - Glycine max	Q01197|E6_GOSHI	3e-31	Protein E6 - Gossypium hirsutum	SNP548
GM857	AC155157_10.2	2e-63	Protein E6. , related	gb|ACU23362	5e-58	unknown - Glycine max	Q01197|E6_GOSHI	2e-30	Protein E6 - Gossypium hirsutum	GM857
SNP669										SNP669
SNP581	AC157507_22.2	1e-147	CBS	gb|ABN08611	1e-144	CBS - Medicago truncatula				SNP581
SNP878	AC149135_53.2	8e-38	PSP, proline-rich	ref|XP_002270799	3e-33	PREDICTED: hypothetical protein - Vitis vinifera	Q13435|SF3B2_HUMAN	2e-07	Splicing factor 3B subunit 2 - Homo sapiens	SNP878
GM1886	AC121237_23.2	1e-180	Ras GTPase; Protein of unknown function, ATP binding	gb|ACU18003	0	unknown - Glycine max	Q9HCN4|XAB1_HUMAN	1e-101	XPA-binding protein 1 - Homo sapiens	GM1886	Mtr.13209.1.S1_at	3e-07			GO:0005983	starch catabolic process
GM1520a										GM1520a
GM1520b										GM1520b
GM1520c										GM1520c
SNP297	AC171164_20.2	5e-85	Lissencephaly type-1-like homology motif; CTLH, C-terminal to LisH motif	ref|XP_002521405	3e-84	Protein C20orf11, putative - Ricinus communis	Q9D7M1|CT011_MOUSE	1e-42	Protein C20orf11 homolog - Mus musculus	SNP297	Mtr.41176.1.S1_at	3e-35	GO:0003674	molecular_function	GO:0008150	biological_process	GO:0005575	cellular_component
GM2218	AC146792_6.2	1e-61	Armadillo	ref|XP_002524688	2e-55	ubiquitin-protein ligase, putative - Ricinus communis				GM2218	Mtr.46125.1.S1_s_at	2e-14	GO:0005488	binding	GO:0008150	biological_process
SNP703	AC202484_3.1	2e-22	Alcohol dehydrogenase superfamily, zinc-containing; Short-chain dehydrogenase/reductase SDR	gb|ACU22674	1e-163	unknown - Glycine max	Q53FA7|QORX_HUMAN	2e-65	Putative quinone oxidoreductase - Homo sapiens	SNP703	Mtr.8758.1.S1_at	1e-33	GO:0004024	alcohol dehydrogenase activity, zinc-dependent	GO:0006113	fermentation
SNP193	AC149642_9.2	7e-18	Protein kinase-like	gb|ABD32343	1e-15	Protein kinase-like - Medicago truncatula				SNP193	Mtr.42433.1.S1_at	2e-15	GO:0005524	ATP binding			GO:0005575	cellular_component
SNP528	AC192328_19.1	2e-46	Protein kinase; S-locus glycoprotein; Curculin-like (mannose-binding) lectin; Apple-like	gb|ABD32350	1e-43	Protein kinase; S-locus glycoprotein; Curculin-like (mannose-binding) lectin; Apple-like - Medicago truncatula	Q09092|SRK6_BRAOE	1e-30	Putative serine/threonine-protein kinase receptor precursor - Brassica oleracea var. acephala	SNP528
SNP444	AC187543_25.2	2e-60	Protein of unknown function DUF538	ref|XP_002268466	2e-49	PREDICTED: hypothetical protein - Vitis vinifera				SNP444
SNP244	AC150778_4.2	1e-164	Peptidase S33, prolyl aminopeptidase	ref|XP_002271289	1e-151	PREDICTED: hypothetical protein - Vitis vinifera	P93732|PIP_ARATH	1e-145	Proline iminopeptidase - Arabidopsis thaliana	SNP244	Mtr.43708.1.S1_at	6e-36	GO:0016804	prolyl aminopeptidase activity	GO:0030163	protein catabolic process	GO:0009507	chloroplast
SNP933	AC148396_11.2	4e-55	Octicosapeptide/Phox/Bem1p	gb|ABN05728	7e-53	Octicosapeptide/Phox/Bem1p - Medicago truncatula				SNP933
SNP105	AC148971_40.2	4e-18	Dynamin central region; Dynamin; Dynamin GTPase effector	gb|ABN05858	9e-16	Dynamin central region; Dynamin GTPase effector - Medicago truncatula	Q8S944|DRP3A_ARATH	2e-11	Dynamin-related protein 3A - Arabidopsis thaliana	SNP105
SNP1029	AC123898_55.2	1e-94	Glutamine amidotransferase class-I	ref|XP_002269193	6e-97	PREDICTED: hypothetical protein - Vitis vinifera	Q12288|YL126_YEAST	3e-18	Putative glutamine amidotransferase YLR126C - Saccharomyces cerevisiae	SNP1029
GM2148	AC144517_11.2	1e-104	Hydantoinase/oxoprolinase; Hydantoinase B/oxoprolinase; Hydantoinaseoxoprolinase, N-terminal	ref|XP_002527743	1e-103	5-oxoprolinase, putative - Ricinus communis	P97608|OPLA_RAT	4e-73	5-oxoprolinase - Rattus norvegicus	GM2148
SNP488	CT963134_25.2	1e-163	2-nitropropane dioxygenase, NPD	ref|XP_002323755	1e-156	predicted protein - Populus trichocarpa	Q01284|2NPD_NEUCR	4e-25	2-nitropropane dioxygenase precursor - Neurospora crassa	SNP488	AT5G64250	8e-10	GO:0016491	oxidoreductase activity	GO:0046686	response to cadmium ion
SNP618	AC187465_35.2	7e-65	Haem peroxidase, plant/fungal/bacterial	ref|XP_002528494	9e-99	Cationic peroxidase 2 precursor, putative - Ricinus communis	P22196|PER2_ARAHY	2e-63	Cationic peroxidase 2 precursor - Arachis hypogaea	SNP618
SNP923	AC187465_18.2	1e-148	Haem peroxidase, plant/fungal/bacterial	sp|P22196PER2_ARAHY	0	cationic peroxidase	P22196|PER2_ARAHY	0	Cationic peroxidase 2 precursor - Arachis hypogaea	SNP923
GM1527	AC189276_8.1	9e-15	hypothetical protein							GM1527	Mtr.36437.1.S1_at	6e-09
SNP649	AC157375_35.2	1e-64	Patatin	ref|XP_002528608	3e-66	conserved hypothetical protein - Ricinus communis				SNP649	AT4G08940	3e-06			GO:0006979	response to oxidative stress
GM2283	AC157375_35.2	3e-45	Patatin	ref|XP_002528608	4e-46	conserved hypothetical protein - Ricinus communis				GM2283	AT4G08940	3e-06			GO:0006979	response to oxidative stress
SNP606	AC170799_9.2	3e-57	Cytochrome b561 / ferric reductase transmembrane	gb|ACU20980	3e-51	unknown - Glycine max				SNP606
SNP658	AC192707_10.1	1e-46	von Willebrand factor, type A; UDP-glucose:Glycoprotein Glucosyltransferase	ref|XP_002304063	5e-37	predicted protein - Populus trichocarpa	Q9NYU2|UGGG1_HUMAN	2e-21	UDP-glucose:glycoprotein glucosyltransferase 1 precursor - Homo sapiens	SNP658	AT1G71220	8e-13	GO:0003980	UDP-glucose:glycoprotein glucosyltransferase activity	GO:0009626	plant-type hypersensitive response	GO:0005783	endoplasmic reticulum
SNP802	AC166093_16.2	2e-52	hypothetical protein	gb|ACU22996	8e-47	unknown - Glycine max				SNP802
GM2531	CT737180_20.2	9e-29	Rubber elongation factor	gb|ACU19558	1e-29	unknown - Glycine max	Q9FYF7|Y1736_ARATH	2e-20	REF/SRPP-like protein At1g67360 - Arabidopsis thaliana	GM2531
GM1453	CT573421_18.2	2e-06	Glucose/ribitol dehydrogenase	gb|ACU19360	3e-11	unknown - Glycine max				GM1453	Mtr.50569.1.S1_at	6e-12
SNP240										SNP240
SNP677	CT573421_31.2	2e-15	B12D	gb|ACU15396	9e-15	unknown - Glycine max				SNP677	Mtr.37899.1.S1_at	2e-11	GO:0003674	molecular_function	GO:0010150	leaf senescence
GM1408	CT573420_15.2	8e-31	Zinc finger, RING-type; von Willebrand factor, type A; Copine	gb|AAZ20294	2e-27	unknown - Arachis hypogaea				GM1408	AT1G67800	9e-10	GO:0008270	zinc ion binding	GO:0006499	N-terminal protein myristoylation
GM2348	AC141435_19.2	2e-84	GroEL-like chaperone, ATPase	ref|XP_002285352	2e-84	PREDICTED: hypothetical protein - Vitis vinifera	P40412|TCPE1_AVESA	2e-81	T-complex protein 1 subunit epsilon - Avena sativa	GM2348	AT1G24510	6e-11	GO:0005515	protein binding	GO:0006457	protein folding	GO:0005886	plasma membrane
SNP133										SNP133
SNP243	CT967306_52.2	8e-79	hypothetical protein	gb|ACU19907	6e-80	unknown - Glycine max				SNP243
SNP409				gb|ACJ85740	1e-24	unknown - Medicago truncatula	P08216|MASY_CUCSA	2e-25	Malate synthase, glyoxysomal - Cucumis sativus	SNP409	Mtr.38932.1.S1_at	2e-18	GO:0004474	malate synthase activity	GO:0006099	tricarboxylic acid cycle
SNP234	AC149472_18.2	6e-10	HAD-superfamily hydrolase subfamily IA, variant 3	gb|ACU17898	3e-07	unknown - Glycine max				SNP234
SNP257										SNP257
SNP627	AC151725_29.2	1e-70	Tetratricopeptide-like helical	gb|ACJ84281	2e-68	unknown - Medicago truncatula	Q9SPE6|SNAA2_ARATH	1e-63	Alpha-soluble NSF attachment protein 2 - Arabidopsis thaliana	SNP627	AT3G56190	3e-25	GO:0005483	soluble NSF attachment protein activity	GO:0006886	intracellular protein transport	GO:0016020	membrane
SNP749	CU179635_3.1	8e-73	cAMP response element binding (CREB) protein	gb|ACU23121	1e-69	unknown - Glycine max	Q39162|TGA4_ARATH	1e-64	Transcription factor TGA4 - Arabidopsis thaliana	SNP749	AT5G10030	3e-09	GO:0003677	DNA binding	GO:0042742	defense response to bacterium	GO:0005634	nucleus
GM1172	AC151725_29.2	1e-149	Tetratricopeptide-like helical	gb|ACU19524	1e-147	unknown - Glycine max	Q9SPE6|SNAA2_ARATH	1e-129	Alpha-soluble NSF attachment protein 2 - Arabidopsis thaliana	GM1172
GM1460	CT971488_12.2	1e-15	Regulation of nuclear pre-mRNA protein	ref|XP_002276726	1e-17	PREDICTED: hypothetical protein - Vitis vinifera				GM1460
GM2104	AC125389_67.2	3e-07	VQ	ref|XP_002310570	2e-11	predicted protein - Populus trichocarpa	P56095|AP1_KLULA	2e-06	AP-1-like transcription factor - Kluyveromyces lactis	GM2104	Mtr.39470.1.S1_at	5e-06	GO:0003777	microtubule motor activity	GO:0010215	cellulose microfibril organization
GM1341	AC152184_3.2	1e-137	General substrate transporter	gb|ABN09775	1e-134	General substrate transporter - Medicago truncatula	Q8VZR6|INT1_ARATH	1e-121	Probable inositol transporter 1 - Arabidopsis thaliana	GM1341
GM2040	AC125389_67.2	3e-07	VQ	ref|XP_002310570	2e-11	predicted protein - Populus trichocarpa	P56095|AP1_KLULA	2e-06	AP-1-like transcription factor - Kluyveromyces lactis	GM2040	Mtr.39470.1.S1_at	5e-06	GO:0003777	microtubule motor activity	GO:0010215	cellulose microfibril organization
GM784				gb|ABF06706	5e-25	UP-9A - Nicotiana tabacum				GM784
SNP109	CT868739_29.2	4e-09	RNA-binding region RNP-1 (RNA recognition motif)	gb|ACU24484	7e-08	unknown - Glycine max				SNP109
SNP119	AC144344_11.2	9e-06	Short-chain dehydrogenase/reductase SDR	gb|ACU20616	2e-07	unknown - Glycine max				SNP119
SNP202	AC146572_33.2	2e-15	Protein kinase	ref|XP_002521837	5e-17	Serine/threonine-protein kinase SAPK10, putative - Ricinus communis	Q75H77|SAPKA_ORYSA	5e-17	Serine/threonine-protein kinase SAPK10 - Oryza sativa	SNP202	AT4G40010	1e-14	GO:0016301	kinase activity	GO:0006970	response to osmotic stress	GO:0005737	cytoplasm
SNP380	AC145331_18.2	6e-14	Aspartate-semialdehyde dehydrogenase, microbial; Semialdehyde dehydrogenase, NAD	gb|ACU22752	4e-12	unknown - Glycine max	Q93Z70|ARGC_ARATH	9e-09	Probable N-acetyl-gamma-glutamyl-phosphate reductase, chloroplast precursor - Arabidopsis thaliana	SNP380	Mtr.33055.1.S1_s_at	9e-13	GO:0003942	N-acetyl-gamma-glutamyl-phosphate reductase activity	GO:0006526	arginine biosynthetic process
SNP486										SNP486
SNP651	AC165439_17.2	2e-69	15 kDa selenoprotein precursor. , related	gb|ACU19040	1e-71	unknown - Glycine max	O60613|SEP15_HUMAN	2e-17	15 kDa selenoprotein precursor - Homo sapiens	SNP651	Mtr.14662.1.S1_x_at	2e-07
SNP683	CT868739_13.2	1e-163	Lipid-binding START	gb|AAL57201AF355597_1	1e-161	putative nodule membrane protein - Medicago sativa				SNP683
GM1581	AC119414_45.2	3e-06	Histone H5	gb|ACU24139	7e-08	unknown - Glycine max	P87179|WSC1_SCHPO	7e-07	Cell wall integrity and stress response component 1 precursor - Schizosaccharomyces pombe	GM1581
SNP695	CR940305_37.2	3e-86	hypothetical protein	emb|CAO48568	7e-79	unnamed protein product - Vitis vinifera				SNP695	Mtr.9732.1.S1_at	9e-14	GO:0003674	molecular_function	GO:0008150	biological_process
SNP865	CR940305_35.2	9e-48	WD40-like	gb|AAF27919AF220203_1	6e-48	Ttg1-like protein - Malus x domestica	Q9XGN1|TTG1_ARATH	2e-48	TRANSPARENT TESTA GLABRA 1 protein - Arabidopsis thaliana	SNP865
SNP922										SNP922
SNP993										SNP993
GM1303	AC175027_23.2	4e-74	Acetyl-coenzyme A carboxyltransferase, C-terminal	ref|XP_002313120	1e-74	predicted protein - Populus trichocarpa	Q9LDD8|MCCB_ARATH	3e-75	Methylcrotonoyl-CoA carboxylase beta chain, mitochondrial precursor - Arabidopsis thaliana	GM1303	Mtr.14956.1.S1_at	1e-09	GO:0003674	molecular_function	GO:0008150	biological_process
GM2582										GM2582
GM1322	CT868739_29.2	1e-80	RNA-binding region RNP-1 (RNA recognition motif)	gb|ACU24484	2e-80	unknown - Glycine max	O22315|SFRS1_ARATH	1e-49	Pre-mRNA-splicing factor SF2 - Arabidopsis thaliana	GM1322
GM1526	AC175027_16.2	2e-20	Ferredoxin-nitrite reductase	gb|AAB50233	3e-19	nitrite reductase - Glycine max	P05314|NIR_SPIOL	4e-17	Ferredoxin--nitrite reductase, chloroplast precursor - Spinacia oleracea	GM1526	Mtr.8568.1.S1_at	2e-11	GO:0042279	nitrite reductase	GO:0006807	nitrogen compound metabolic process
GM117										GM117
GM1875	AC151621_8.2	1e-162	Peptidyl-prolyl cis-trans isomerase, cyclophilin type	gb|ACU22890	1e-165	unknown - Glycine max	Q9C566|CYP40_ARATH	1e-149	Peptidyl-prolyl cis-trans isomerase CYP40 - Arabidopsis thaliana	GM1875	Mtr.50569.1.S1_at	9e-08
GM2207	AC151621_26.2	3e-26	Esterase/lipase/thioesterase	ref|XP_002285042	1e-39	PREDICTED: hypothetical protein - Vitis vinifera	Q9MAA7|GI1L1_ARATH	3e-06	Probable gibberellin receptor GID1L1 - Arabidopsis thaliana	GM2207
GM1933	CT009540_23.2	1e-153	RNA-binding region RNP-1 (RNA recognition motif)	gb|ACU23697	1e-142	unknown - Glycine max	Q9JKL7|SFR12_RAT	2e-09	Splicing factor, arginine/serine-rich 12 - Rattus norvegicus	GM1933
GM1563	AC202325_10.1	6e-53	2OG-Fe(II) oxygenase	gb|ABD77418	8e-61	senescence-associated nodulin 1B - Glycine max	P41090|FL3H_VITVI	1e-10	Naringenin,2-oxoglutarate 3-dioxygenase - Vitis vinifera	GM1563	Mtr.12087.1.S1_at	2e-08	GO:0003674	molecular_function	GO:0008150	biological_process
SNP532	CT961056_24.2	1e-25	Mov34-1	gb|ACU22976	7e-23	unknown - Glycine max	O24412|PSD7_ARATH	2e-21	Probable 26S proteasome non-ATPase regulatory subunit 7 - Arabidopsis thaliana	SNP532	Mtr.11209.1.S1_at	3e-19	GO:0005515	protein binding	GO:0006511	ubiquitin-dependent protein catabolic process	GO:0005838	proteasome regulatory particle
GM2084	AC149050_24.2	1e-09	Putative RING zinc finger protein-related , identical	ref|XP_001893412	2e-15	hypothetical protein Bm1_09695 - Brugia malayi	P04929|HRPX_PLALO	3e-09	Histidine-rich glycoprotein precursor - Plasmodium lophurae	GM2084
SNP829	CU062496_2.1	1e-41	4D11_4	gb|ACU24108	2e-43	unknown - Glycine max				SNP829
GM2383	AC152054_23.2	2e-34	Homeodomain-related	gb|ABQ42349	3e-60	trihelix transcription factor - Glycine max				GM2383
SNP250	AC169076_16.2	5e-11	Transcription factors TFIIS, elongin A, CRSP70, conserved	ref|XP_002530078	2e-29	conserved hypothetical protein - Ricinus communis				SNP250	Mtr.14333.1.S1_at	8e-39			GO:0006350	transcription
SNP590	CT009568_23.2	1e-111	O-methyltransferase, family 2; Dimerisation	gb|ACJ84599	1e-108	unknown - Medicago truncatula	Q8GU25|COMT1_ROSCH	5e-45	Caffeic acid 3-O-methyltransferase - Rosa chinensis	SNP590
SNP709	CT009521_10.2	1e-113	Generic methyltransferase	ref|XP_002309924	1e-102	predicted protein - Populus trichocarpa				SNP709
SNP788	AC143339_27.2	6e-42	Enhancer of rudimentary	emb|CAA06199	2e-46	rudimentary enhancer - Glycine max	Q96319|ERH_ARATH	2e-41	Enhancer of rudimentary homolog - Arabidopsis thaliana	SNP788	Mtr.17909.1.S1_at	1e-06	GO:0005515	protein binding	GO:0006139	nucleobase, nucleoside, nucleotide and nucleic acid metabolic process
GM1243	CU019603_1.2	1e-119	MIR	gb|ACU24458	1e-118	unknown - Glycine max	Q93ZE8|SDF2_ARATH	1e-101	Stromal cell-derived factor 2-like protein precursor - Arabidopsis thaliana	GM1243
GM2320	CU019603_1.2	3e-68	MIR	gb|ACU24458	5e-67	unknown - Glycine max	Q93ZE8|SDF2_ARATH	2e-55	Stromal cell-derived factor 2-like protein precursor - Arabidopsis thaliana	GM2320	Mtr.22329.1.S1_at	4e-90	GO:0004169	dolichyl-phosphate-mannose-protein mannosyltransferase activity	GO:0006486	protein amino acid glycosylation	GO:0005615	extracellular space
SNP99										SNP99
SNP426										SNP426
SNP506										SNP506
SNP731				ref|XP_002324203	6e-22	predicted protein - Populus trichocarpa				SNP731	Mtr.8781.1.S1_at	5e-34	GO:0005515	protein binding	GO:0006298	mismatch repair
SNP996										SNP996
SNP781	AC147428_38.2	3e-85	Lipid-binding START; Homeodomain-related	gb|ACI13686	1e-78	putative HB8 HD-ZipIII - Malus x domestica				SNP781	AT1G52150	5e-08	GO:0003677	DNA binding	GO:0010087	phloem or xylem histogenesis	GO:0005634	nucleus
SNP303	CU024869_6.2	5e-19	Protein of unknown function, ATP binding	gb|ACU19552	5e-20	unknown - Glycine max	Q5KLN2|FET5_CRYNE	2e-06	Transcription factor FET5 - Cryptococcus neoformans	SNP303	Msa.2412.1.S1_at	1e-15
SNP57	CT573420_35.2	1e-18	Protein kinase	ref|XP_002455867	8e-22	hypothetical protein SORBIDRAFT_03g026540 - Sorghum bicolor	P51566|AFC1_ARATH	1e-19	Serine/threonine-protein kinase AFC1 - Arabidopsis thaliana	SNP57	AT4G32660	8e-07	GO:0005524	ATP binding	GO:0006468	protein phosphorylation	GO:0005575	cellular_component_unknown
SNP376				gb|ACU20964	5e-21	unknown - Glycine max				SNP376	AT4G32750	8e-10	GO:0003674	molecular_function_unknown	GO:0008150	biological_process_unknown	GO:0005575	cellular_component_unknown
SNP715				gb|ACU20964	1e-49	unknown - Glycine max				SNP715
SNP1006				gb|ACU19032	2e-36	unknown - Glycine max	Q6GLE1|CCD25_XENTR	1e-24	Coiled-coil domain-containing protein 25 - Xenopus tropicalis	SNP1006	Mtr.33117.1.S1_s_at	5e-80	GO:0003674	molecular_function	GO:0008150	biological_process	GO:0005575	cellular_component
GM1868	AC152057_19.2	4e-64	Longin-like	gb|ACU21015	2e-73	unknown - Glycine max	Q94AU2|SEC22_ARATH	5e-69	25.3 kDa vesicle transport protein - Arabidopsis thaliana	GM1868
GM1481	AC148651_13.2	1e-15	MOSC; MOSC, N-terminal beta barrel	ref|XP_002513397	9e-09	molybdopterin cofactor sulfurase, putative - Ricinus communis	Q9C5X8|MOCOS_ARATH	1e-06	Molybdenum cofactor sulfurase - Arabidopsis thaliana	GM1481
SNP724	AC192958_6.1	5e-97	AAA ATPase, central region	gb|ACU20008	3e-94	unknown - Glycine max	Q5UR45|YL572_MIMIV	7e-20	Putative AAA-family ATPase L572 - Mimivirus	SNP724	AT3G28570	3e-09	GO:0017111	nucleoside-triphosphatase activity	GO:0008150	biological_process_unknown	GO:0005575	cellular_component_unknown
GM2303	CU179636_5.1	8e-63	Protein of unknown function DUF1118	gb|ACU15292	5e-71	unknown - Glycine max				GM2303	Msa.1743.1.S1_at	4e-19	GO:0003674	molecular_function	GO:0008150	biological_process
SNP121	CT009528_65.2	8e-29	Peptidase M14, carboxypeptidase A; En/Spm-like transposon proteins	emb|CAA40555	3e-29	TNP2 - Antirrhinum majus				SNP121
GM2722										GM2722
SNP230	AC137080_15.2	6e-06	Phosphoglucose isomerase (PGI)							SNP230
SNP603	AC137994_26.2	1e-111	Porin, eukaryotic type	gb|AAQ87020	1e-134	VDAC1.2 - Lotus corniculatus var. japonicus	P42055|VDAC1_SOLTU	1e-121	34 kDa outer mitochondrial membrane protein porin - Solanum tuberosum	SNP603
GM1195	AC137994_26.2	1e-107	Porin, eukaryotic type	gb|AAQ87020	1e-129	VDAC1.2 - Lotus corniculatus var. japonicus	P42055|VDAC1_SOLTU	1e-117	34 kDa outer mitochondrial membrane protein porin - Solanum tuberosum	GM1195
GM927	AC122724_9.2	1e-21	Homeodomain-related	ref|XP_002533986	7e-20	r2r3-myb transcription factor, putative - Ricinus communis				GM927
GM926	AC122724_9.2	1e-21	Homeodomain-related	ref|XP_002533986	7e-20	r2r3-myb transcription factor, putative - Ricinus communis				GM926
GM2058	AC139600_14.2	1e-50	Homeobox domain, ZF-HD class; ZF-HD homeobox protein Cys/His-rich dimerisation region; Homeodomain-like	ref|XP_002283533	1e-49	PREDICTED: hypothetical protein - Vitis vinifera	Q9FKP8|Y5541_ARATH	2e-25	ZF-HD homeobox protein At5g65410 - Arabidopsis thaliana	GM2058
SNP541										SNP541
GM2140	AC119412_19.2	1e-21	SAM dependent carboxyl methyltransferase	gb|ACU21540	1e-23	unknown - Glycine max				GM2140
GM2029				ref|XP_002526110	9e-14	conserved hypothetical protein - Ricinus communis				GM2029
GM1764	AC137823_24.2	1e-100	Zinc finger, RING-type	gb|ACU19083	1e-118	unknown - Glycine max	Q8LE94|RING3_ARATH	7e-78	Ubiquitin-protein ligase At3g02290 - Arabidopsis thaliana	GM1764
SNP879	AC151523_2.2	3e-89	Pollen Ole e 1 allergen and extensin	gb|ABD33344	6e-87	Pollen Ole e 1 allergen and extensin - Medicago truncatula	Q9FPQ6|GP1_CHLRE	1e-17	Vegetative cell wall protein gp1 precursor - Chlamydomonas reinhardtii	SNP879
SNP158	AC202362_15.1	7e-07	CCAAT-binding transcription factor, subunit B				Q84JP1|NFYA7_ARATH	5e-06	Nuclear transcription factor Y subunit A-7 - Arabidopsis thaliana	SNP158
GM1624	AC155886_14.2	3e-44	Digalactosyldiacylglycerol synthase 2, chloroplast.	gb|ABA55727	1e-105	digalactosyldiacylglycerol synthase 1 - Vigna unguiculata	Q6DW74|DGDG1_LOTJA	1e-106	Digalactosyldiacylglycerol synthase 1, chloroplast precursor - Lotus japonicus	GM1624
GM2041				ref|XP_002266838	3e-07	PREDICTED: hypothetical protein - Vitis vinifera				GM2041	Mtr.52349.1.S1_at	5e-06
SNP746	AC169076_17.2	0	Cell division protein FtsZ; Peptidase S26A, signal peptidase I	sp|P29502TBB3_PEA	0	beta-tubulin 3 - Pisum sativum	P29502|TBB3_PEA	0	Tubulin beta-3 chain - Pisum sativum	SNP746	AT5G12250	2e-35	GO:0005200	structural constituent of cytoskeleton	GO:0009651	response to salt stress	GO:0005886	plasma membrane
GM1163	AC183371_14.2	1e-110	thylakoid lumenal 20 kDa protein (exp=0; wgp=1; cg=1;	gb|ABN09190	1e-107	hypothetical protein MtrDRAFT_AC183371g14v1 - Medicago truncatula	O49292|TL30_ARATH	5e-15	Thylakoid lumenal 29.8 kDa protein, chloroplast precursor - Arabidopsis thaliana	GM1163
SNP254				ref|NP_186885	7e-31	6-phosphogluconate dehydrogenase family protein - Arabidopsis thaliana	P21577|6PGD_SYNP7	1e-19	6-phosphogluconate dehydrogenase, decarboxylating - Synechococcus sp.	SNP254	AT3G02360	2e-35	GO:0004616	phosphogluconate dehydrogenase (decarboxylating) activity	GO:0009651	response to salt stress	GO:0005777	peroxisome
SNP404	AC171804_26.2	1e-28	hypothetical protein	ref|XP_002329246	2e-28	predicted protein - Populus trichocarpa	Q9FWA4|GLTR_ARATH	2e-29	Probable glycosyltransferase At3g02350 - Arabidopsis thaliana	SNP404	Mtr.9117.1.S1_s_at	3e-45	GO:0016757	transferase activity, transferring glycosyl groups	GO:0016051	carbohydrate biosynthetic process
SNP510	AC157502_31.2	2e-39	GroES-like	gb|ACU14528	9e-41	unknown - Glycine max	P34893|CH10_ARATH	5e-37	10 kDa chaperonin - Arabidopsis thaliana	SNP510	AT1G23100	7e-10	GO:0005524	ATP binding	GO:0006457	protein folding	GO:0005739	mitochondrion
GM1561	AC171804_26.2	6e-18	hypothetical protein	ref|XP_002530802	1e-72	Glycosyltransferase QUASIMODO1, putative - Ricinus communis	Q9FWA4|GLTR_ARATH	2e-62	Probable glycosyltransferase At3g02350 - Arabidopsis thaliana	GM1561	Msa.2790.1.S1_s_at	3e-07			GO:0016056	rhodopsin mediated signaling pathway	GO:0005737	cytoplasm
RGC1										RGC1
SNP147	AC142094_25.2	5e-19	Uncharacterized protein C7orf28 homolog. , related	ref|XP_002285048	5e-12	PREDICTED: hypothetical protein - Vitis vinifera				SNP147
GM2316	CT033768_23.2	1e-20	Transcriptional coactivator/pterin dehydratase	ref|XP_002332328	1e-74	predicted protein - Populus trichocarpa	Q8KFI4|PHS_CHLTE	1e-12	Putative pterin-4-alpha-carbinolamine dehydratase - Chlorobium tepidum	GM2316
SNP1004	AC153121_33.2	5e-68	UBX	gb|ACU21021	1e-102	unknown - Glycine max	Q9BZE9|ASPC1_HUMAN	1e-20	Tether containing UBX domain for GLUT4 - Homo sapiens	SNP1004
RGC33										RGC33
SNP994	CU024876_40.2	4e-14	Zinc finger, CCCH-type; Dihydrouridine synthase, DuS	ref|XP_002528905	6e-58	tRNA-dihydrouridine synthase, putative - Ricinus communis	Q9NX74|DUS2L_HUMAN	2e-34	tRNA-dihydrouridine synthase 2-like - Homo sapiens	SNP994	Mtr.38862.1.S1_at	9e-45	GO:0017150	tRNA dihydrouridine synthase activity	GO:0006808	regulation of nitrogen utilization
SNP527	CU013523_19.2	4e-24	Transcriptional factor B3	gb|ABN06173	1e-20	Transcriptional factor B3 - Medicago truncatula				SNP527
SNP828	AC156827_11.2	7e-83	Eukaryotic translation initiation factor 4E (eIF-4E)	gb|ACU13461	9e-88	unknown - Glycine max	Q9FK59|IF4E3_ARATH	3e-70	Eukaryotic translation initiation factor 4E type 3 - Arabidopsis thaliana	SNP828
SNP838	AC197464_18.1	5e-11	Annexin, type V	ref|NP_001063343	2e-18	Os09g0453300 - Oryza sativa (japonica cultivar-group)	P50994|ANXA4_CANFA	1e-11	Annexin A4 - Canis familiaris	SNP838	Mtr.13618.1.S1_at	2e-14	GO:0004859	phospholipase inhibitor activity
SNP157	CU024878_56.2	6e-09	Aminotransferase, class I and II	ref|XP_002326788	9e-06	predicted protein - Populus trichocarpa				SNP157
GM1107	AC202520_4.1	9e-42	Chalcone and stilbene synthases, C-terminal	ref|XP_002337328	9e-36	predicted protein - Populus trichocarpa	O48780|KCS11_ARATH	3e-35	3-ketoacyl-CoA synthase 11 - Arabidopsis thaliana	GM1107
SNP321	AC171532_1.2	2e-09	Cyclic peptide transporter	ref|XP_002526610	2e-30	mgatp-energized glutathione s-conjugate pump, putative - Ricinus communis	Q9C8H0|MRP13_ARATH	7e-32	Multidrug resistance-associated protein 13 - Arabidopsis thaliana	SNP321	AT1G30410	1e-08	GO:0042626	ATPase activity, coupled to transmembrane movement of substances	GO:0055085	transmembrane transport	GO:0016021	integral to membrane
SNP304	AC153125_5.2	2e-60	Response regulator receiver	gb|ABE87636	4e-58	Response regulator receiver - Medicago truncatula	O80366|ARR9_ARATH	8e-48	Two-component response regulator ARR9 - Arabidopsis thaliana	SNP304	AT3G57040	8e-07	GO:0000156	two-component response regulator activity	GO:0009736	cytokinin mediated signaling pathway	GO:0005634	nucleus
SNP530				gb|ACU18531	8e-09	unknown - Glycine max				SNP530
SNP614	AC119412_19.2	6e-40	SAM dependent carboxyl methyltransferase	gb|ACU21540	3e-81	unknown - Glycine max				SNP614
SNP805				gb|ACU24216	1e-43	unknown - Glycine max	Q94FT2|SKIP5_ARATH	9e-37	F-box protein SKIP5 - Arabidopsis thaliana	SNP805	Mtr.33591.1.S1_at	1e-10	GO:0003674	molecular_function	GO:0008150	biological_process
GM1373	AC126006_65.2	1e-31	Thioredoxin domain 2; Thioredoxin fold	gb|ACU15695	5e-66	unknown - Glycine max	O51088|THIO_BORBU	1e-11	Thioredoxin - Borrelia burgdorferi	GM1373
GM810				emb|CAN81112	4e-24	hypothetical protein - Vitis vinifera				GM810
SNP372	AC202520_5.1	2e-40	GroEL-like chaperone, ATPase	gb|ACJ85749	6e-38	unknown - Medicago truncatula	P78921|TCPQ_SCHPO	2e-13	Probable T-complex protein 1 subunit theta - Schizosaccharomyces pombe	SNP372	Mtr.43738.1.S1_s_at	4e-53	GO:0042623	ATPase activity, coupled	GO:0006457	protein folding	GO:0005737	cytoplasm
GM2577	CT963113_1.2	2e-21	Exostosin-like	ref|NP_177014	4e-38	exostosin family protein - Arabidopsis thaliana	Q8H038|KATAM_ORYSA	5e-17	Xyloglucan galactosyltransferase KATAMARI1 homolog - Oryza sativa	GM2577
GM1562	AC148918_44.2	4e-07	Zinc finger, C2H2-type	emb|CAN61246	4e-16	hypothetical protein - Vitis vinifera	P14196|AAC2_DICDI	1e-07	AAC-rich mRNA clone AAC11 protein - Dictyostelium discoideum	GM1562	AT5G66730	1e-05	GO:0008270	zinc ion binding	GO:0045449	regulation of transcription	GO:0005622	intracellular
GM950	AC161241_14.2	2e-06	Zinc finger, C2H2-type	ref|XP_002273614	4e-23	PREDICTED: hypothetical protein - Vitis vinifera	P14196|AAC2_DICDI	9e-13	AAC-rich mRNA clone AAC11 protein - Dictyostelium discoideum	GM950	Mtr.13528.1.S1_at	3e-07	GO:0016740	transferase activity	GO:0008150	biological_process
GM2266	AC128638_17.2	1e-29	Zinc finger, C2H2-type	ref|XP_002521877	8e-34	zinc finger protein, putative - Ricinus communis				GM2266	Mtr.4532.1.S1_at	9e-11	GO:0003700	transcription factor activity	GO:0045449	regulation of transcription	GO:0005622	intracellular
SNP107	AY515253_30.2	7e-06	Calcium-binding EF-hand; WD40-like; BOP1, N-terminal	ref|XP_002314744	8e-40	chromatin remodeling complex subunit - Populus trichocarpa	P87179|WSC1_SCHPO	3e-06	Cell wall integrity and stress response component 1 precursor - Schizosaccharomyces pombe	SNP107	Mtr.9800.1.S1_at	6e-12	GO:0003677	DNA binding	GO:0006268	DNA unwinding during replication
GM2082	AC161241_14.2	2e-06	Zinc finger, C2H2-type	ref|XP_002273614	4e-23	PREDICTED: hypothetical protein - Vitis vinifera	P14196|AAC2_DICDI	9e-13	AAC-rich mRNA clone AAC11 protein - Dictyostelium discoideum	GM2082	Mtr.13528.1.S1_at	3e-07	GO:0016740	transferase activity	GO:0008150	biological_process
GM951	AC161241_14.2	2e-06	Zinc finger, C2H2-type	ref|XP_002273614	4e-23	PREDICTED: hypothetical protein - Vitis vinifera	P14196|AAC2_DICDI	9e-13	AAC-rich mRNA clone AAC11 protein - Dictyostelium discoideum	GM951	Mtr.13528.1.S1_at	3e-07	GO:0016740	transferase activity	GO:0008150	biological_process
GM2001	AC159705_15.2	3e-69	SAM (and some other nucleotide) binding motif	gb|ACU21309	7e-67	unknown - Glycine max	O70467|ANM3_RAT	6e-27	Protein arginine N-methyltransferase 3 - Rattus norvegicus	GM2001
