# Supplementary material for: A high-density genetic map of Arachis duranensis, a diploid ancestor of cultivated peanut
Source: BMC Genomics. 2012 Sep 11;13:469. doi: 10.1186/1471-2164-13-469 (PMC3542255; doi:10.1186/1471-2164-13-469)
Supplement: Additional file 5 — Sequences associated with SSR and SSCP markers for synteny analysis. Column A is the marker name and column B is the Genebank ID or sequence used as query for synteny analysis. [file 1471-2164-13-469-S5.xlsx]

## Sheet: Sheet1
Name	GB ID	sequences
GM7	DQ099177
GM10	DQ099221
GM13	DQ099201
GM16	DQ099189
GM19	DQ099181
GM22	DQ099207
GM24	DQ099183
GM28	DQ099223
GM32	DQ099210
GM38	DQ099184
GM58	DQ099174
GM59	DQ099195
GM66	DQ099206
GM68	DQ099175
GM69	DQ099205
GM71	DQ099140
GM74	DQ099143
GM76	DQ099144
GM83	DQ099234
GM92	DQ099236
GM96	DQ099158
GM117	DQ099133
GM126	DQ099041
GM162	DQ099065
GM170	DQ099079
GM218	CD037994.1
GM226	CD038098.1
GM255	CC000421.1
GM286	DQ099263
GM324	DQ099315
GM328	DQ099319
GM565	BZ999947
GM664	DX512002
GM672	DX513012
GM714	EZ724880
GM733	EZ736730
GM735	EZ737425
GM741	EZ741438
GM743	EZ742088
GM774	EZ753731
GM783	EZ757239
GM784	EZ757864
GM802	GO260880.1
GM810	GO264310.1
GM817	GO266718.1
GM824	GO327461.1
GM825	GO329023.1
GM828	GO339389.1
GM839	EZ722741
GM840	EZ722997
GM846	EZ723808
GM847	EZ723916
GM852	EZ724440
GM857	EZ724825
GM866	EZ726365
GM874	EZ730386
GM883	EZ732260
GM890	EZ733541
GM898	EZ737597
GM900	EZ738022
GM916	EZ743018
GM917	EZ743944
GM922	EZ744763
GM926	EZ745708
GM927	EZ745708
GM933	EZ747529
GM942	EZ748566
GM944	EZ750772
GM948	EZ751589
GM950	EZ751742
GM951	EZ751742
GM953	EZ751958
GM955	EZ752441
GM959	EZ752782
GM963	EZ753796
GM980	ES758104.1
GM988	ES710330.1
GM996	GO261364.1
GM1001	GO264878.1
GM1013	GO325279.1
GM1018	GO328890.1
GM1021	GO334837.1
GM1023	GO335698.1
GM1030	EZ730463
GM1034	EZ734956
GM1035	EZ737725
GM1045	EZ744070
GM1047	EZ746639
GM1048	EZ747428
GM1049	EZ747907
GM1053	EZ749926
GM1062	EZ754826
GM1065	EZ758659
GM1069	ES717439.1
GM1070	ES767149.1
GM1073	GO260931.1
GM1075	GO266489.1
GM1076	GO325499.1
GM1084	EZ730253
GM1085	EZ730612
GM1092	EZ737064
GM1096	EZ741410
GM1107	EZ750551
GM1108	EZ750682
GM1111	EZ751705
GM1114	EZ753594
GM1117	EZ754292
GM1118a	EZ754355
GM1118b	EZ754355
GM1119	EZ754355
GM1120	EZ754616
GM1132	ES767950.1
GM1134	ES723084.1
GM1136	GO258985.1
GM1140	SRR042415.51582.1
GM1143	EZ734655
GM1149	EZ721254
GM1154	EZ721925
GM1160	EZ722412
GM1162	EZ722456
GM1163	EZ722615
GM1165	EZ722974
GM1167	EZ723028
GM1171	EZ723186
GM1172	EZ723193
GM1173	EZ723206
GM1174	EZ723255
GM1175	EZ723401
GM1185	EZ723920
GM1186	EZ724064
GM1189	EZ724212
GM1190	EZ724296
GM1191	EZ724432
GM1195	EZ724806
GM1199	EZ725156
GM1201	EZ725449
GM1208	EZ725949
GM1213	EZ726463
GM1214	EZ726729
GM1218	EZ726894
GM1219	EZ727054
GM1223	EZ728262
GM1227	EZ728736
GM1228	EZ728736
GM1233	EZ729383
GM1237	EZ729881
GM1238	EZ730084
GM1239	EZ730146
GM1240	EZ730435
GM1243	EZ730853
GM1249	EZ732050
GM1250	EZ732184
GM1253	EZ732748
GM1257	EZ733217
GM1261	EZ734316
GM1263	EZ734624
GM1266	EZ735259
GM1275	EZ736615
GM1277	EZ736672
GM1281	EZ737352
GM1286	EZ737659
GM1291	EZ738340
GM1293	EZ739924
GM1296	EZ740366
GM1298	EZ740410
GM1303	EZ741421
GM1312	EZ743308
GM1313	EZ743570
GM1315	EZ743728
GM1317	EZ743802
GM1320	EZ744132
GM1321	EZ744172
GM1322	EZ744245
GM1326	EZ744955
GM1329	EZ745190
GM1330	EZ745339
GM1331	EZ745496
GM1332	EZ745690
GM1338	EZ747439
GM1339	EZ747528
GM1341	EZ747655
GM1347	EZ747924
GM1348	EZ747924
GM1352	EZ748403
GM1353	EZ748490
GM1355	EZ748663
GM1360	EZ749203
GM1369	EZ751599
GM1373	EZ752042
GM1385	EZ754520
GM1386	EZ754544
GM1389	EZ755061
GM1408	EZ757698
GM1411	EZ758898
GM1423	GO258769.1
GM1425	GO262415.1
GM1443	GO343513.1
GM1444	ES758116.1
GM1445	ES758187.1
GM1451	ES717589.1
GM1453	ES717150.1
GM1459	EZ738392
GM1460	EZ746036
GM1461	EZ738425
GM1465	EZ755216
GM1466	EZ757695
GM1473	EZ739041
GM1477	EZ736683
GM1481	EZ747383
GM1482	EZ743613
GM1483	EZ743639
GM1487	EZ732649
GM1490	EZ733072
GM1494	EZ735053
GM1495	EZ735479
GM1497	EZ736082
GM1498	EZ723136
GM1500	EZ723261
GM1501	EZ723628
GM1502	EZ723733
GM1503	EZ723838
GM1504	EZ723840
GM1505	EZ724178
GM1506	EZ724292
GM1509	EZ724566
GM1516	EZ727614
GM1519	EZ727962
GM1520a	EZ728855
GM1520b	EZ728855
GM1520c	EZ728855
GM1521	EZ721804
GM1526	EZ751359
GM1527	EZ755149
GM1528	EZ752088
GM1536	EZ740813
GM1542	EZ756288
GM1547	EZ737426
GM1548	EZ737426
GM1554	EZ752986
GM1559	EZ749559
GM1561	EZ753393
GM1562	EZ751739
GM1563	EZ742053
GM1565	EZ753494
GM1566	EZ753496
GM1567	EZ749717
GM1572	ES768087.1
GM1573	ES768312.1
GM1575	ES723197.1
GM1577	GO257692.1
GM1581	GO258895.1
GM1583	GO263153.1
GM1587	GO261132.1
GM1591	GO263395.1
GM1594	GO265065.1
GM1598	GO265530.1
GM1599	GO265709.1
GM1600	GO268374.1
GM1607	GO330388.1
GM1609	GO335993.1
GM1612	GO339342.1
GM1613	GO339574.1
GM1617	GO338724.1
GM1618	GO339807.1
GM1620	GO341676.1
GM1621	GO342964.1
GM1623	EZ736510
GM1624	EZ751797
GM1628	EZ736593
GM1629	EZ748073
GM1632	EZ744255
GM1633	EZ746729
GM1643	EZ731441
GM1645	EZ731557
GM1647	EZ731757
GM1649	EZ731942
GM1650	EZ731989
GM1651	EZ732043
GM1652	EZ722095
GM1655	EZ732290
GM1656	EZ732346
GM1659a	EZ722151
GM1659b	EZ722151
GM1668	EZ733318
GM1679	EZ722436
GM1681	EZ722442
GM1682	EZ735655
GM1684	EZ735908
GM1688	EZ722649
GM1701	EZ723252
GM1702	EZ723307
GM1709	EZ723809
GM1713	EZ724066
GM1714	EZ724134
GM1717	EZ724211
GM1720	EZ724467
GM1724	EZ721344
GM1726	EZ724648
GM1728	EZ724668
GM1729	EZ724702
GM1732	EZ724805
GM1733	EZ721373
GM1738	EZ725185
GM1744	EZ725775
GM1748	EZ721481
GM1750	EZ726168
GM1755	EZ726573
GM1760	EZ721634
GM1761	EZ721639
GM1763	EZ727895
GM1764	EZ727941
GM1771	EZ728243
GM1777	EZ721067
GM1778	EZ729289
GM1782	EZ730619
GM1785	EZ730694
GM1788	EZ730750
GM1796	EZ743822
GM1797	EZ751378
GM1798	EZ748360
GM1803	EZ748567
GM1805	EZ756224
GM1816	EZ741343
GM1817	EZ736335
GM1819	EZ756614
GM1829	EZ744050
GM1831	EZ757394
GM1834	EZ721296
GM1835	EZ721308
GM1836	EZ721309
GM1839	EZ721617
GM1840	EZ721667
GM1841	EZ721689
GM1843	EZ722153
GM1844	EZ722280
GM1851	EZ722863
GM1852	EZ722864
GM1853	EZ722942
GM1854	EZ722960
GM1856	EZ723722
GM1858	EZ723943
GM1865	EZ724615
GM1867	EZ724703
GM1868	EZ724757
GM1871	EZ724936
GM1872	EZ724938
GM1875	EZ725024
GM1876	EZ725029
GM1878	EZ725072
GM1879	EZ725281
GM1883	EZ725640
GM1885	EZ725693
GM1886	EZ725719
GM1887	EZ726079
GM1890	EZ727518
GM1892	EZ728816
GM1893	EZ728828
GM1896	EZ729080
GM1898	EZ729497
GM1901	EZ729737
GM1902	EZ729760
GM1903a	EZ729766
GM1904	EZ729898
GM1905	EZ730819
GM1907	EZ731844
GM1909	EZ732617
GM1910	EZ732714
GM1911	EZ733039
GM1912	EZ733525
GM1913	EZ733645
GM1917	EZ736177
GM1919	EZ736855
GM1922	EZ739036
GM1929	EZ741492
GM1930	EZ741557
GM1932	EZ742314
GM1933	EZ743715
GM1934	EZ743865
GM1936	EZ744307
GM1937	EZ744419
GM1940	EZ745166
GM1942	EZ745376
GM1944	EZ747352
GM1946	EZ747500
GM1950	EZ748673
GM1952	EZ749130
GM1954	EZ750631
GM1955	EZ751042
GM1957	EZ751231
GM1959	EZ751537
GM1961	EZ752260
GM1962	EZ752412
GM1963	EZ752421
GM1965	EZ752790
GM1967	EZ753728
GM1968	EZ753791
GM1972	EZ755768
GM1979	EZ758745
GM1987	GO257049.1
GM1992	GO260884.1
GM1995	GO266208.1
GM1998	GO324056.1
GM1999	GO324056.1
GM2001	GO331633.1
GM2003	GO334331.1
GM2004	GO334447.1
GM2006	GO336218.1
GM2008	GO338819.1
GM2010	GO340402.1
GM2014	EZ723550
GM2015	EZ724429
GM2016	EZ736729
GM2017	GO266622.1
GM2020	EZ756277
GM2021	EZ756277
GM2022	EZ757007
GM2024	GO265590.1
GM2027	EZ747246
GM2029	GO331686.1
GM2031	EZ749711
GM2032	EZ753174
GM2033	ES767888.1
GM2034	ES721597.1
GM2040	ES758966.1
GM2041	GO262607.1
GM2043	EZ721059
GM2047	EZ723872
GM2050	EZ728383
GM2051	EZ731861
GM2053	EZ739616
GM2055	EZ741440
GM2057	EZ742899
GM2058	EZ744941
GM2061	EZ756494
GM2063	GO263754.1
GM2066	EZ722257
GM2069	EZ727378
GM2073	GO265842.1
GM2078	EZ733019
GM2081	EZ744211
GM2082	EZ751742
GM2084	GO263349.1
GM2087	EZ729272
GM2089	EZ729357
GM2091	EZ725259
GM2092	EZ721059
GM2098	EZ751637
GM2099	EZ753843
GM2101	GO338023.1
GM2103	EZ742064
GM2104	ES758966.1
GM2108	ES758635.1
GM2109	EZ721432
GM2110	EZ722935
GM2111	EZ723199
GM2120	EZ747439
GM2121	EZ725331
GM2125	ES757695.1
GM2132	ES755908.1
GM2137	ES719796.1
GM2140	EZ744107
GM2142	EZ751788
GM2144	EZ742300
GM2146	EZ744121
GM2147	EZ744121
GM2148	EZ751792
GM2153	EZ736526
GM2156	EZ738571
GM2160	EZ746222
GM2164	EZ740347
GM2166	EZ740358
GM2170	EZ754046
GM2172	EZ738808
GM2173	EZ746463
GM2176	EZ736178
GM2177	EZ748047
GM2182	EZ744228
GM2184	EZ742806
GM2186	EZ746615
GM2199	EZ744268
GM2206	EZ754546
GM2207	EZ743136
GM2215	EZ754787
GM2218	EZ743393
GM2222	EZ740546
GM2228	EZ758689
GM2230	EZ751171
GM2231	EZ740562
GM2232	EZ740563
GM2233	EZ755261
GM2236	EZ731704
GM2246	EZ732287
GM2257	EZ733848
GM2261	EZ734252
GM2266	EZ722331
GM2269	EZ734601
GM2274	EZ735098
GM2283	EZ722470
GM2287	EZ736061
GM2292	EZ722744
GM2301	EZ723225
GM2302	EZ723225
GM2303	EZ723237
GM2306	EZ723296
GM2311	EZ723495
GM2312	EZ723565
GM2316	EZ723728
GM2320	EZ724018
GM2326	EZ724345
GM2337	EZ724792
GM2339	EZ724801
GM2344	EZ724957
GM2347	EZ725146
GM2348	EZ725147
GM2349	EZ725231
GM2350	EZ725231
GM2352	EZ725360
GM2359	EZ721580
GM2364	EZ727488
GM2366	EZ721648
GM2372	EZ728038
GM2383	EZ730171
GM2389	EZ748308
GM2390	EZ736217
GM2400	EZ736931
GM2402	EZ740780
GM2407	EZ747523
GM2414	EZ744746
GM2416	EZ737132
GM2417	EZ752443
GM2418	EZ737150
GM2419	EZ740998
GM2421	EZ748675
GM2423	EZ748724
GM2425	EZ744865
GM2429	EZ741107
GM2438	EZ752697
GM2446	EZ756603
GM2448	EZ736350
GM2449	EZ740107
GM2454	EZ752967
GM2455	EZ740125
GM2467	EZ751712
GM2473	EZ738072
GM2474	EZ749567
GM2480	EZ749602
GM2482	EZ749602
GM2487	EZ747886
GM2491	EZ757352
GM2494	EZ755207
GM2496	EZ738333
GM2500	ES767431.1
GM2524	GO261303.1
GM2526	GO261401.1
GM2527	GO261688.1
GM2528	GO261717.1
GM2529	GO261836.1
GM2531	GO262123.1
GM2551	GO269215.1
GM2553	GO323043.1
GM2556	GO323569.1
GM2564	GO328713.1
GM2568	GO332372.1
GM2572	GO335990.1
GM2577	GO333461.1
GM2582	GO339430.1
GM2583	GO336489.1
GM2586	GO338393.1
GM2588	GO342442.1
GM2589	GO340406.1
GM2597	EZ730103
GM2598	EZ732672
GM2599	EZ724586
GM2600	EZ748260
GM2601	EZ748261
GM2603	EZ723796
GM2607	EZ724365
GM2640	EZ722569
GM2643	EZ722110
GM2644	EZ725498
GM2653	EZ723907
GM2662	EZ721491
GM2663	EZ729571
GM2664	EZ735447
GM2665	EZ723577
GM2672	EZ723869
GM2673	EZ721626
GM2693	EZ731527
GM2694	EZ722530
GM2701	EZ721116
GM2702	EZ721211
GM2703	EZ722918
GM2712	EZ724837
GM2713	EZ727140
GM2722	GO336197.1
GM2724	EZ755378
GM2747	EZ728936
GM2755	EZ743768
GM2757	EZ729215
GM2758	EZ725768
GM2764	EZ729302
GM2765	EZ736343
GM2767	EZ736714
GM2769	ES719796.1
GM2770	EZ745403
GM2771	EZ752904
GM2772	EZ726642
GM2778	ES723996.1
GM2783	EZ723244
GM2787	GO325179.1
GM2788	EZ744024
GM2792a	EZ723587
GM2792b	EZ723587
GM2793	GO326769.1
GM2797	EZ738333
GM2805	EZ725197
GM2808	GO331322.1
GM2813	GO335990.1
GM2814	EZ724771
GM2817	EZ726380
GM2818	EZ734742
GM2820	EZ752889
GM2827	EZ747822
GM2832	GO340506.1
GM2838	EZ736671
GM2839	EZ755186
GM2840	EZ749645
GM2842	EZ740046
GM2843	EZ723742
GM2844	EZ738355
GM2845	EZ740426
GM2847	EZ725295
GS110		GGGATGATTTGGTCGGTGTCGATGTTATCGCCGACGACGTAGCAGAGGCCGTGGAAGGTTGTTTCTGCGGCGGTGGTGGAGGAAGAAGAGGATGAGGTGGCGCGTGGTGTGAAGAGAGAGTGGATGCGCGTGGAGGTGGAAATGGCGGTGGAGATGGCGCGTGAAGTTAGGGTTTGGTTTGCGTGAGTGGGGAATGTGAGGAAGTGAGAGGGAGAGAATGGAAGTTTGGGTTTGTGTGAGGAGGTGGTGAAGGTGGTGAGGTTTTGAGGAGTGGTTGTTGCGAATGCCATTGTTTCCGTTTTC
GS20a		GCCCTTTGTCCGCCCAGTAAGCCTGTCAATTACAACTTTAGCCCCCTTAACCGAGGAGTATCTACCCCTAAATGTCTCCTGAAGGTGGTAGTCCGTAACATCTGCAGCCAAATCTCCAACAAATATAGTGTAATCTGGACTGTCGTCATGACGCCTCTCACCAGCGCTAAAGGTTGCCCAGTTCAACCTGAAATTCTGCCCGCCATTTGGCATAATGGTACCATTGAATGTTTGTAGTATTCTCTCAGCAGCAGCACGGCTTGTAAACTCAATAAACCCATAACCCTCGGATTGACTAGTTTGCTTATTCCTAATTACTTTAACAGATGCCATCTCGCCAGTGTGAGCAAAACAGGTGTAGAGGTAGTTCTCATCCATCCAGTACTGCAAATCACCGAT…
GS22b		ASACATTCCATTTGTGTTATCCATCTCCGCTTCTCAGAAGAAGGCGTCTTCATAAACGCCTTCTCTCTTCTTTGTCTTTCAACTCTCGTTCTCTATACTCTCCCTTCATTTCGTTTCTTGTGTAGTTTGATCTGCGAAGATGAGAGAGTGCATCTCCGTTCACATTGGTCAGGCCGGTATCCAGGTCGGAAATGCTTGCTGGGAGCTCTACTGTCTCGAGCACGGCATCGGCCCTGATGGGCAAATGCCAAGTGACCACACCGTTGGCGGTGGTGACGATGCTTTCAACACATTCTTCAGTGAGACTGGTGCTGGAAAGCATGTTCCACGTGCTGTTTTTGTAGATCTGGAGCCCACTGTCATTGATGAGGTGAGGACTGGAACTTACCGTCAGCTCTT…
GS3b		CCAGGGGAGAAAACAGGGGAACCCAAAAACAGAGTATCAGAAAGAATTCGAAAACAAACTTGAAAGAAACAGAGATCATAGGAAGCAAGAAAGATGGAAGAGGTTGTGATCATAATCAACGACTCGAAATTAATATCTCCGGTTGTTCCTCGCTGTAGAATATGTCACGAAGAAGAGTTTGAGAGCTCAACAACCTTGGAAGCACCATGTGCTTGTTCTGGAACTGTTAAGTTTGCTCATAGAGATTGCRTACAGAGATGGTGCAACGAGAAAGGAAATACGATATGTGAATTATGTCTTCAGCAATATCAACCTGGATATACAGCAMAGCCTAAGAAGTCTCACATAAATGATGAAGCAATGTCCACTAGGATGGAGGAAGAAGAATCAAACGGAAGA…
GS43b		CCYACAGCCGGGGGCCAATCAATAAATTCTTAAACATGAATCCCAAATCAAAGTCTTTAGCCCTTCTCACATTGATGCTTCTATTACTAACCAAAATAGAGGCAAACACAAAACCAAAAGAAGTGAACAATGAACAAGTTACCAAAATGTCATCAACACCAAACCAATTGCCACCCATCACCAACTGCCAACAACGGCCGTGGGTGTGTAGCGCCGGTGAGTTTCCTCCGAGACTTCTTTGTTGCCAAAATACTTGTGTCGACGTGAGTTCCGACATAGACAACTGCGGTTTATGTGGCATAAGATGTAGATTTAACTACCAATGTTGTAACCGGTTGTGTCTAAACACAAATATAAGTCCTTTTAATTGTGGTCGATGTGGTAACATATGTCCTTTTG…
RGC1		ACGCCGGGGAGAAGAGGGAGAACCAAACACGCCCTTATCGCCAAAACACACCAYCCTTTTATCCCCAAAGAGCTAAAAGAGCCTCTTSACACACTTCAACTATTATTCTGATTCTCATAATTATCCAGCAAGAATTCTCTTTCTTTTGCGGTCATAAACATAGAAGATGAGTACATTGGATGCAACTAGGGCGGAACTCGCTCTTCTAGTTTTGTACTTGAACAAGGCTGAAGCAAGGGACAAGATATGCAGAGCAATACAATATGGTTCCAAGTTTTTGAGTAATGGGGAACCTGGCACTGCCCAGAATGTAGACAAACAAACCAGCTTGGCTAGGAAGGTTTTCCGTCTCTTCAAGTTTGTCAACGACCTGCACGGTCTGATAAGTCCAACACCTCA…
RGC108b		AAAAGTGTGCATGATCCTTCAACACATTACAATGATGATGCTGAGGAAGATGATAGTAGCAATGGAGACTCTTTAGCAGATGAATTTCGAAAGTTTGGTGCAGCTGATACATTTAAAATCCCAGATGAGGTAGATATTTCTCAGCTTAGTTAAAGGTCTTACATTCAATCATTAAAGATGTGTTATTGTACTTACTCTTATCCGATTCACTGAGCCAACACTTTCTCTTATACTATTGAATAGAATGTGGGACTGGCGAGATAAATCCCACATTTCATCCAATGATAAAGGGGCATGTGATGACTCTGTACCAGACAGAACGTGTATATACAGTATTTCTCTAACTCTTGAACCATTCTTTGGTTTTATGCGGTTGATATCGTGTTCCCCTATCAAGAT…
RGC140b		GARGAAGAAGCACTATGTGATTCTTCCCGCCCTTTACTTGGTTGCGCAAGAGGGGAAGGGAAAAACAAAACAACAGCGATACTCTGAACGAAAGAGAGAAAGAAGGAAAGAGAGATGTGTGGAAGAGCACGGTGTACTCTAAGAGGCGATGATGTAGCAAGGGCTTGTCACCGCACCCTTCCCGCTACTCGTTCTCTCCATATGGACCGGTATAGGCCATCCTATAATGTGTCGCCGGGATTCAACCTGCCKGTAGTTCGTAGGGAAGATGCGTCTAACAGTGAAGGCCATGTTCTTCATTGCATGAAATGGGGTTTAGTCCCCAGTTTTACAAAAAAGACAGAGAGGCCTGATCACTACAAGATGTTTAATGCTCGATCTGAGTCCTTAAATAGAAAA…
RGC141		CTCCTTGCCGGGGAACTTTAGTTGGACATTTCACATTATAGATTGATTTCCACAGCAGCTTGTTCTGGAAGTATGGTGGCAATGTCTCAATAGGGTGTGGAAGAATTGGAAGCTAGTAGTGTAACCTGATTGAACCGTAGCATTGTACAGACACTATTTGAACACTGTGGACACCGGGCACCCGAGTTTCAAACCGATGAAGAGGCAATTAACCGGTTGGGGAACTTGCTGAGACATGTTGGGGATAAAGGTAGACCAATATTATTGGTCCTGGATGATGTATGGTCTGGCACAGATTCAATTCGTTGAAAAGTTCAAATTCTCCACCATTCCARATTACAAGATTGTTAGTTTACTTCAAGATTTGCATTTCGCAGATTCCATACTCAGTTCCACTTG…
RGC144b		ACTCAGATCTCTTCTGTAAATAAGTCACCTTTGAGCTTAGATGAATTATCAAAGAGTACCAGATCTGGGAGCAGGATTGATGTGTCAGATCAACTGACCTTGAAAACAGGAGTAGCAGAGGTCCCTCAGCAGAGTCAGAGAAAACCTTCACTWTCCATTGGCACATTATCAGAGGAAAATATATCTTCCCCATTGGTAGAACCTCCTTCCAGTGGTTGCTATGAAAATGCATCAGATCCTAGAAAACTGATAGATATCAATGATACACCRAACTCTTCCAAAGATGATTCAAATCACTATGAAACTCCTGATAATCAAAGTAGTCCACTGAGTAAGCTGGAGAACCAAGTTGAAGCAAATGATGGACACATTYCTTCTTTCAGCACCAAGRGAATTGTA…
RGC146b		GACCGCCAAATTGGGGTGAGCTGGATCTTCCATTGAGTTCATCATCTTGGAGTGAGGAGGATCTCAAAGATCCGGAGAAGTTCTATGAAATGACTGTTCTTCTTAATGCACAAAGAGAAATCTCCAATAAGATCTTGGATGCACAGTGGGAAACTAAATGGCGTCAGGAAAAGGTGAATCAGATGTTGGAGGAAAAGGTGCAGCCATATATTCAGGACATAGGCAATGGAGTTCTTTCTGAACCTATTTTATTAAAACCACAACAAAATCAGGATAAGAGACAACGACGAAAGAGGTGGTTCTTCTTTTGAAAAATGGCCAATGCTGGTGATGCTAGAGCATGCTTTTGTATTCATCATTGTATAAATTTATAATCTGTAACCATCGATGATTGTATCA…
RGC170		GAAACAAGCAAATGGAACGGGCTTGTTAACGGCGGTCGAATTCTCCACAGAAGATCCTTATGGCAAAGCAGTAGCATTGCTTGACTTGAGATCAAGAATTATCATGGCTAAGAAAAAGTGGATGGTGTTGCCTGGGATCATATTGGCTTTCATTGCTTCTAACATGATGAAGAAAGAAGGGTTTGAAGGCATCATTGCTAAGAGTAAAGATCTGAAGGTGAATGGTTCAGATGAGGCAAAAGATAAGATAGAACTGAAGGGAGTGGACTCAAACATCAATAATGTGTCAAGTGGAGATGCTGCAGGGTTGACAAAAAAGCTTGGAGGCTCAGCTGGAGGCTTTGGGAACAATGAAGTAAAGAGTGGTGGCTGTGGAGGCTGCGGTGCTGGTGCTTGTGG…
RGC177	AF520429.2
RGC17b	GF100570.1
RGC182	AY747376.1
RGC18b	GF100571.1
RGC193	AY747336.1
RGC205	AY747517.1
RGC206	AY747421.1
RGC219	AY747506.1
RGC220	AY747551.1
RGC233	AY747309.1
RGC236	AY747382.1
RGC244	AY747535.1
RGC249	AY747527.1
RGC268	AY747334.1
RGC279	AY157777.1
RGC33	GF100577.1
RGC44	GF100581.1
RGC53a	GF100585.1
RGC53b	GF100585.1
RGC5b	GF100565.1
RGC63	GF100590.1
RGC70b	GF100595.1
RGC72a	GF100597.1
RGC89	GF100601.1
RGC93b	GF100602.1
S197	U65587.1
